# Supplementary material for: Insight into the bZIP gene family in Lagenaria siceraria: Genome and transcriptome analysis to understand gene diversification in Cucurbitaceae and the roles of LsbZIP gene expression and function under cold stress
Source: Front Plant Sci. 2023 Feb 17;13:1128007. doi: 10.3389/fpls.2022.1128007 (PMC9981963; doi:10.3389/fpls.2022.1128007)
Supplement: Supplementary file 2 [file Table_1.xlsx]

## Sheet: Table S1
Table S1 Primers used in this study
Gene ID	Gene name	Forward primer	Reverse primer
LsbZIP6	HG_GLEAN_10013290	TTCCCTGCTTTGGTTAGTGG	ACCTTCGTTCTCCATTCTTACTC
LsbZIP16	HG_GLEAN_10015738	CATTGTCACAAGGCATGGAAG	CCTCAAGGGTCCCAAGTTTAC
LsbZIP22	HG_GLEAN_10018305	GTGGTTTGGCTACGAAATGAG	TCTGTACTTCTGTGAGCATTCG
LsbZIP28	HG_GLEAN_10019863	GATCAGACTACCAATTCCTCGG	GAGACTTACAATCACCGGGAG
LsbZIP31	HG_GLEAN_10020135	AAGGTTGAGATTGAGGCGG	TCCCTTTCCCTTTAATTCCCC
LsbZIP40	HG_GLEAN_10005713	GATATTGCTCCGACTACCAGAC	TCACCATTACCAAACTCCAAGG
LsbZIP44	HG_GLEAN_10003854	GCTTTTCCAATCCACCTACCG	ATCAATTCCTGTCCCGTGTC
LsbZIP56	HG_GLEAN_10001265	GACTGATTGGGTTGAGCCTAG	CCTGTTTTCTAGCCCGAGATC
LsbZIP61	HG_GLEAN_10001943	GCATCTCCGCATTTGAATCAG	AGCAGTCCTCAGATCACAAATC
LsbZIP65	HG_GLEAN_10002986	AAAGACAAGGAGACGAAGACC	GAATATGCCTGAAAACCCGAC
TuB-α	Actin gene	AGCGTACCATTCAGTTTGTTGAT	AGACCTCAGCAACACTGGTAGAG

## Sheet: Table S2
Table S2 General information of identified bZIP genes in bottle gourd
Gene ID	Gene name	Chr location	Genomic position		Protein length (AA)	pI	MW (kDa)	Domain	Cell location	Group
			Start	End
LsbZIP1	HG_GLEAN_10011079	Chr01	2190431	2213212	906	6.85	101.729	bZIP_1(PF00170), bZIP_2(PF07716)	Nuclear	E
LsbZIP2	HG_GLEAN_10012192	Chr01	18573551	18584375	794	5.64	86.8101	bZIP_1(PF00170), bZIP_2(PF07716), MFMR(PF07777)	Nuclear	G
LsbZIP3	HG_GLEAN_10012426	Chr01	21117582	21123014	316	5.81	34.3981	bZIP_1(PF00170), bZIP_2(PF07716)	Nuclear	I
LsbZIP4	HG_GLEAN_10012429	Chr01	21151062	21153152	319	5.71	34.4305	bZIP_1(PF00170), bZIP_2(PF07716)	Nuclear	I
LsbZIP5	HG_GLEAN_10013145	Chr01	27251565	27254861	418	9.05	44.2425	bZIP_1(PF00170), bZIP_2(PF07716), MFMR(PF07777)	Nuclear	G
LsbZIP6	HG_GLEAN_10013290	Chr02	129459	132967	355	4.55	38.8772	bZIP_1(PF00170), bZIP_2(PF07716)	Nuclear	K
LsbZIP7	HG_GLEAN_10013353	Chr02	683683	684498	180	8.78	20.3169	bZIP_1(PF00170), bZIP_2(PF07716)	Nuclear	S
LsbZIP8	HG_GLEAN_10013577	Chr02	2713165	2742782	1225	8.6	135.15	bZIP_1(PF00170), bZIP_2(PF07716), Abhydrolase_6(PF12697), OSCP(PF00213), PGAP1(PF07819)	PlasmaMembrane	H
LsbZIP9	HG_GLEAN_10013686	Chr02	3748067	3750749	313	5.91	34.2252	bZIP_1(PF00170), bZIP_2(PF07716)	Nuclear	E
LsbZIP10	HG_GLEAN_10013987	Chr02	6622075	6622566	164	6.44	19.0943	bZIP_1(PF00170), bZIP_2(PF07716)	Nuclear	S
LsbZIP11	HG_GLEAN_10014214	Chr02	8560787	8561251	155	9.64	18.2718	bZIP_1(PF00170), bZIP_2(PF07716)	Nuclear	S
LsbZIP12	HG_GLEAN_10014733	Chr02	18844904	18850172	268	9.66	30.3693	bZIP_1(PF00170), bZIP_2(PF07716)	Nuclear	I
LsbZIP13	HG_GLEAN_10015085	Chr02	23726909	23728720	371	8.47	41.6984	bZIP_1(PF00170), bZIP_2(PF07716)	Nuclear	E
LsbZIP14	HG_GLEAN_10015447	Chr02	26665527	26666129	201	6.19	22.9497	bZIP_1(PF00170), bZIP_2(PF07716)	Nuclear	S
LsbZIP15	HG_GLEAN_10015599	Chr02	28002466	28005638	300	8.1	33.5168	bZIP_1(PF00170), bZIP_2(PF07716)	Nuclear	E
LsbZIP16	HG_GLEAN_10015738	Chr02	29496480	29503563	373	9.31	41.8363	bZIP_1(PF00170), bZIP_2(PF07716), DOG1(PF14144）	Nuclear	D
LsbZIP17	HG_GLEAN_10016411	Chr03	4884259	4885842	136	5.92	15.4711	bZIP_1(PF00170), bZIP_2(PF07716)	Nuclear	S
LsbZIP18	HG_GLEAN_10016473	Chr03	5307821	5310729	367	6.4	38.5373	bZIP_1(PF00170), bZIP_2(PF07716), MFMR(PF07777)	Nuclear	G
LsbZIP19	HG_GLEAN_10016635	Chr03	6659206	6660087	180	6.25	20.9664	bZIP_1(PF00170), bZIP_2(PF07716)	Nuclear	S
LsbZIP20	HG_GLEAN_10017843	Chr03	24137619	24144972	481	8.65	53.651	bZIP_1(PF00170), bZIP_2(PF07716)	Nuclear	I
LsbZIP21	HG_GLEAN_10018128	Chr04	642610	647098	488	6.24	54.7187	bZIP_1(PF00170), bZIP_2(PF07716), DOG1(PF14144）	Nuclear	D
LsbZIP22	HG_GLEAN_10018305	Chr04	2892618	2893428	177	6.97	20.5539	bZIP_1(PF00170), bZIP_2(PF07716)	Nuclear	S
LsbZIP23	HG_GLEAN_10018556	Chr04	5250847	5253860	363	7.22	41.7214	bZIP_1(PF00170), bZIP_2(PF07716), DOG1(PF14144）	Nuclear	D
LsbZIP24	HG_GLEAN_10018615	Chr04	5860619	5863227	406	9.64	44.5993	bZIP_1(PF00170), bZIP_2(PF07716)	Nuclear	A
LsbZIP25	HG_GLEAN_10019040	Chr04	14683232	14684277	265	4.9	29.2498	bZIP_1(PF00170), bZIP_2(PF07716)	Nuclear	A
LsbZIP26	HG_GLEAN_10019329	Chr04	20469062	20469490	143	9.42	15.8912	bZIP_1(PF00170), bZIP_2(PF07716)	Nuclear	S
LsbZIP27	HG_GLEAN_10019844	Chr04	26066719	26074646	471	7.78	51.8331	bZIP_1(PF00170), bZIP_2(PF07716), DOG1(PF14144）	Nuclear	D
LsbZIP28	HG_GLEAN_10019863	Chr04	26281434	26284783	767	6.07	82.4345	bZIP_1(PF00170), bZIP_2(PF07716)	Nuclear	B
LsbZIP29	HG_GLEAN_10019948	Chr04	27221782	27230944	516	6.77	57.9763	bZIP_1(PF00170), bZIP_2(PF07716), DOG1(PF14144）	Nuclear	D
LsbZIP30	HG_GLEAN_10020122	Chr04	28956043	28958129	440	8.93	47.0655	bZIP_1(PF00170), bZIP_2(PF07716)	Nuclear	A
LsbZIP31	HG_GLEAN_10020135	Chr04	29074371	29078210	502	6.32	55.8714	bZIP_1(PF00170), bZIP_2(PF07716)	Nuclear	J
LsbZIP32	HG_GLEAN_10020641	Chr05	1160347	1161082	212	7.12	24.4425	bZIP_1(PF00170), bZIP_2(PF07716)	Nuclear	S
LsbZIP33	HG_GLEAN_10021798	Chr05	16873665	16879931	179	9.89	20.5193	bZIP_1(PF00170), bZIP_2(PF07716)	Nuclear	F
LsbZIP34	HG_GLEAN_10022538	Chr05	25238863	25240890	171	6.24	19.6352	bZIP_1(PF00170), bZIP_2(PF07716)	Cytoplasmic	A
LsbZIP35	HG_GLEAN_10022579	Chr05	25772268	25775138	350	6.81	38.4399	bZIP_1(PF00170), bZIP_2(PF07716)	Nuclear	I
LsbZIP36	HG_GLEAN_10023021	Chr05	30532372	30532758	129	8.55	15.1436	bZIP_1(PF00170), bZIP_2(PF07716)	Nuclear	S
LsbZIP37	HG_GLEAN_10009656	Chr06	8547976	8548470	165	6.11	19.0163	bZIP_1(PF00170), bZIP_2(PF07716)	Nuclear	S
LsbZIP38	HG_GLEAN_10005426	Chr07	2467288	2470783	332	5.62	36.9719	bZIP_1(PF00170), bZIP_2(PF07716)	Nuclear	E
LsbZIP39	HG_GLEAN_10005648	Chr07	4571679	4572473	265	5.6	29.0836	bZIP_1(PF00170), bZIP_2(PF07716)	Nuclear	F
LsbZIP40	HG_GLEAN_10005713	Chr07	4985620	4988879	545	5.82	59.7035	bZIP_1(PF00170), bZIP_2(PF07716)	Nuclear	I
LsbZIP41	HG_GLEAN_10005714	Chr07	4997556	5002479	530	6	57.6765	bZIP_1(PF00170), bZIP_2(PF07716)	Nuclear	I
LsbZIP42	HG_GLEAN_10006520	Chr07	19476894	19481050	430	6.53	46.237	bZIP_1(PF00170), bZIP_2(PF07716), bZIP_C(PF12498)	Nuclear	C
LsbZIP43	HG_GLEAN_10003834	Chr08	9995185	9995628	148	6.32	17.6068	bZIP_1(PF00170), bZIP_2(PF07716)	Nuclear	S
LsbZIP44	HG_GLEAN_10003854	Chr08	10482477	10485190	468	5.83	51.5127	bZIP_1(PF00170), bZIP_2(PF07716), DOG1(PF14144）	Nuclear	D
LsbZIP45	HG_GLEAN_10004026	Chr08	12928218	12930113	350	7.9	38.1376	bZIP_1(PF00170), bZIP_2(PF07716)	Nuclear	I
LsbZIP46	HG_GLEAN_10004035	Chr08	13034217	13038293	316	9.51	34.9622	bZIP_1(PF00170), bZIP_2(PF07716)	Nuclear	A
LsbZIP47	HG_GLEAN_10004104	Chr08	13719771	13735602	781	8.83	86.3817	bZIP_1(PF00170), bZIP_2(PF07716), Sad1_UNC(Sad1_UNC)	Nuclear	A
LsbZIP48	HG_GLEAN_10004408	Chr08	16694236	16698942	334	8.63	37.1988	bZIP_1(PF00170), bZIP_2(PF07716), DOG1(PF14144）	Nuclear	D
LsbZIP49	HG_GLEAN_10004586	Chr08	18623979	18627648	328	5.86	35.944	bZIP_1(PF00170), bZIP_2(PF07716), bZIP_C(PF12498)	Nuclear	C
LsbZIP50	HG_GLEAN_10004664	Chr08	19366651	19368175	159	9.83	17.5374	bZIP_1(PF00170), bZIP_2(PF07716)	Nuclear	H
LsbZIP51	HG_GLEAN_10004831	Chr08	20779344	20779832	163	5.41	18.2433	bZIP_1(PF00170), bZIP_2(PF07716)	Nuclear	S
LsbZIP52	HG_GLEAN_10004950	Chr08	21671122	21673777	412	9.55	44.3889	bZIP_1(PF00170), bZIP_2(PF07716)	Nuclear	A
LsbZIP53	HG_GLEAN_10005007	Chr08	22138872	22149617	510	6.14	56.6487	bZIP_1(PF00170), bZIP_2(PF07716)	Nuclear	S
LsbZIP54	HG_GLEAN_10000479	Chr09	5663116	5663592	159	5.61	17.2813	bZIP_1(PF00170), bZIP_2(PF07716)	Nuclear	S
LsbZIP55	HG_GLEAN_10000591	Chr09	6767102	6767908	269	5.93	29.4288	bZIP_1(PF00170), bZIP_2(PF07716)	Nuclear	F
LsbZIP56	HG_GLEAN_10001265	Chr09	15539400	15540793	346	6.96	39.2594	bZIP_1(PF00170), bZIP_2(PF07716)	Nuclear	A
LsbZIP57	HG_GLEAN_10001268	Chr09	15563712	15571417	473	6.24	53.3921	bZIP_1(PF00170), bZIP_2(PF07716), DOG1(PF14144）	Nuclear	D
LsbZIP58	HG_GLEAN_10001589	Chr09	18412209	18415552	390	6.36	41.7836	bZIP_1(PF00170), bZIP_2(PF07716)	Nuclear	I
LsbZIP59	HG_GLEAN_10007153	Chr10	1828276	1832773	381	8.98	41.4692	bZIP_1(PF00170), bZIP_2(PF07716), bZIP_C(PF12498)	Nuclear	C
LsbZIP60	HG_GLEAN_10007379	Chr10	4314018	4314924	270	8.86	30.5669	bZIP_1(PF00170), bZIP_2(PF07716)	Nuclear	A
LsbZIP61	HG_GLEAN_10001943	Chr11	1967873	1973470	363	7.07	41.394	bZIP_1(PF00170), bZIP_2(PF07716), DOG1(PF14144）	Nuclear	D
LsbZIP62	HG_GLEAN_10002004	Chr11	2536004	2539674	237	6.15	27.0406	bZIP_1(PF00170), bZIP_2(PF07716), Dehydrin(PF00257)	Nuclear	S
LsbZIP63	HG_GLEAN_10002780	Chr11	12258994	12259485	164	6.15	19.1242	bZIP_1(PF00170), bZIP_2(PF07716)	Nuclear	S
LsbZIP64	HG_GLEAN_10002905	Chr11	15291130	15292162	230	8.02	25.137	bZIP_1(PF00170), bZIP_2(PF07716)	Nuclear	A
LsbZIP65	HG_GLEAN_10002986	Chr11	16051938	16056433	407	6.43	43.47	bZIP_1(PF00170), bZIP_2(PF07716), MFMR(PF07777)	Nuclear	G

## Sheet: Table S3
Table S3 Plant species information used in this study and their corresponding genome assembly versions and data sources.
Plant species	Common name	Genome assembly version	Cultivar	Genes	Reference
Benincasa hispida	Wax gourd	v1	B227	27467	Xie D, Xu Y, Wang J, et al. The wax gourd genomes offer insights into the genetic diversity and ancestral cucurbit karyotype. Nature Communications, 2019, 10(1): 1-12.
Citrullus lanatus	Watermelon	v2.5	97103	21917	Guo S, Zhang J, Sun H, et al. The draft genome of watermelon (Citrullus lanatus) and resequencing of 20 diverse accessions. Nature Genetics, 2013, 45(1): 51-58.
Cucumis hystrix	Wild cucumber	v1	-	23864	Qin, X., Zhang, Z., Lou, Q. et al. Chromosome-scale genome assembly of Cucumis hystrix—a wild species interspecifically cross-compatible with cultivated cucumber. Hortic Res 8, 40 (2021). https://doi.org/10.1038/s41438-021-00475-5
Cucumis melo	Melon	v4.0	DHL92	28299	Castanera R, Ruggieri V, Pujol M, et al. An improved melon reference genome with single-molecule sequencing uncovers a recent burst of transposable elements with potential impact on genes. Frontiers in Plant Science, 2020, 10: 1815.
Cucumis sativus	Cucumber	v3.0	Chinese Long	24317	Li Q, Li H, Huang W U, et al. A chromosome-scale genome assembly of cucumber (Cucumis sativus L.). GigaScience, 2019, 8(6): giz072.
Cucurbita argyrosperma	Cushaw pumpkin	v2	SMH-JMG-627	27998	Barrera-Redondo J, Sanchez-de La Vega G, Aguirre-Liguori J A, et al. The domestication of Cucurbita argyrosperma as revealed by the genome of its wild relative. Horticulture Research, 2021, 8.
Cucurbita maxima	Winter squash	v1.1	Rimu	32076	Sun H, Wu S, Zhang G, et al. Karyotype stability and unbiased fractionation in the paleo-allotetraploid Cucurbita genomes. Molecular Plant, 2017, 10(10): 1293-1306.
Cucurbita moschata	Pumpkin	v1	Rifu	32205	Sun H, Wu S, Zhang G, et al. Karyotype stability and unbiased fractionation in the paleo-allotetraploid Cucurbita genomes. Molecular Plant, 2017, 10(10): 1293-1306.
Cucurbita pepo	Zucchini	v4.1	MU-CU-16	27868	Montero-Pau J, Blanca J, Bombarely A, et al. De novo assembly of the zucchini genome reveals a whole-genome duplication associated with the origin of the Cucurbita genus. Plant Biotechnology Journal, 2018, 16(6): 1161-1171.
Lagenaria siceraria	Bottle gourd	v1	HZCG	23510	Xu P, Wang Y, Sun F, et al. Long-read genome assembly and genetic architecture of fruit shape in the bottle gourd. Plant J. 2021 Aug;107(3):956-968. doi: 10.1111/tpj.15358.
Luffa acutangula	Ridge gourd	v1	AG-4	42211	Pootakham W, Sonthirod C, Naktang C, et al. De novo assemblies of Luffa acutangula and Luffa cylindrica genomes reveal an expansion associated with substantial accumulation of transposable elements. Molecular Ecology Resources, 2021, 21(1): 212-225.
Luffa cylindrica	Sponge gourd	v1	P93075	27147	Wu H, Zhao G, Gong H, et al. A high-quality sponge gourd (Luffa cylindrica) genome. Horticulture Research, 2020, 7.
Momordica charantia	Bitter gourd	v2	OHB3-1	41016	Matsumura H, Hsiao M C, Lin Y P, et al. Long-read bitter gourd (Momordica charantia) genome and the genomic architecture of nonclassic domestication. Proceedings of the National Academy of Sciences, 2020, 117(25): 14543-14551.
Sechium edule	Chayote	v1	Chayote	28237	Fu A, Wang Q, Mu J, et al. Combined genomic, transcriptomic, and metabolomic analyses provide insights into chayote (Sechium edule) evolution and fruit development. Horticulture Research, 2021, 8.
Siraitia grosvenorii	Monkfruit	v1	Qingpiguo	30565	Xia M, Han X, He H, et al. Improved de novo genome assembly and analysis of the Chinese cucurbit Siraitia grosvenorii, also known as monk fruit or luo-han-guo. Gigascience, 2018, 7(6): giy067.
Trichosanthes anguina	Snake gourd	v1	Snake gourd	22874	Ma L, Wang Q, Mu J, et al. The genome and transcriptome analysis of snake gourd provide insights into its evolution and fruit development and ripening. Horticulture Research, 2020, 7.

## Sheet: Table S4
Table S4 The information of bZIPs used in the study
bZIP genes	Species	Gene ID	Clade	Protein Sequence
BhbZIP1	Benincasa hispida	Bhi01M000318	G	MGTSEEAKSVKTEKPSSPTPDQNNVPNSASIHVFPEWAAMQAYYGPRVAVPPYYNSAVASGHAPHPYMWGPPQMIPPYGTPYAAIYSHGGVYAHPAVSMGPHSHGPGVPSSPAAATPLSIETPSKVSGNSSQGLMKKLKGFDGLAMSIGNVSTESAEGGAEHGQSESMETEGSSDGSDGTTAGANQTKRKRSREGTPTAGKDAKIEPQASPVTAAEMNESSSKLLGTTKAANATGKLASVISPGMSTALELRNPSSINAMTSPTTVPPCSVLPSEVWLQNEKELKRERRKQSNRESARRSRLRKQAETEELARKVDSLTAENVAIRSEISRLSENSEKLKKENSTLMEKLKSVQSGRTEALDMNEKRMQQPISTEIKGPVNKSINEESIICKKNSSSGA…
BhbZIP2	Benincasa hispida	Bhi01M000868	I	MEKDKPQSYSGGYPPPSSRHSGLSPTGSIFNGKSEGTSSSMLLPPMPSGVLSDSGQFCHGMPTDSNRFSHDVSRMPDNPPRNIGHRRAHSEILTLPDDICFDNDLGVTGSADGPSFSDDTEEDLLSMFLDMDKFNSSTATSAIQVGESSSSAVGEARPIPTSTIGAATSKDDATVGLKERPRVRHQHSQSMDGLTTIKPEMLVSGSEEASAADSKKAMSATKLAELALIDPKRAKRIWANRQSAARSKERKMRYIAELERKVQTLQTEATSLSAQLTLLQRDTNGLSAENNELKLRLQTMEQQVHLQDALNEALKEEIQHLKVLTGQTIPNGGSVTNFASFGAGQPFYPNNQAMHTLLTAQQFQQLQIHSQQQQQQQHYQYHQLHQLHQQPTGDNKSKG…
BhbZIP3	Benincasa hispida	Bhi01M000872	I	MDKEKPQCHGGGFMHQSSRYTGFSSAETSFNGKSEATSSSMSFPPLAPSTNSDWGQSGRGMSTDSTRFSNDISRMPENPRRNVGHRRAHSEILTLPDDICFDSDLGIIGGADGPSLSDDTEEDLLSMYLDMDKFNSSTATSATQVGDSSSPLVEAAATSTDDIAVGLKERPRVRHQHSQSMDGLTNIKPEMLVSGSEEASAADTKKAMSAAKLAELALIDPKRAKRIWANRQSAARSKERKMRYIAELERKVQTLQTEATSLSTQLTLLQRDANGITAENSELKLRLQTMEQQVHLQDALNEALKEEIQHLKVLTGQAMPNGRSITNFASFGASQQFYPPNNQAYQQLHQLQQQQAGDIRMKGSISPQSSKDSASDTKPPSTG
BhbZIP4	Benincasa hispida	Bhi01M001186	E	MANSKGSSNIRSFMSSGKHALLPPKSPFPSVSPSYTEYVPNTVIGAKAVQRPRDGNSYHQRTSSESNLIEEQPSWLDDLLNEPETPVRRVGHRRSSSDSFAYTDAANVNFDSIMQEEFRYANAIPGHSWLYQEFDHQRDARHASLYTEPNVTKQKNRVWESSLSTMNNPIALHSPRENIGIHTSGPLSTPQEADGLPSTASEKQDPNESGSHDPKVSSDRKDASLGKSSVSDTENKRAKQQFAQRSRVRKLQYIAELERKVQALQAEGSEVSAELEFLNQQNLILSMENKALKQRLENLAQEQLIKYLEQEVLEREIGRLRNVHQQQHHQQQQPQQLRPSSSHRRTPSKDLDNQFANLSLKQKDSGSSRDPVTGPVRS
BhbZIP5	Benincasa hispida	Bhi01M001706	S	MQPGEIASLHYLLSSNPSLHSSQFNMSHDSTNMMQLNQFSNPLSKFQYPSQVQDMNPPSLSSNSTSDEADDQQLSLINERKQRRMISNRESARRSRMRKQKHLDELWSQVLWLRNENHQLIDKLNQVSECHDRALQENAQLKEEASELRQMLTDFQLHNPYLP
BhbZIP6	Benincasa hispida	Bhi01M001873	S	MASPVGSSSGSPSSDEDLRQIVDQRKRKRMISNRESARRSRMRKQKQLDDLTSQVGQIRTENEQIAVNINFTTQLYVNLEAENSVLRAQMVELRHRLDSLNEIISFMNSSTRNLFDSEDHHEVSGIDGFVDSWGFPFLNQPIMAAGDLFMC
BhbZIP7	Benincasa hispida	Bhi01M001913	D	MNSSSTKFYNPGRMGLYEPIHHIGMWGETFRTNANLDPPSSFIIEADTKLENQSDDASLGSLGDPHVFDQDDTKRIDKIQRRLAQNREAARKSRLRKKAYIKQLETSRLKLIQLEQELEKARQQGLLAGSRFDNNQLGLSGTTNSGISAFESEYEQWVEEQNRQICDLRTAVHADITDIELRILVENAMRHYFKFFRMKAKAAKADVSYIMSGMWKTSAERLFLWIGGFRPSELLKVLIPQLETLTEQQISETGSLRKSCLQAEDALRQGMEKLQQNLFDSVVAGQLGEGSHPLQMTAAMERLEALISFVNQADHLRQKHCNR
BhbZIP8	Benincasa hispida	Bhi02M001384	A	MGIQTMGSQLNGQQSHLQPAPLTRQNSWYGLTLEEVKNQLGEMGKPLGSMNLDELLHNIWTTEANQSMGMESESSSSVYSLQRQASFSLARALSGKTVDDVWREIQHGQKKKNREDLNSEHSEIILGEVTLEDFLIQAGIYAEASPSSIMGLDAIDTMALAERNFSQKMGLLSSTPSLGTQSDTTTPKRRRDPSDTPEKTMERRLKRKIKNRESAARSRARKQAYHNELVNKVSRLEEENLKLKKEKEFENTMQSEPILEPKYQLRRTSSAAF
BhbZIP9	Benincasa hispida	Bhi03M000687	S	MASSSGASSGSANGGIRTSGSEDDQEAERKRRRMQSNRESARRSRLRKQKHLDDLTDQVNRLKKHNNEMVANMNVATNLYVSLEVENSILRTQMLELTYRLQSLNDIVMFINSMEVFETFSFEVDDLNNGFEEEDYYYNP
BhbZIP10	Benincasa hispida	Bhi03M000814	S	MLSTFPTGSPYESMLENPFPVASTPWECHDYDFLPVVFQMPEPTGLLDVFQSPNPVISSSSSENRDEPEVMDTGPCEPDRKVEVIDERKRRRMESNRESARRSRMRKQKHLENLRNMVNKLKVENRELSNRLRFTVYEVNRVRTENDHLQTEHTILSQKLLYSRRVLIFRQFQRQLGYASPYNAFEQPPNISQSQSQYILNNNNNNLINC
BhbZIP11	Benincasa hispida	Bhi03M000984	G	MGTGEEGTPSKTSKPPSSSQEIAPTPSYPDWSSSMQAYYGAGATPPPFFASTVASPTPHPYLWGGQHPLMPPYGTPVPYPAIYPPGGVYAHPNITVTPGSGPINAEYEGKSPDGKERASKKSKGGNTASGGGRTGESGKVASSSGNDGASQSAESGTEGSSEGSDENANQQEFVANKKGSFNQMLADGANAQNNTGGPNAKSSVTGKPITSIHGTNLNMGMDLWNTTTPAPGAGKVRGNAVSSAIVSVPMVGRDGVMPEQWVQDERELKRQKRKQSNRESARRSRLRKQAECEELQARVQTLNNENRTLRDELQRLSEECEKLTSENSSIKEELTRFCGPEALANFEKGTAMPPAQSRGGEGKD
BhbZIP12	Benincasa hispida	Bhi04M000003	D	MSDLVARTGRHQQRYDAGCRLIAGCIPFRYRSSDGSSDEISDKVVEVLMIDTPSGPGLLFPKGGWENDETVEEAAVREAIEEAGVRGELMGFLGDYHFKSKTQQDEFSPDGLCRAAMYALFVNEELEFWPEQNTRNRSWVTIPEAIEKCRHAWMRDALVIDNLPSVLGNRGCYRFLWVSIVIEFNGTCEKSSGHPLEEAIKPSGSPSVHGICLICVAILIDGDTDEKSRRPDRGQLALTMASDSSDRSKDKTDQKTLRRLAQNREAARKSRLRKKAYVQQLESSRLKLTQLEQELQRARQQGIFISSSGDHTHSMSGNGAMAFDVEYARWLEDHNRQLNELRSAVNSHASDPELRIIVDGILVHYDELFKLKGNAAKADVFHLLSGMWKTPAERCFLWL…
BhbZIP13	Benincasa hispida	Bhi04M000176	S	MDQRKRKRMQSNRESARRSRMRKQQHLDELMVQVTQLRKDNAQILSNINITSQLYMNIEADNSVLRAQMAELTQRLQSLEEIANCINSGGSNGGFGETEEEVFQIQTNVAADSFMNSMNFLYFNQPIMAAADIFHY
BhbZIP14	Benincasa hispida	Bhi04M000330	A	MNFKDFGNDPSAGNSGGGGRPPANYPLARQSSIYSLTFDEFQSMGSIGKDFGSMNMDELLKNIWSAEEMQTMASSAAAVGKEGAGSVGGSGGFLQRQGSLTLPRTLSQKKVDEVWKDIINEHVGVKDGATVASNLQQRQQTLGEMTLEEFLFRAGVVREDTQVTANPNNGGLFGNNTGFGIGFQRQAKIPENNNHIPIQSSNLSLNVNGVRAHQPQPIFPKQPTLTYGSQLALPSDGQLASPGIRGGIMGIADQGLNTNLMQGSALQGGRMGVVNIAAAPLPIATESPGNQLSSDGIGKSNGDTSSVSPVPYVLNGGVRGRRSNGIVDKVVERRQRRMIKNRESAARSRARKQAYTMELEAEVAKLKEENQELRQKQAEIMEMQKNRALEVMDKQQGIK…
BhbZIP15	Benincasa hispida	Bhi04M000415	S	MCLSHFFHKYPTLPLPSSPLLSLSLFQFCFILHMAMLNMAEDGVGFQCEVLENDHEFTATEIEELLSLFLANDGPPSPGSDSQGSMRTNDDERKLRRMISNRESARRSRWRKKRHLEDLTNEVNRLMVQNRELKDRLGRVLNHRHMVLRENDWLWMESVGLRARLSDLCRILAVMQ
BhbZIP16	Benincasa hispida	Bhi04M000795	H	MQEQATSSAAASSLPSSSERSSSSALHLEVKEGMESDEEIRRVPEIGGESAGTSASGRDTGSVAGPDRVQVSREGQRKRGRSPADKESKRLKRLLRNRVSAQQARERKKAYLNDLEIRVKDLEKKNSELEERLSTLQNENQMLRQILKNTTASRRSGPSNK
BhbZIP17	Benincasa hispida	Bhi04M000896	C	MKRSASELALEEFLKRAATISPRDVIDPDDDIFKIEQRDQQVVRSPKRGKNFQDSTDATCFFGDIDFSYFFVKNNREIMDAIVNCGGGLAEASLWSQNLTHKHSSFSPTIDSQSSIVSSPTSASNLMGRDHQRGNNSGSSEDQSDDEIEAGSCEQSTDPLALKRIRRMISNRDSARRSRKRKQAHLAELENQVKQLKGENETLFNQLLDASQQYRDANTNNRVLKSDVDALRAKVKLAEDTLARGSMTCSLNQLLQSHLSTPQPLTALRRMSNVASPLGLPGDDVSYSGVTMSGQNPTAGLPNSDMHMKSGMGSEAVSCVSGIWPRN
BhbZIP18	Benincasa hispida	Bhi04M001290	A	MGIQTMGSQAGGDPNGKQSQFQPLVRQNSLYSLTLDEVQNQLGDLGKPLISMNLDELLKNVWTAEANQTVGKDNEDNNVLANQTSLQRQASLSLNGALSKKTVDEVWRDIQQSKDSEEKKSRERQPTLGEMTLEDFLVKAGVVAETSSNKKGGGPVVEIDANITPQFQQTQWMQYPQPQYQSQQAAMMGVYMSGQPIPQPLHVGGGAVMDVPYVDNQLALPTPLMGALSDTQTSGRKRGTPEDMIEKTVERRQKRMIKNRESAARSRARKQAYTNELENKVSRLEEENERLRKRKELEKMLPLAPSPEPKYQLRRTSSAPF
BhbZIP19	Benincasa hispida	Bhi04M001359	A	MASSKLFPSSTSRISDLSRGSSSSSSSSSSSSASLLKPQFLSNRRSRNYDNPPSRSRPHTLTSMTVDGLLRNGYDSNNPTESSILLDAQITLVDSPNPTSLPMNSTTPTTTNSSAVIDSNHDSSSGAPPLKTVDDVWREIVSGERKELKEEITDGVLTLEEFLSKSGAVPVEDVKLPQTERLSGGIFSFDPIPSTTFQALDKVEGSIIGFANGVDLIGSGGSGGRDKRGRAALEPLDKAAEQRQRRMIKNRESAARSRERKQAYQVELESLAVRLEEENERLLREKAERTKERFKQIMEKVIPVVEKRRPPRVIRRVNSMKW
BhbZIP20	Benincasa hispida	Bhi04M001371	I	MMDLNFTARKPPHVAAKMDIEQMPEAPHRGYHHRRSHSDTSFRFANFDDLLLFDPPDIDSSSALPSPSPSPSPTPTGARMAVDSFNSKSPEDASATKPRAGNGNSASLFNSHYRSLSMDSDFFEGLGMAGDGSDGEVLAGRVTAGEKKMGRHRHSNSMDGSLTSSFEADSTVVIDCSKKAMAPDKLAELALMDPKRAKRILANRQSAARSKERKIRYTNELEKKVQMLQSEATSLSAQVTVLQRDTAGLTTENRELKLRLQAMEQQAHLRDALNETLREEVQRLKIAAAQLPVANGNSFNIGGGLPPQFPPLQTSLLQFGNCQNHQQPQLLHMSQPDARGGSSPSQLPGV
BhbZIP21	Benincasa hispida	Bhi04M001577	D	MQSFENPEQFYAHSSSSSSIFLRGDDSGRFLTRFLPDIEELQQSAAAIAAFHQDDAVDLSPSSVFSLKSTHNTAFPIHLPYGSTDVGSIGRTRYLDTGQELMRLKRLAPPQSVAVTVAASSSLGNGSFENWGESAMADNSQQTDTSTDIDTDERNQFQGAAHGALMAVDSMDQSKAKSADQKTLRRLAQNREAARKSRLRKKAYVQQLENSRQRLAQLEQELHRARQQGIFVASGAGDHCASMAGNGALAFDLDYARWLDEHQRLINDLRASANSQLGDDELRFLVDGVMAHYDELFRLKSVGAKADVFHILSGMWKSPAERCFMWLGGFRSSELLKIVGSHLEPLTDQQLMGICNLQQSSQQAEDALSQGIEALQQSLVETLSTASLGPASSGNVADY…
BhbZIP22	Benincasa hispida	Bhi04M001617	S	MVVPSEIQEETQMELGAEEKYFWTIESTDVPNMIISTSSDQFCCRTSCNYNIDHNKRSSSAERVDERKQRRMISNRESARRSRMRKQKHVRELWCQLVRLCTQNHALEEKLRRLMESQQRLLQENASLKQQASAFRQILMDMELEQQLVNQF
BhbZIP23	Benincasa hispida	Bhi04M002048	D	MEINLETAVDSWRTAGNGYVAGKFHFTRMIGQQSMSSSSTQIYASRMGIYEPFHQINSWANSFGSRLDTSISPVIKVDDSVDNKTEFVPFESMDHHESSQEMNKPIDDKVQRRLAQNREAARKSRMRKKVYVQQLETSRLKLAQLEQELERTRQQKGTSSLVDTSHLGFTGLVNPGIAAFEMEYNQWVEEQQRQINELRKALQVHTTDIELQILVESSLNHYHNLFCMKASAAKADVFYLMSGVWRTSAERFFLWIGGFRPSELLNVLKPYFEPLNEQQRADIHKLQQSSRQAEDALTQGMEKLHQNLSLSMASDPIGSYISQMGDGMEKLEVLESFVSQPSVCYSFLEQADHLRQQTLKRMSHILTTKQAAQGLLALGEYFHRLRILSSLWATRPREPA
BhbZIP24	Benincasa hispida	Bhi05M000290	G	MGGSEMNKSTKEESKTTPATTQEQSPNTSTGTVNPEWSGFQAYSPIPPPGYLATSPQAHPYMWGVQPIMPPYGTPPHPYVAMYPHGGIYAHPPMPPGSYPYSPFAIASPNGIAEASGNTPGNMEGEGKPSELKEKLPIKRSKGSLGSLSMITGKNNELGKPSGTSANGVYSKSAESESEGTSERSGADSENDSQLKSGSGKDSLEGGGTPNGLMHGSQNEGHSLAHPLVNQTMSMIPIQASGAVTGPATNLNIGMDYWGTPTTSAIPSLCGKVPPAPIAGAVAAGSREGIPPQPWLQDERELKRQRRKQSNRESARRSRLRKQAECDELSQRAEALKEENASLRSEVDRIRSEYEQLLSENASLKRRLGDNGGNEDPRSAKDGQNFNKEGHHTSRTQLT…
BhbZIP25	Benincasa hispida	Bhi05M000555	A	MASTSKTNPDLPRESSVCSISTIIADLHHTDPSRNLASMSMDDLLKNIYSDAQTHNQVQDENPIIGSSISPQENFPLPKELSTRTVEEVWKEIVAGGDQRREPTTDQEITLEDFLSKAGAVCDEDVRVPVISEPGGYGVDSTLNNQIQIPSQQLEGPIVGGYASGIDGRIVGVGRGKRRAIEEPVDKATQQKQRRMIKNRESAARSRERKQAYTLELESLVTQLEQENARLLREEAEHIKERSKQLKKKLIPIIEKRRPQRILRRVNSL
BhbZIP26	Benincasa hispida	Bhi05M000928	A	MNFRNFEDMPPGEGTMAKAQGNFTLTRQPSIYSLTFDEFQNTWNGLGKDVGSMNMDELLKNIWTAEESQAVTSAGAAAGGAGMTNGGNLQRQSSLTLPQTISQKTVDEVWKDLSKENTSVKEGSGIEAMPRRQPTLGEVTLEEFLAKAGVVREEPPHIEERPFNCGFYGGLSREDHNAGLALGMFMGNQIAENKNMVSNQNQNAVFLGTGVVRSSQQQQQQQQPLFPKPANVTFASSMNLVNNPQLTNGSGTNLVVAPKPPLHDALIQGSGIGAIGLGTRGVTVASRSPTSTISSDAITKNSIETSSFSPVPFSFGRGRRSSGALEKVVERRQRRMIKNRESAARSRARKQAYTLELEAEVAKLKEMNQELQKKQREIMETQKNQVLEKMKYQLGGKRL…
BhbZIP27	Benincasa hispida	Bhi05M001473	F	MDDGELDFSNQEVFSSPNMEIPSSCSMDSFFDELLKDTHTCTHTHTCNPPGPDYSHTHTCFHVHTKIVPAPSEEDKVVTDDTAESTEKKSKKRPLGNREAVRKYREKKKARAASLEDEVVRLRALNQHLMKRLQGQAALEAEIARLKCLLVDIRGRIEGEIGSFPYQKAVNPNLSNANPSIPGAYVMNPCNMQCEDQVYCLHPGVDGSRSSEGAVINGQSFGACEFENLQCLANLDSGSKELPGCGIGNAVSNDISSGTTKKKGGNRKETWT
BhbZIP28	Benincasa hispida	Bhi05M001531	I	MGDTEDANTENMRNLQCSYGVSSSSAGNLPFSMDQLKISQMNCSQIRPPHFQSNFLGDNNRRIGIPPSPNSPQIPPISPYSQIPISRPMNQQNYNPVPTHSRSLSQPSFFSLDSLPPLSPSPFRESPTTSNSDQVSADTSMEDRDNSSHSLLPPSPYMRANSSKMGDSLPPRKAHRRSNSDIPFGLSSMIQPSPLLPFNNSGGLERSTSSKENAGLLKPASQFVKREPSLEKSVDNNLEGMGERKSDGDSVDDLFSAYMNLDNIDLFNSSGTNDKNGHENREDLDSRGSGTKTNGGESSDNEAESSVNESGDSAQMPGLNSSAEKREGIKRTAGGDIAPTTRHYRSVSMDSFMGKLQFGDESPKMPPTPPGVRPGQLSSNNLVDGNSAPFSLEFGNGEF…
BhbZIP29	Benincasa hispida	Bhi05M001533	I	MGDTEDARTDNLRNLQCSFGTSSSSALKHHFSMDQLKISQMNCSQSRPQHFQSNFLGDNNRRIGIPPCPNSPQIPPISPYSQIPVSRPMNQQSYNSVPTHSRSLSQPSFFSLDSLPPLSPSPFRDSPSTSNSDQVSADTSMEDRDASSHSLLPPSPYTRANSSKMGDALPPRKAHRRSNSDIPFGLSSMIQSSPLLPFSGSSGLERSTSSKENASIFKPASQFVKREHSLEKSIDNNLEGMGEKKSEGDTVDDLFTAYMNLDNIDLFNSSGMNDKNGHENREDLDSRGSGTKTGGESSDNEAESSVNESGDNSQMPGLDSSAEKREGIKRTAGGDIAPNNRHYRSVSMDSFMGKLQFGEESPKMPPTPPGIRPGQLSSNNLVDGNSTPFSLEFGNGEFS…
BhbZIP30	Benincasa hispida	Bhi06M000246	S	MQPGEVTSLQYLIPSNLSPYATHFPMAQNNLPTMQLNEFANPLYNFQGPSQVHEFNRQPCLSSNSTSDEADEQQQSLINERKQRRMISNRESARRSRMRKQKHLDELWSQVVWLRNENHQLIDKLNQVSDCHDKVVQENAQLKEQTLELRRMITELQVNNHYPNFRELEKIPPNTPSES
BhbZIP31	Benincasa hispida	Bhi06M001517	C	MDRVFSVGEISDQYWSSELAAAPPPSRPSRPADEGSKMNRSASEWAFQRFLQEASETSPHSSAADHGEGEVIEIKDSAYNQSHKLNANQDGVSNCNSSSISSNAVPPNIPIDSEEYQAFLKSKLHLACAAVAMKRGSFRMTPASSTSADCGSQASNTLGIQVPKASNIGAGNNSLRSPDKDINGAAGVTSSSIVPKISEVRARQATSGSSRDLSDDEEIEGETEINESKDPADVKRVRRMLSNRESARRSRRRKQAHLTELETQVAQLRVENSTLLKRLADLSQKYNEANVDNRVLKANVETLRAKVKMAEETVKRVTGNPMFHAMSEISSIGISSFDGSPSDASTDPAVPLQDDPCRHLYQSTSSNPAGPHDIVVNNGMANISQVGNGQQNSPSQVPS…
BhbZIP32	Benincasa hispida	Bhi07M000420	I	MELPIPTNQMASSSNPTAPFRGSFHRRAHSEVHFRIPDDLDLVSDPFDGPSSGFGDLGLEDDLLCTFMDIEKIGSKIENGSSSNPEMAGGGTAAENVEGEKISRPRHRHSNSADGSSIMESIEAKKAMDPDKLAELWTIDPKRAKRILANRQSAARSKERKARYIMELERKVQSLQTEATTLSAQLTLYQRDTTGLSSENSELKLRLQAMEQQAHLRDALNEALKKEVERLKIATGEVMTATDSYNFGMPQVSYPQSCFSHQPQPGQHSAQRTMQRPQVHPFHSSLPNPHQALFVASHQPYALTEIFQQDPIARLQGLEIGSRGTEIKPEGSSISVSESSSTF
BhbZIP33	Benincasa hispida	Bhi07M000619	E	MSARQTHLPPRPRCSIQKKTIAGPINGSTAPTPTVNEFSLHHDNYSSPSSMLEDEPVWLGELLSDREPNSIGQPLRRSASDSVTLLDGLADSLRSLCIAKDVENSVSNETCEQWDPSCTYGPNSPRRKCSSDFSNYSMVSALSEFVRLHHAAPVHADVCSLAEKSSSNSNGNISESVRDVNSDENAAKRHNGQRSRVRKLQYIAELERKVNVLQTVESQLAIRVASLLQERVALSMENSQLKQQVARVRREKLTSEGRHQVLKKEVEKLKLLLAKLPERQEVKKSF
BhbZIP34	Benincasa hispida	Bhi07M000824	G	MSGSEMEKPPKDKETKTPPPTTNQEQTTTTSAGTVNPDWSGFQAYSPIPPHGFLASSPQAHPYMWGVQHIMPPYGTPPHPYVAMYPPGGIYAHPSISPGSYPFSPFAMPSPNGITEASGNTAGSLEGDVKPPEVKEKLPIKRSKGSLGSLNMITGKNNELGKSSGTSANGAYSKSAESASEGTSEGSDANSQNESQPKLGSRQDTLEVEVSQNGNSMHGTQNGGSNTQSMAVIPLATAGAPGVVPGPTTNLNIGMDYWGASSTIPAMRGKVQSTPVAGGLVTTGSRDSIQSQLWLQDERELKRQRRKQSNRESARRSRLRKQAECDELAHRAEALQEENASLRSEVNRIRSEYEQLLSENASLKERLGEVPGNEELRVSRNGQRSNNETTQPKESEVVQ…
BhbZIP35	Benincasa hispida	Bhi07M001014	D	MTDVSPRTDISTDVDTDNKNQRLDMLQRIDVASDSNDRTKDKSDQKTLRRLAQNREAARKSRLRKKAYVQQLESSRLKLTQLEQELQRARQQGIFISSSGDQAHSMAGNGAMAFDVEYARWLEEQNKQINELRAAVNSHASDTELRMIVDGILAHYDEVFRLKGIAAKADVFHLLSGMWKTPAERCFLWLGGFRSSELLKLLVNQLEPLTEQQLVGISNLQQSSQQTEDALSQGMEALQQSLAETLSSGSLGSSNTSGNVANYMGQMATAMGKLGTLEGFIRQADNLRQQTLQQMHRILTTRQSARALLAIHDYFSRLRALSSLWLARPKE
BhbZIP36	Benincasa hispida	Bhi07M001174	S	MLPGEITGIQFFPSENSFQIPSNIDMMQNNFQTLHHFNGFLGNLPMSHVPHPSHEFLAQSSSFSYNSTSDDAEEQQKSIIDERKQRRMISNRESARRSRMRKQKHLDELWSQVLRLRTENHKLIDKLNHVSDSHEKVLLENARLKEEASDLRQMLSDLQIGSPYTPCLSNLEDIPCNTAHLRAESSSCQSIANSIDNLLH
BhbZIP37	Benincasa hispida	Bhi08M000051	D	MFPSWPVRFQQTPTLGGNSKSESTDSGSANMNNTLTSKIELEMESESPMSRRRGCSSNQELLFDQNHHHHLLQLLHLQSEFEDDVLRTEQSSQPNQSPPKEKRKGTGSTSEKQLDAKTLRRLAQNREAARKSRLRKKAYIQQLESSRIKLSQLEQDLHRARSQGLFLGACGGVMGGNISSGAAIFDMEYARWLDEDHRLMAELRAALQGHLPDGDLRAIVDSYISHYDEIFHLKGVAAKSDVFHLITGMWMTPAERCFLWIGGFRPSKLIEMLVPQLDTLTEQQAMGICNLQRSSQETEDALYQGLEQLQHSLIITIAGTAVVDGINHMALAAGKLSNLEGFIRQADMLRKQTLHQLHRILTIRQAARCFVVIGEYYGRLRALSSLWVSRPREYE
BhbZIP38	Benincasa hispida	Bhi08M000880	S	MELNEDLGFGENPFNGSLKRHCSSHLIMETNRVMRREGDDHEDESNGSCGFHREILFPTMNTTCQPPTNNNNCNVFSPNSTSYYSNDNVLDVVEILDVHRHHHLTVMAERKLRRMISNRESARRSRMRKKKQIEELQYQVGQLEVSNRQLSEKLIQVVECNQQILHENAELKRKVSSLQIILTDFLTPLRNCEDAFGNSIIKNRRDEPNSS
BhbZIP39	Benincasa hispida	Bhi09M000681	S	MTSFLGQINISDSRNRMIDERKRKRMQSNRESARRSRMKKQKRFEDLTSEVRRLQNVNSRIVESINGREQARIEIESINNILRVEAMEMTYRLGALDLVLQIVDDADALGVDVRDPLLEPWQHNQQMPLPTAADYDMFMV
BhbZIP40	Benincasa hispida	Bhi09M000917	C	MHTFFSSEDLSDNSFWPPQPAPSSSPPSHSPFRSPGPSLTMNRSASEWAFERFLEEVSALPVNSCPSTTSDRVAVSPVDVASPASQSSTSKRDEGDDEIVEIKKADCDHDRSQPIPSSDPSKMVRSSSDRYRVFLKNQLDMACAAVALSRAASLEPKGPVQPADHRGQTSNAFQFGMQAPGQASDRGTSTKESEVSGSPLGIPSLPAIPKKLGVQPAQTTSGSSRDESDDDDLEGDIENIENMDPADARRARRMLSNRESARRSRRRKQAHLTELETQVGQLRVEHSTLLKRLTDVNQKYDDAAVDNRILKADIETLRAKVKMAEETVKRVTGVNPLLVAMSQTQMPFVNTQMPMQSNTQFFHQNMSAFANSPPHHQNLEVPVPPNPPPIPHVGRSQND…
BhbZIP41	Benincasa hispida	Bhi09M001219	I	MLMDPNFSSAKPPQPAAMDIEQMPENPHRGSHHRRSHSDTSFRFPNLDELLFFDPSELDLSMLSSPSSPSPAGSAMAVDSSNAKFSDDAVRPKPEPIASGPFGGHLRSLSMDSDFFQNLDLGGDSGEIDSLGKKTPVSEQRPVRHRHSLSMDGSSSSFEADSTLVDGVKKAMDPERLAELALIDPKRAKRILANRQSAARSKERKIRYTNELERKVQTLQSEATTLSAQVTILQRDTSGLTVENKELKLRLQAMEQQAQLRDALSEALKEEVQRLRIAAGQVASINGNPFNRPPQYPSSRPPVHHFSSSHAQQGQQQPPPILATNQQQSDPKWTNSSQLLSRSPDGQAKP
BhbZIP42	Benincasa hispida	Bhi09M001870	S	MIMDCSSGNSSGSLSDQVVLQNQSSGSEAELKQLMDQRKRKRMQSNRESARRSRMRKQQHLDGLMAQVSQLRDNKNQMISRIHLTTQLFLNIEAENSVLKAQILELTHRLESLNQILSHINNNDDDEQQQQNNFLQNFCDNFDDFDLNPLFINSFFLTQHQQQQPIMASAHHHLLHY
BhbZIP43	Benincasa hispida	Bhi09M001946	H	MKERAAAAARLRSSSERSLSSAFQLDVKEDIGAESDEEEISRVPQICGNSTSAVGVSASGKAPASDSVRSRGRSAAEKESKMLKRLLRNRVSAQQARERKKVYLSDL
BhbZIP44	Benincasa hispida	Bhi09M002211	A	MNLDELVLRNVMSVEEAELVHNPSSSSPAASTASLFLGKRNEDVEPRPDPMAEVSASAEGMDWMHYQRALLIDSKLPVSQAVYNHASVPDFGVYNMQAMSITTSASLNSDFQEGNCGRKRRQLDDIKEKTIERRQRRMIKNRESAARSRARKQAYTNQLEHEVLCLRKTNSWLRKQEARSRKTIFFKSNSNAEIPAAAHELGLLLASDLYKQTCLCSLSQVFPS
BhbZIP45	Benincasa hispida	Bhi09M002310	K	MEDDLHFSEYDELIGQIDWNEFFDGFPEVELPVVGDSTSPDRSHDSVSSWINQIENALMNDDEDKGVSLPSPTHDCCDSFLADVLVDSHGGPSVIDVDSNASDCGNDFGNSQEEDGHKVSPAPTDDSCGSFMPEVPVDIRGSSPGVDAVVGLPSNASDCGDVSNNSEKVDAANIDDSVGEDVDDSLSKKRRRQLRNRDAAVRSRERKKMYLKDLEMKSKFLEAECRRLGRLLQCYCAENQALRFSLQMGGASGASLTKQESAVLLLESLLLGSLLWLVGTVCLFTLPQLPQSTLEPVPGVTMEDEGPGSAPLNERENNDSRYSSSSIQTRRCKAARTRMKPIMLDAMLRPSSALISI
BhbZIP46	Benincasa hispida	Bhi09M002631	S	MFYSEEDVGIRWPVQEPRFTPAEIQELWSLLEDPTGSNSGSQGSCRDVPLIDEERRRKRMISNRESARRSRLRKKRHLENLAVQTDRLKVKNQELKRQLNIVVNRCYMIRRQNEGLWSEFVALHARLSDLYRISVPMQEKENSCMKISFNYFS
BhbZIP47	Benincasa hispida	Bhi09M002846	E	MAQLPPKIPSFPQNWPHFPPPNSMPNLTPPPPPPSSSPTTHQPNSSWLDDFLDFSTARRGLHRRSISDSIAFLETPFSDQCRNSSPALLHPPPPFDRLDDDQLMSMFSDDISIPLPASPSNPSTPSDQNSNNDDKNPTDDPMLSPPPPTLPPHQLKNEPADVEISSGCQLLHQSQPPPPSSAGDNSIDPKRVKRILANRQSAQRSRVRKLQYISELERSVTTLQTEVSALSPRVAFLDHQRLILNVDNSALKQRIAALAQDKIFKDAHQEALKKEIERLRQVYHQQSLKKMSSNQNGAAQPQPPSSGEGTPLQVAETEKEQAVS
BhbZIP48	Benincasa hispida	Bhi10M000025	A	MENSQLEDMAIVQMTSEAEAATATQANKHESILSLTLDEIQCKSGKNFGGMSMDEFLANIWNVEDLQTQFHSQSQENEPQNHSFLVANNSRPNLCSQGSFSIPIPLCGKTVDEIWSEIHKDQQHPHHQKFINVQQNPCQSQQALGEMTLEDFLVKAGVVQEASSSASMKQQLCSANNRSMVDLGFGVGEKLGLSLSYRQNSDAARIRNMSGNCFSNYQMLIQSVGEPSDNSSIQKCQSLMTDWVEPSNKRRIIDGPAEVVVQRRQRRMIKNRESAARSRARKQAYTVELEVELNQLKEENIKLKQIVAESERNRKQEIMQRKQPEKRQKPTEKLRAMRRIASMAW
BhbZIP49	Benincasa hispida	Bhi10M000031	D	MGSQRVEETVPSSTHHHHHHLPYNSLLYGINNNNLSSTLINHDGQSFDFGELEQAIVLQGLEAKNYKLDHHEPKQSFFSGKPAATLEMFPSWPIKYQQTSRGISLRRREESTDESGSAVNTHTISKSNHHHHYNQEGDLELEIEQEESDQMSKKGCSSSCSSGQDQCFIQKHLPLVQPEQMFTDISTTALSSQHQSLQQKRKGCGSISTSQKQLDAKTLRRLAQNREAARKSRLRKKAYVQQLESSRIKLTQLEQDLHRARSQGLFLGACGTGGGIVSPGSAMFDMEYVRWLEEEHRHTVELRGGLEACLPDVELRVRVDACISHYDQIFRLKGEAAKSDIFHLITGIWMSPAERCFIWIGGFRPSDLIKMLMSQLDPITEQQVMEIYKLQHSSQQAED…
BhbZIP50	Benincasa hispida	Bhi10M000691	I	PFRPKECVIDMVNVVSFLGGAASFSLCNKAWLHFKMLQWMGGSRRKVATSRKSTQNRQKQYFEQRKRRQQLSSGSENCHDAADTGREQKEHRSLDIISFLNLSTIPQENKAAYSIEANTSVRSHFMKEPIPTLYNIETLEKSSEFENKQQNDKTGAPSRYKEQTLSPVKHVISDPNNGNNAKNKVDSQSDQGKISVDQSLSIFDLLGDDGMAVKSEGSPMKEAHVAFSVDGLGRVGMETPACSPQHASRSYGFSSCLERMRPWNASKNTKVLDDFELEGDIKMHCDDGSLNYSFDIMDTCDNPKKKSPSKIHFRSVEDCKRNEHGGRSIFDGTDGERDGYEGGFNFLNDTFLGEMECDLFEKTHFNGISSIASDLLNYEKYDISENSFDSPYLPKKRGA…
BhbZIP51	Benincasa hispida	Bhi10M001078	E	MPNLPPKIPNSTSTPHHFPQHNNDFRSFSSRQSLHRRSISDSTAFLDTPVMTTQSLLSSTAPLSNSNISFDGFDDEEKFRSMLSDEIHSNNEDDQPTSSDHNSIEKLEAATNDDPKHFLRNEPKQEAQIRQCDDNAAAINISNDRVTDPKRVKRILANRQSARRSRVRKLQYISELERSVTQLQAEVSMLSPRVAFLDQQRLLLNVDNSALKQRIATLSQDKIFKDAHEDALKREIERLGQLYHRQKSQRMECNESSPIVTKEQPTSSGDQKHKLLYL
BhbZIP52	Benincasa hispida	Bhi10M001457	F	MEDGELESSNLEVFSSSNAVELPSSCSMDSFFDEILKDTHACTHAHTCNPPGPDYSHTHTCFHVHTKIVSSPTDEKVSTDDTAESVDKKNKKRPLGNREAVRKYREKKKARAASLEDEVVRLRALNQQLLKRLQGQAALEAEISRLKCLLVDIRGRIEGEIGSFPYQKPANSNLPNQNVPGSYMINPCNVQCNDQAYCLHPGDDGKSGESVSLNGQSFSACDFENLRCLANQNTGAKELPDRGLGNTISDVNCSELNPKKGGGVCKTTKNGKS
BhbZIP53	Benincasa hispida	Bhi10M001591	S	MASSSGTSSTSSSMEEGELAALMEQRKRKRMISNRESARRSRMRKQKHLDDLMTMVSQLRKDNQQIVANLAVTTQHYATVEAENSILKAQAAELSHRLQSLNEIVAFLNPSSDGVFEDDTYGCDGSDAAVGGGGGFFNPLQMAFYMSQPLMASADVFQEY
BhbZIP54	Benincasa hispida	Bhi11M001061	S	MASIPRQTSSGSNGGSPSALPDERKRKRMQSNRESARRSRMRKQKQLEDLAGEVSRLQIANNQLVQSIGAKEQAFVQVDNMNNVLRAQAMELTDRLRSLNSVLHIVEEVSGLAMDIPEIPDPLLKPWELSRPVLPVADMFLC
BhbZIP55	Benincasa hispida	Bhi11M001648	J	MASSSKCSNGTSCSSLSSSSSSSMLSSKAADQMVKVEIEAAEALAGLAVLAVRETGVQPLETKWGIKGKGKRARKEVKTELPTSGFADSLPSCADLDLRIEQDRGVVRHQPSEKECTNQSHPEWETTGELIKADKEAESCKVSPACTTSYQLFGCRRSRRNLTEAEKEERRVRRILANRESARQTIRRRQALCEELTKKAADLAWENENLKREKELALKEYQTLETTNMELKEQLAEAVKPKVEIPGNNRSSHVQMPPLPTNYPLFLLSRLPYFWPSVVQPTTPYHDLPNVVVVPSSINLPANNNVSVSGSSHVQENFMDVTGPRTPLCILPPCSWLLPHHDFRNQQNPQIWFPAGNNQEDIYSKSQDSANTSKVVHAESRRPSLPSAEEENEAPDLNE…
BhbZIP56	Benincasa hispida	Bhi11M001911	A	MVVTESEMISHDEVEPPLQSEQQLKHHGFTSLGRQSSIYSLTLDEFQHTLCESGKNFGSMNMDEFLTSIWTAEENQAIIASQSGTTIVAAVAALNNAQAHLPVSGASVEKRNIEKQASLPRQGSLTLPAPLCRKTVDEVWSEIHKSQQGGNQNSNSDNANSQNPESATRQPTFGEMTLEDFLIKAGVVREPCVGVGVSQPLPPPQQYGMYQNSNHAIGAGYVSRPIMGLNTSAAGTGGGSNAGAGGITTYQPVPQGGSTIGDTSGYASNGKRNSVFSSQPPPAVCYGGRVVNGGGGGGGGGGYPPAQPMGLAAPVSPVSPEGMCTNQVDSSNQFGLDLGGLRGRKRIIDGPVEKVVERRQRRMIKNRESAARSRARKQAYTVELEAELNQLREENAHLK…
BhbZIP57	Benincasa hispida	Bhi11M002213	D	MASSNIKSSSIIQQAIQQEEEKQQQQLHQHHQQQQQPQLLQTPSFVISSNSKNSSLFNFQNPNFPDHHHHHQLPFSMNLPPISSNFLSKDGGGDDLGELDQALFLYLDGQEPSTTTAQDQRQSSGMRPPTLNIFPSQPMHVEPLPMKGNTGMINHGDSKIKASEPSKELANQRSSNGATASGPPPTQITTTEPHPKPPKREANKKGLTSSSEQEGPKTPDPKTLRRLAQNREAARKSRLRKKAYVQQLEMSRIKLTQLEQELQRARTQGMFLGGGATILGPDQGLPSGFHNLSSDAALFDIEFGRWQEEHHRLMCELRAAVQEHLPENELRLFVDSCLAHYDEVLNLKMMVAKSDVFHLVSGMWKTPAERCFMWMGDFRPSELIKIIMGQIEPLTEHQI…
BhbZIP58	Benincasa hispida	Bhi11M002318	D	MGSRTVKIGADNLNKTVNGMPSFVSSMPTANNSMGAEGSSIPSSRMSDLRTLEQTLGFHIEDVDLTRNPLYNQIKSNSSTLNNNIQFGSLIKPLASTDVNLPTAIMGSQTLPLQKESNPNLVSTSGGSRENWGESNMADTGTRTDTSTDDTDDKSQRLDKDQGNSLAVYDSSNKSKEKAADQKTLRRLAQNREAARKSRLRKKAYVQQLESSRLKLNQLEQELQRARQQGIFISNSGDQAHSMSGNGALAFDVEYSRWLEEHNRLMNELRAAVNSHAGDTELRTIVDNVTTQFDDIFRLKGIAAKADVFHILSGMWKTPAERCFLWIGGFRSSEILKLLVNQLEPLAEQQLMGICNLQQLSQQAEDALSQGMDALQQSLAETLASATPATSGSSGNVAN…
BhbZIP59	Benincasa hispida	Bhi11M002347	B	MREREEIDTRLTEKTLGSFVTPQRPIKTPFPFFNFFFFFFFNPKSKFNQEFQSKTLTMADPFEVVSPSDQNPNSTTYASEFDPLPIPPLDSLFFSDPNHDGPADPFLYSTALDLGFDENDDFELTFDDLDNLYLPSEADDFLISDNLDQTTNSPHSPPDVPLQDDASVRVSSPAASPGSRSSAVSCEQSPDDCKFPNYQSSKLGTADSECVSTDSSGWDSKRSRIVNCPSPDGSDHEFSGGPASSQGSGSGISEGMNCPSSNAECYDVISDQKIKSEEVGKNCMTKRKKEQDEGNADSRSAKYRRSSVPAETTDPQLGPCSVNVDDEKRKARLMRNRESAQLSRQRKKHYVEELEDKVRNMHSTIAELNGKISYMMAENAGLRQQLSSSSMCQPPPPPG…
BhbZIP60	Benincasa hispida	Bhi12M000925	S	MIQNLNINELLSYIPIDSTSTSDDCDGQKHKPGIVIDERKQRRMISNRESARRSRMRKQKHLDELWSLVIRLRTENHSLMEKLNQLTDSEQQLLQENVKLKEEVLDFRQMITDIQMGSPYATHLRELEEAPCNTFHLVAESSSQSNE
BhbZIP61	Benincasa hispida	BhiUN613M6	C	MMDRVFSVDGIPNQFWPSPEESSRLNRSASEWSFRRFLQEAASVSDSSISPPPASPSAAEIRSNAIEIKETGENLKQSWEKQSNRKGGFEKERKKSSGDDSDEYQAFLKSKLNLACAAVALCRGSFMKTQDSCASSTLAQSESQASASHLPSQFPPKGISFSPSVPKKAGILVSSANISSSREQTDEDDDAEGENDMNEQMDPASAKRVRRMLSNRESARRSRKRKQAHLTELETQVAELRVENSTLLKRFGDISQKYNEAAVNNRVLKADLETLRAKVQMAEEAVKRITGTKSMFHAMSDVSSISMQSFEGSPSEVSTDAPNNHIADISSANIQKNSPDMATASRNKMARTASLQRVASLEHLQKRIRGSSSACHPSGKGDQQQQL
BhbZIP62	Benincasa hispida	BhiUN916M5	E	MFVFEDLISLLFSDFDFPSSLSCMYVVKWCRAESENSLYLSIINFSAHETCAVNAMENSKVLSNMRNVIYSGKHALLPPKSPFPSGSSSYADYFPNPIIGSRALQNPREGNVQHHRTSSESLLMEEQPSWLDDLLNEPETPIQRGGHRRSSSDSFAYLDAGNVSNENHTQDDSQCKNMYLPSWASQGFDSHQTSLYMKANWIKQKNRTRELPPTTLTANPGARPSAKSSILLENSRSLSTPQEANEFASSSEKQDSAETGLPDRKLSERMDSSHVKPGPADTDNKRAKQQFAQRSRVRKLQYIAELERNVQALQANGSEVSAELEFLSQQNLILGMENKALKQRLESLSQEQLIKYLEHEVLEREIGRLRMLYQQQQQPQPPPSTLKRTKSRDLETQFA…
ClbZIP1	Citrullus lanatus	Cla97C01G007750.2	S	MEDGSAVGTVIFHGLPSSAIDAFVISIVFAFSGALSALLVPQRQNLAKFCALYSMASMASALLLLIWGLYPQQSPCKPLQIAYHLSMEISGTHFAAPENYGMIQNLNINELLSYIPGNSTSTSDDGDDLNHKLGVVIDERKRRRMISNRESARRSRMRKQKHLDELWSLVVRLRMENHSLMEKLSKLTDSQQQLLQENVKLKEEASDFRRMITDIQMGSPYITHLRELEEAPCNTFDLMAESSSQSNE
ClbZIP2	Citrullus lanatus	Cla97C01G011610.1	D	MANLSNFHGIIHHNPSLPFMNPEGSAFDFGELEEAIVLQGVKLGNDEPKSPHFLTGRPAATLEMFPSWPIRFQQTPTLGGGSKSESTDSGSANMNNTLTSKTELEMEPESPISRRGCSSNQGLFDQNHHLLQLQHLQSEFEDDALRTQPSLHQNQSPPKEKRKGAGSTSERQLDAKTLRRLAQNREAARKSRLRKKAYIQQLESSRIKLSQLEQDLHRARSQGLFLGGCGGVMGGNISSGAAIFDMEYARWLDEDHRLMAELRAALQGHLPDGDLRAIVESYISHYDEIFHLKGVAAKSDVFHLITGMWMTPAERCFLWIGGFRPSKLIEMLIPQLDTLTEQQAMGICNLQRSSQETEDALYQGLEQLQHSLIITIAGTAVVDGINHMALAAGKLSNLE…
ClbZIP3	Citrullus lanatus	Cla97C01G016940.2	S	MDRLIWGWMWTVDGISSGRILSRRRPRRRSRKALYAAILPFSPPSLLLYLVQQILYPVVMLSTFPTASAYESMLENPFPAVNGTSTPWECHDHDHDPEFLPVVSQMTEPTGLFDVFHSPNPVISSSSSENRDEPEPMDAGPCAPDRKVEVIDERKRRRMESNRESARRSRMRKQKHLENLRNLVNKLKVENRELSNRLRFTVYEVNRVRTENDHLQTEHTILRQKLSYSRQVLIFRQFQRQLAFASPYSALEQPPTISQSQSQYILNNNNNNLINC
ClbZIP4	Citrullus lanatus	Cla97C01G018770.1	G	MGTGEEGTPSKTSKPPSSSQEIAPTPSYPDWSSSMQAYYGAGATPPPFFASTVASPTPHPYLWGGQHPLMPPYGTPVPYPAIYPPGGVYAHPNITVTPGSVPINAEYEGKSPDGKERASKKSKGMSGNTASGGGRTGESGKVASSSGNDGASQSAESGTEGSSEGSDENANQQEFAANKKGSFNQMLADGANAQNNTGGPNGKSSVTGKPITSIPGTNLNMGMDLWNTTTAAPGAGKVRGNAVSSAIVTVPMVGRDGVMPEQWVQDERELKRQKRKQSNRESARRSRLRKQAECEELQARVQTLNNENRTLRDELQRLSEECEKLTSENTSIKEELTRFCGPEALANFEKGTTAPPAQSRGSGEGKD
ClbZIP5	Citrullus lanatus	Cla97C01G019330.2	S	MSPVVSEVLSGFIINSTLRRRTHLVQSFSVVFLYWFYVGSHMASSNGASSGSANGSIRTSGSEDDREVERKRRRMQSNRESARRSRLRKQKHLHDLTHQVSQLKKHNNEMVTNMNVMANLCVNLEAENSILRAQMAELTHRLRSLNDVVMFINSMQVFETFLVDEVGDLNNGFEEEYHYNPWRYPFANYNSNTQIIAHKD
ClbZIP6	Citrullus lanatus	Cla97C02G028610.2	E	MQAPSSPKSTSFVSLLSICLFFASVRSVPSLIGVHPLDEKYYSSEVIKCKDGSRSFTIDRLNDDFCDCVDGTDEPGTSACARGKFYCRNMGSTPRFIFSSRVNDHICDCCDGSDEYDGNIICPNTCVMGGNIVYKSNKDISTTRDVDIVNRKVKEEITKEDMFQKLIGLKLVTILQVALTSFAVLIWLPPKIPNMTPNWPDFSRQKIPSMETFAPPTTTPAVTQNNPSWVDEFLDFSSARRGSHRRSVSDSITFLEMPMLEEDCRTAAAAPPPPPPGSGDRNEFDRFDDEQFLSMFNDEISAAVAPTLSSSNPSTPSDHNSINDEKDAQNDGKQNQNKNESDEVQSQQQSENQTQSNSMATAATAASTDRITDPKRVKRILANRQSAQRSRVRKLQYIS…
ClbZIP7	Citrullus lanatus	Cla97C02G030930.1	F	MDDGELDFSNQEVFSSPNMEIPSSCSMDSFFDELLKDTHTCTHTHTCNPPGPDYSHTHTCFHVHTKIVPAPSEEDKVVTDDTAESTEKKSKKRPLGNREAVRKYREKKKARAASLEDEVVRLRALNQHLMKRLQGQAALEAEIARLKCLLVDIRGRIEGEIGSFPYQKAVNPNLSNPSIPGAFVMNPCNMQCEDQVYCLHPGVDGNRSSEGAVINGQSFGACEFENPQCLANHDSGSKELPGCGVGNAVSNDISSGKKKGGSRKETWA
ClbZIP8	Citrullus lanatus	Cla97C02G031400.1	I	MGDTEDANTENMRNLQCSYGVSSSSAGNLPFSMDQLKISQMNCSQIRPPHFQSNFLADNSRRIGIPPSPNSPQIPPISPYSQIPISRPMNQQNYNPVPTHSRSLSQPSFFSLDSLPPLSPSPFRESPTTSNSDQVSADTSMEDRDNSSHSLLPPSPYMRANSSKMGDSLPPRKAHRRSSSDIPFGLSSMIQPSPLLPFNSSGGLERSISSKENAGLLKPASQFVKREPSLEKSVDNNLEGMGERKSDGDSVDDLFSAYMNLDNIDLFNSSGTNDKNGQENREDLDSRGSGTKTNGGESSDNEAESSVNESGDSAQMPGLNSSAEKREGIKRTAGGDIAPTTRHYRSVSMDSFMGKLQFGDESPKMPPTPPGVRPGQLSSNNLVDGNSAPFSLEFGNGEF…
ClbZIP9	Citrullus lanatus	Cla97C02G031420.1	I	MGDTEDARTDNLRNLQCSFGTSSSSALKHHFSMDQLKISQMNCSQGRAQHFQSNFLGDNSRRIGIPPCPNSPQIPPISPYSQIPVSRPMNQQSYNSVPTHSRSLSQPSFFSLDSLPPLSPSPFRDSPSTSNSDQVSADTSMEDRDASSHSLLPPSPYTRANSSKMGDALPPRKAHRRSNSDIPFGLSSMIQSSPLLPFSGSGGLERSTSSKENAGIFKPASQFVKREPSLEKSIDNNLEGMGEKKSEGDTVDDLFSAYMNLDNIDLFNSSGTNDKNGHENREDLDSRGSGTKTGGESSDNEAESSVNESGDNSQVPGLNSSAEKREGIKRTAGGDIAPNNRHYRSISMDSFMGKLQFGDESPKMPPTPPGIRPGQLSSNNLVDGNSTPFSLEFGNGEFS…
ClbZIP10	Citrullus lanatus	Cla97C02G032990.1	A	MFISYLTHTSETIHEKTLSFIPLTGFPSFSGKTKRNILVLLQEKDRYSRQLSFPHELNSQMNFRNFEDMPPGEGTMAKAQGNFTLTRQPSIYSLTFDEFQNTWNGLGKDVGSMNMDELLKNIWTAEESQAITSTGAVAGGVGSTNAGNLQRQGSLTLPRTISQKTVDEVWKDLSKENTSVKEGNGIEAMPRRQPTLGEVTLEEFLARAGVVREEPPHIEERPFNCGFYGGLSREDNNAGLALGMFMGNQIAENKSMVSNQNQNSVFLGTGVVRSSQQQQQQQPLFPKPANVTFASSMNLVNNPQLTNGSGTNLVVAPKPPLHEALIQGSGIGAIGLGTRGVTVASRSPTSTISSDVITKSSIETSSFSPVPFSFGRGRRSSGALEKVVERRQRRMIKNR…
ClbZIP11	Citrullus lanatus	Cla97C02G037560.2	F	MEDGELESSNPEVFSSSNAVELPSSCSMDSFFDEILKDTHACTHAHTCNPPGPDYSHTHTCFHVHTKIVSSPTEEKVSTDDTAESVDKKNKKRPLGNREAVRKYREKKKARAASLEDEVVRLRALNQQLLKRLQGQAALEAEISRLKCLLVDIRGRIEGEIGTFPYRKPANSDLPNQNVPGSYMVNPCNVQCNDQAYCLHPGDDGKSGESVSLNGQSFSACDFENLQCLANQNTGVKELPDCGLGNTISNVNCSELNPKKARGLASFCLQLLTTLYMMLTVQLGGGPATSVPVLFNAAPTLTFRFSLPQPIHLLSRLFGMVSEDIVGGFSKLSLFLSQEISWIIGITELGNGGISSKKKGVDQVGFTIVGDKMLVAVLLSSLMKYVH
ClbZIP12	Citrullus lanatus	Cla97C02G042390.2	C	MDRVFPVGEISDHYWSSEPAAGPPPPPADEGSKMNRSASEWAFQRFLQEASETSPHSSAADHGEVVEIKDSAYNQLQKLNANQVGVSNCNTSSISSNAVPPNIPIDSEEYQAFLKSKLHLACAAVAMKRGSFRMTPASSTSADCGSQASNTLGIQAPKVYMYCLFFLSHHVDGAGNNSLRSPDKDINGAAGVTSSSVVPKIPELRARPATSGSSRDLSDDEEIEGDTETNESKDPADVKRVRRMLSNRESARRSRRRKQAHLTELETQVAQLRVENSTLLKRLADISQKYNEANVDNRVLKANVETLRAKVKMAEETVKRVTGNPMFHAMSEISSIGISSFEGSPSDTSTDAAVPLQDDPCRHLYQSTSNNPMGPHDIVVNNGLANISQVGSGQQNSPS…
ClbZIP13	Citrullus lanatus	Cla97C02G044980.1	I	MQDPAPSNPIHTPNSNQIPPLNVAAPPPKTHKPPPVANATASSSSMFANANTGNTSFMPRVGSHHRRAHSEVSFRLPEDMMDISASDPFNGGSSTASLEEIGSEDDLFSTYIDVKKLGGNGGGNFVDHNGNGGSEGAGGSEGEKTSKPRHRHSVSVDGTTSSSSMFGEIMEAKKAMPPDKLAELWSSDPKRAKRILANRQSAARSKERKARYIQELERKVQTLQTEATTLSAQLTLFQRDTTGLSTENTELKLRLQAMEQQAQLRDALNEALKKEVERLKIATGEMMSPSESFNLGMHHMAYAPSSFIQLSQQQPGSVGLQNMQMPPYSHSPSNMTTHPLLPSESHSLSEVLQTDSLGRLQGLDISSKGSSLVKSEGPSLSASESSTTF
ClbZIP14	Citrullus lanatus	Cla97C02G045410.1	M	MEESYKMRMNQGGGIPTMAAALPPLPPSCLGKLTTSGEKKLPFFQSNMNLSMYGNDKSILSQREATITPPPKQHQSQLLDSDKDLTVEAKRLRRVMQSRQYSQKYRLKQLHYITQLESELKALQAEVTITTPRIKFMDRQNSLLRAENYSIKEKLSAYTGELLFKEAQYEELKRERNMLKEIYEAYQLKLLETLKSSNNNNNTTAASGSTFQLVENYPQIATKSNPFTMLEN
ClbZIP15	Citrullus lanatus	Cla97C02G048210.1	D	MGSQRVEETGPSSHYHHHLPYNSLLYGINNNNLSSTLINHDGQSFDFGELEQAIVLQGLGTKNKLDHHEPKQSFFSGKPAATLEMFPSWPIKHQQTSRGISLRRREESSDESGAAVNTHTINKSNNQEGHLELEIEKEESEMSKKGCCSSSSSGQDQSFIQKHLQQIQPEMILSDISTTALSSQHQSLQQKRKGCGSISTSQKQLDAKTLRRLAQNREAARKSRLRKKAYVQQLESSRIKLTQLEQDLQRARSQGLFLGAGGTGGGIVSPASAIFDMEYVRWLEEDHRHTVELRGGLEAHLPDVDLRVRVDACICHYNEIFRLKGEAAKSDIFHLITGIWMSPAERCFLWIGGFRPSDLIKMLMSQLDPITEQQVMEIYKLQHSSQQAEDALSQGLDQL…
ClbZIP16	Citrullus lanatus	Cla97C02G048240.2	A	MHLSLFTPLPFFIFFIFFIFFLCFTIFSDFWFLLLLFSQRLTFLEMENSQLEDMTIGQMISNAAAAAATEANKHDSILSLTLDEIQCKSGKNFGGMSMDEFLANIWNVEDIQNQLHSQSQENQPQNQPFVVPNNLRSNLCSQGSFSIPIPLCGKTVDEIWSEIHKEKQHSHPQKFINVQQNPCQSQQALGEMTLEDFLVKAGVVQEASSSCSMKQQLCSVNNRSMVDLGFGIGEKLGLSLSYQQNNEAARVRNMSGNCFSTYQMLTQSVGEPSDNSSIQKCQSLMTDWVEPSNKKRIIDGPAEVVVQRRQRRMIKNRESAARSRARKQAYTVELEVELNQLKEENIKLKQIVAESERNRKQEIMQRKQSEKRQKPTEKLRAMRRIASMAW
ClbZIP17	Citrullus lanatus	Cla97C03G051270.1	M	MEDYNLHQNQNHPPCNFQEIMELCSVPVSTYPPITVGPDNRCLVNDSVRTTVSPDNRRLLKDSVTDWRRSFVVGCRREDEEGGRAVQLPPFSKIGGGEMNSGGDGAENVDGRNPEQILYGRNIEPNMDPRKLKRIMSNRVSAQKSRLKKVQYVADMERKLKALEAHIAVLSPQVELYRNQQQVLQMEQKRLNQKILNCSRNKLLRDAEIEENRAEVNRLRELHMKQQCEANGWDSNVFTMPPDLHASELSNIVSPQPTQRFKIIIIQ
ClbZIP18	Citrullus lanatus	Cla97C03G064460.2	A	MGIQTMGSQLNGQQSHLQPAPLTRQNSWYGLTLDEVKNQLGEMGKPLGSMNLDELLHNIWTAEANQSMGMESESSSSVYSLKRQASFKLARALSGKTVDDVWREIQQGQKKKNHENLKSENSEIILGDMTLEDFLIQAGIYAEASPSPIMGLDAIDTMALAEKNFSQKMGLLSSSPSLGTLSDTTTPKRRRDPSDTLEKTMERRLKRKIKNRESAARSRARKQAYHNELVNKVSRLEEENLKLKKEKAKKQKGRVLKLSPLSQLCGLLCRNSRTRCKANPSRNRSISCVELVRLPSKLHPSFKRY
ClbZIP19	Citrullus lanatus	Cla97C03G066730.1	C	MIDRVFSVDGISDHFWTSPEESSKLNRSASEWSFRRFLQEAASVSDSSISPPPASPSAAEIRSNAVEIREKQSNQNVGVMKEREICSSSAREKSRAAAAADSDEYQAFLKSKLNLACAAVALCRGSFMKTQDSCASSTQAGASHLTSQSSSKGISCSPCVQKRAGILVSSANISSSREQTDEDDDVEGENNMNEQIDPASAKRVRRMLSNRESARRSRKRKQAHLTELETQVAELRVENSALLKRFGDISQKYNEAAVNNRVLKADLETLRAKVQMAEETVKRITGMKSMVHAMSEVSSISIHSFEGSPSEISTDAPNNHIADISSANIQKNSLEMATVSRNKMARTASMRRVASLEHLQKRIRGSSSSCHPSGKGDQQ
ClbZIP20	Citrullus lanatus	Cla97C04G078330.1	S	MEMNEDLGFGENPFNGSLKRHCSSHLIMETNRMMRREGDDHEDESNGCCGFHREILFPTMITTTGQAPTTTNNNNCNVFSPNSASCYSNDNILDVVEVLDIHRHHHLTVMAERKLRRMISNRESARRSRMRKKKQIEELQYQVGQLEVSNRQLSEKLIQVVECNQQILHENAELKRKVSSLQIILTDFLKPLRNCEDAFGNSIINNRRAEPNSS
ClbZIP21	Citrullus lanatus	Cla97C05G081310.1	G	MGTSEEAKSVKTEKPSSPTPDQNSVPNSASIHVFPDWAAMQAYYGPRVAVPPYYNSAVASGHAPHPYMWAPPQMIPPYGTPYAAIYSHGGVYAHPAVSMGPHSHGPGVPSSPGAAPPLSIETPSKVSGNSSQGLMKKLKGFDGLAMSIGNVSTETAEGGAEHGQSESMETEGSSDGSDGTTAGANQTKRKRSREGTPTTGKDAKIEPQASPVTAAEMNESSSKLLGTTKAANATGKLGSVISPGMSTALELRNPSSINAMTSPTTVPPCSVLPSEVWLQNEKELKRERRKQSNRESARRSRLRKQAETEELARKVDSLTAENVAIRSEISRLSENSEKLKKENSTLMEKLKSAQSGRTEALDMNEKRMQQPVSTETKGPVNKSINEESIICKKNSSSGA…
ClbZIP22	Citrullus lanatus	Cla97C05G088920.1	I	MEKDKPQGYSGGFPTPSSRYSVLSPTGSIFNGKSEATSSSMLLPPMPSGALSDSGQFGRERPTDSNRFSHDISQMPDNPPRNIGHRRAHSEILTLPDDICFDNDLGVIGSADGPSFSDDTEEDLLSMYLDMDKFNSSTATSAIQVGESSSAVGDAISTPTPAIGAATSKDDTAVGLKERPRVRHQHSQSMDGLTTIKPEMLVSGSEEASAADSKKAMSATKLAELALIDPKRAKRIWANRQSAARSKERKMRYIAELERKVQTLQTEATSLSAQLTLLQRDTNGLSAENNELKLRLQTMEQQVHLQDALNEALKEEIQHLKVLTGQAIPNGGSVTNFASFGAGQPFYPNNQAMHTLLTAQQFQQLQIHSQQQQQQQQQHYQYHQLHQLHQQPTGDNKSK…
ClbZIP23	Citrullus lanatus	Cla97C05G088950.2	I	MAHLIRNVHEFRGLIQSACCFERKKNLSFLSFLLYKRLMDKEKPQCHGGGFLHQSSRYSGFSSAETSFNGKSEATSSSMSFPPLAPSTNSDWAQSGRGMSTDSARFSHDISRMPENPRRNVGHRRAHSEILTLPDDICFDSDLGIIGGADGPSLSDDTEEDLLSMYLDMDKFNSSTATSATQVGDSSSPLVEAAATSTDDIAVGLKERPRVRHQHSQSMDGLTNIKPEMLVSGSDEASAADTKKAMSAAKLAELALIDPKRAKRIWANRQSAARSKERKMRYIAELERKVQTLQTEATSLSTQLTLLQRDANGITAENSELKLRLQTMEQQVHLQDALNEALKEEIQHLKVLTGQAMPNGRSITNFASFGAGQQFYPPNNQAMHTLLTAQQFQQLQIQS…
ClbZIP24	Citrullus lanatus	Cla97C05G091800.2	E	MKNGREEREKKRKEKRREEKRRERELSILRGGGPNTNPKEKEKDFFIFLTMANSKGSSNVRSFMSSGKHALLPPKSPFPSVSPSYTEYVPNSVIGAKAVQRPRDGNSYHQRTSSESILIEEQPSWLDDLLNEPETPVRRVGHRRSSSDSFAYTDAANVNFDSIMQEEFRYANAIPGHSWLSQEFDHQRDARHVSFYTEANIAKQKNRVWESSLSTMNNPIALHSPRENIGIHTSGPLNTPQEADGLPSTASEKQDSTESGSHDPKVSSDRKDASHGKSSVSDTENKRAKQQFAQRSRVRKLQYIAELERKVQALQAEGSEVSAELEFLNQQNLILSMENKALKQRLENLAQEQLIKYLEQEVLEREIGRLRTVHQQQHHQQQQPQQLRPSSSHRRTSSK…
ClbZIP25	Citrullus lanatus	Cla97C05G098160.2	H	MQERAAAAAAGRLRSSSERSSSSAFQLDVKEGPILIPFVFFTVSRGEIVREVVFSSVIFLFRSRFREFVDVEPYIGAESDEEEISREPQICGNSVSAVGISASGKAPASDSIRSRGRSAAEKESKRLKRLLRNRVSAQQARERKKAYLSELESRATNLEKRNSELEEKLSTLQNENQMLRHILKNTTTNKRGDGDTAKC
ClbZIP26	Citrullus lanatus	Cla97C05G100060.2	S	MSPVLSEILRSGFIISSSLRRRTHLVQSFSVVFLHWFYIVLQNQSSGSEEELRQLMDQRKRKRMQSNRESARRSRMRKQQHLDGLMAQVSQLRDNKNQMISRINLTTQLFLNIEAENSVLRAQILELTHRLESLNQILSHINDNDDEEQHNFLQNFDDFDHNPLFINSFFITQQPIVASAHHHLLHY
ClbZIP27	Citrullus lanatus	Cla97C05G103670.2	E	MSTRQTHLPPRPRCPIQKKAIACPINGSIAPTPPVNEFSLHHDNSSSLSSVLEDEPVWLGELLSDRESNSIGQPLRRSASDSVTLLDGLADSLRSLCIAKDVENSVGNETCEQWDPSCTYGPNSPRRKCSSDFSNYSMVSALSEFVHLHHAAPVHADVCSFAENSSSNLNGDNSETVRDVNSDENAAKRHNGQRSRVRKLQYIAELERKVNVLQTVESQLAIRVASLLQERVALSMENSNLKQQVARVRREKLASEENIKGQGRFSFILPKPAAQNYGMAWGTISMSVTYHKVRETYKRVQEMTKYLLH
ClbZIP28	Citrullus lanatus	Cla97C05G105310.2	S	MTNGGGRRKGHMKRWASRSLSRETEAIGVRDVIDVKVEVRLSSSCSPKSEKQLIRTMELEADFPTNPLKPPTIKRIPNMLPGEMTGIQFFPSENSFQIPSNIGMMQNSFQTLHHFNSFLGNLPMSHVPHPSHEFLAQSSSFSYNSTSDDAEEQQKSIIDERKQRRMISNRESARRSRMRKQKHLDELWSQVLRLRTENHKLIDKLNHVSDSHEKVLLENARLKEEASDLRQMLSDLQIGSPYTPCLSNLEDIPCNSAHLRAESSSCQSIANSIDNLLH
ClbZIP29	Citrullus lanatus	Cla97C05G108830.1	S	MFYSEEEEVVGFPGPAQEPRFTPAKIQELWSLLEDPTRSSSGSQGSCQAVSLIDEERRRKRMISNRESARRSRLRKKRHLENLAVQTDRLKMKNQELKRQLNLVVNRCYMVRRQNERLWSEFVALHARLSDLYRISVPMQEKENSCMQISFNYFS
ClbZIP30	Citrullus lanatus	Cla97C05G109180.2	D	MPGFASEMSICNQLITENLKVYAMTDVSPRTDISTDVDTDEKNQRLDMLQRNVVASDSSDRTKDKSDQKTLRRLAQNREAARKSRLRKKAYVQQLESSRLKLTQLEQELQRARQQGIFISSSGDQAHSMAGNVSVFSFSYLFSLKLHSISYFTFAGAIAFDVEYARWLEEQNKQINELRAAVNSHASDTELRMIVDGILAHYDEVFRLKGVAAKADVFHLLSGMWKTPAERCFLWLGGFRSSELLKLLVNQLEPLTEQQLMGISNLQQSSQQTEDALSQGMEALQQSLAETLSSGSLGSSNMSGNVANYMGQMATAMGKLGTLEGFIRQADNLRQQTLQQMHRILTIRQSARALLAIHDYFSRLRALSSLWLARPKE
ClbZIP31	Citrullus lanatus	Cla97C07G133430.2	I	MELPNSTNQMASSSNPTTPFRGSFHRRAHSEVHFRIPDDLDLVSDPFDAPSSGFGDLGFEDDLLCTFMDIEKIGSKIDNGSSSNPEVAGGGTAAENVEGEKISRPRHRHSNSADGSSIMESIEAKKAMDPDKLAELWTIDPKRAKRILANRQSAARSKERKARYIMELERKVQSLQTEATTLSAQLTLYQCPFLLLLKRCFWDQGRQWSPPPSKLYLVIIAVVGALRGGNDGDFSSFSWKEDTNGNILKGLLRDTTGLSTENSELKLRLQAMEQQAHLRDALNEALKKEVERLKIATGEVMTATDSYNFGMSQVSYPQSCFSHQPQPERHNPQRTTQGPQVHPFHSSLPNPHQSLFVASHQPHALTEMFHQDPISRLQGLDISSRGTEIKPEGSSISID…
ClbZIP32	Citrullus lanatus	Cla97C07G135710.1	S	MASPVGSSSGSPSSDEDLRQIVDQRKRKRMISNRESARRSRMRKQKQLDDLTSQVGQIRTENEQIAVNINFTNQLYVNLEAENSVLRAQMVELRHRLDSLNEIISFMNSSTRNLFDSEDHYEAPGIDGFVDSWGFPFLNQPIMAAGDLFMC
ClbZIP33	Citrullus lanatus	Cla97C07G136170.1	D	MNSSSTKFYNPGRMGLYEPLHHIGMWGETFRTSANLDAQSSFIIEADTKLETQSDDASLGSLGDPHVYDQDDTKRIDKIQRRLAQNREAARKSRLRKKAYIKQLETSRVKLIQLEQELEKARQQGLLAGSRFDNNQLGLSGTTNSGISAFESEYEQWVEEQNRQICDLRTAVHADITDIELRILVENAMRHYFKFFRMKAKAAKADVSYIMSGMWKTSAERLFLWIGGFRPSELLKVLIPQLETLTEQQISETGSLRKSCLQAEDALRQGMEKLQQNLFESVVAGQLGEGSHPLQMTAAMERLEALISFVNQADHLRQETLQQMYKILSTRQSAQGLLILGEFFQRLRALSSLWANRPCEPA
ClbZIP34	Citrullus lanatus	Cla97C07G143150.1	S	MQPDEIASLHYLLSSNPSLYSSQFNMSHESPNMMHLNQFSNPLSKFQYPSQVQDMNPPSLSSNSTSDEAEDQQLSLINERKQRRMISNRESARRSRMRKQKHLDELWSQVLWLRNENHQLIDKLNQVSECHDRALQENAQLKEEASELRQMLTDFQLHNPYLP
ClbZIP35	Citrullus lanatus	Cla97C08G147770.2	S	MVFDLKGSLVSYKIPPTFISRFPTIPFGYNNTNQKAMDLPSEIPEETQLLLGAEEKYFWTIERNDLQNMISSDQFCRPTSNYNNNNNRRSAEIMVDERKQRRMISNRESARRSRMRKQKHVKELWSQLAQLCTQNHDLEEKLRHLMESQQRLLQENASLKQQASAFRQILRDMELEQLVTQF
ClbZIP36	Citrullus lanatus	Cla97C08G147990.2	D	MFNNGLSLNAIVSLCKVEEEEEEKGKDEKRFENGGLDVGDRNEGYVQRVERESDICFTSGRSFENPEQFYAHSSSSSSIFLRGDDSGRFHTRFLPDIEELQQSAAAIAAFHQDDAVDLSPSSVFSLKSTHNTAFPIYLPYGNTDVGSIGRTGYLDTGQELMRLKRLAPPQSVAVTVAASSSLGNGSFENWGESAMADNSQQTDTSTDIDTDERNQFQGAAHGALMAVDSMDQSKPKSADQKTLRRLAQNREAARKSRLRKKAYVQQLENSRQRLAQLEQELHRARQQGIFVASGAGDHCASMAGNGALAFDLDYARWLDEHQRLINDLRASANSQLGDDELRFLVDGVMAHYDELFKLKSVGAKADVFHILSGMWKTPAERCFMWLGGFRSSELLKIVG…
ClbZIP37	Citrullus lanatus	Cla97C08G149620.2	I	MMDLNFTSRKPPQTAPRMDIEQMPEAPHRGYHHRRSHSDTSFRFANFDDLLLFDPPDIDLSSALPSPSPSPSPTPSGARMAVDSFNSRSPEDVSDTKPRAGNGNSASFFSSHYRSLSMDSDFFEGLGMAGDGSDGEVLGGRVTAGEKKMSRHRHSNSMDGSLTSSFEANSTKKAMAPDKLAELALMDPKRAKRILANRQSAARSKERKIRYTNELEKKVQMLQSEATSLSAQVTVLQSFGWAVAIKWTCFADGELRDTTGLTTENRELKLRLQAMEQQAHLRDALNETLKEEVQRLKIVAAQLPVANGNSFNIRGVLPPQFPPLQTSSLLQFGNSQNHHQQPQLLHMSQPDARGGSPPSQPPGV
ClbZIP38	Citrullus lanatus	Cla97C08G149750.2	A	MASSKLFPSSNSRNSDLSRGSSSSSSSSASLLKPQFFSNRARNYDNPSRNRPHTLTSMTVDGLLRNGYNSNPTESSILLDAQITLVDSPNPSSLPMNTTTTTTTNSSAVIDSNHNSSSGAPPPKTVDDVWREIVSGERKELKEEVADEMITLEDFLLKSGAVPVEDVKLPQTERLSGGVFSFDPIPSTTFQALDKVEGSIIGFANGVDLIGSGGSGGRGKRGRAALEPLDKAAEQRQRRMIKNRESAARSRERKQAYQVELESLAVRLEEENERLLREKKSSEEYKKFFFATRQSSYHLMEAKLEDILEINKIFLYGIFHLYSVGLRGLKRGSSRVTKLKLMEKVIPVVEKRRPPRVMRRVNSMKW
ClbZIP39	Citrullus lanatus	Cla97C08G151380.1	A	MGIQTMGSQAGGDPNGKQSQFQPLVRQNSLYSLTLDEVQNQLGDLGKPLISMNLDELLKNVWTAEANQTVGKDNEDNNVLANQTSLQRQASLSLNGALSKKTVDEVWRDIQQSKDSEEKKSRERQPTLGEMTLEDFLVKAGVVAETSSNKKGAGPVVEIDANITPQFQQTQWMPYPQPQYQSQQAAMMGVYMSGQPIPQPLHVGGGAVMDVPYVDNQLALPTPLMGALSDTQTSGRKRGAPEDMIEKTVERRQKRMIKNRESAARSRARKQAYTNELENKVSRLEEENERLRKRKELEKMLPLAPSPEPKYQLRRTSSAPF
ClbZIP40	Citrullus lanatus	Cla97C08G153610.2	D	MATEGSPRTDISTDGDTDEKSRRPDRGQLTLTMASDSSDRSKDKTDQKTLRRLAQNREAARKSRLRKKAYVQQLESSRLKLTQLEQELQRARQQGIFISSSGDQTHSMSGNGAMAFDVEYARWLEDHNRQLNELRSAVNSHASDPELRIVVDGILVHYDELFRLKGNAAKADVFHLLSGMWKTPAERYSGYSMTLLENDNVVYVLSSSEHFSMFFMLQEGIKAFLINMILRSNGMIMLQLLVNQLEPLTEQQLVGITNLQQSSQQAEDALSQGMEALQQSLAETLSSGALGSSGSSGNVANYMGQMAMAMGKLGTLEGFIRQADNLRQQTLQQMHRILTTRQSARALLAIHDYFSRLRALSSLWLARPRE
ClbZIP41	Citrullus lanatus	Cla97C08G155680.1	C	MKRSASELALEEFLKKAAIISPDDDVIDPDDEDVFKIEQQQIIRSPKRGRNFQDSADATCFFGDIDFSCFLVKNNREIMDAIVNCGGGLAEAPLWSQNLTPKHSSFSATIDSQSSIVSSPTSASNLMGREHQRGNNSGSSEDQSDDEIEAGSCEQSTDPLALKRIRRMISNRDSARRSRRRKQAHLAELENQVKQLKGENETLFNQLLDASQQYRDANTNNRVLKSDVDALRAKVKLAEDTLARGSMTCSLNQLLQSHLSTPQPLTALRRMSNVAPPLGLPGDEVSYSCVTMSGQNPTVGLPNSDMHMKTGMGSEAVSCVSGIWPRN
ClbZIP42	Citrullus lanatus	Cla97C08G156620.1	H	MQEQATSSAAASSLPSSSERSSSSALHLEVKEGMESDEEIRRVPEIGGESAGTSASGRDTGSVAGPDRVQVSREGQRKRGRSPADKESKRLKRLLRNRVSAQQARERKKAYLNDLEIRVKDLEKKNSELEERLSTLQNENQMLRQILKNTTASRRSGE
ClbZIP43	Citrullus lanatus	Cla97C08G158320.1	S	MDSASGNSSGSTRLQNSGSEEDLQVLMDQRKRKRMQSNRESARRSRMRKQQHLDELMAQVTQLRKDNAQILSNINITSQLYMNIEADNSVLRAQMAELTQRLQSLEEIANCINTGSSNGGFGETEEEAFQIQTNVAADSFMNSMNFLYVNQPIMAAADIFHY
ClbZIP44	Citrullus lanatus	Cla97C08G159620.2	A	MNFKDFGNDPSAGNGGGGGRPPANYPLARQSSIYSLTFDEFQSMGSIGKDFGSMNMDELLKNIWSAEEMQTMASSAAAVDKEGAGSVGRSGGYLQRQGSLTLPRTLSQKKVDEVWKDIINEHASAKDGATVASNLQQRQQTLGEMTLEEFLFRAGVVREDTQVTANPNNGGFFGNNTGFGIGFQRQAKVPENNNHIPIQSSNLSLNVNGVRTHQPQPIFPKQPAVTYGSQLALPSDGQLASPGIRGGIMGIGDQGLNTNLMQGSALQGGRMGVVNIAAAPLPIATESPRDQLSSDGIGKSNGDTSSVSPVPYALNGGIRGRRSNGIVDKVVERRQRRMIKNRESAARSRARKQAYTMELEAEVAKLKEENQELRQKQAEIMEMQKNRALEVMDKQQGIK…
ClbZIP45	Citrullus lanatus	Cla97C08G160350.2	S	MLWICILFVKYQGCGNDDDNGSTSPYFVRRWASKLDNLVGDTSVDVDWRRSFYLNLIAHTSFTVTVAICSHLVLRNHQAGHTTSLSPIYKVVKTVYASPSRVNFHLDSKKEVETTPAYPDICFAVDDFDSTFDAVVLTETDHCYCVLLNAHDGAAFPAKDNAENCNSNNLMASSMDSDSQSTRNSKITLFSGFVSYQMVRDAYDAGKSRFGSLLSLGHASGKTDKIYMKGPGGRGEVEVAVSGVADQSLQDLGPFSPVVSKTGFGIGTIVRKAASVATVAAKQAYAAASSSSSDDEMIPLKCCLMSISLPWEYIAHDLLFKGSPPVNLHRSFREERNLAEEIWNLTHNHLLSSRRNFLSFLVKGNRSIRMGSTSHCFSVELFCNLKQIVAVLQLVLQKQ…
ClbZIP46	Citrullus lanatus	Cla97C09G167560.1	S	MIDERKRMQSNRESARRSRMKKQKQFQDLTSEVRRLQIVNSRIVESVNSREQARIEIETMNNLLRVEAMETTYRLKALDLVLQIVDKANALAVGVRDPLLEPWQLTSKGSCRRRRRITIRFFFNAVLFLTCRIF
ClbZIP47	Citrullus lanatus	Cla97C09G170110.2	C	MHTFFSSEDLSDNSFWPPQPAASSSPPSHSPFRSPDPSLTMNRSASEWAFERFLEEVSALPVNSCPSTTSDRVPVSPVDVASPASQSSTSKRDEGDDEIVEIKKADCDHDRSQPIPSSDPSKMVRSSSDRYRVFLKNQLDMACAAVALSRAASLEPKGPVQPADHRGQSSNAFQFGMQAPGQGSDRGTSTKESEVSGSPLGIPSLPTMPKKLGVQPAQTTSGSSRDESDDDDLEGDIENIENMDPADARRARRMLSNRESARRSRRRKQAHLNELETQVGQLRVEHSTLLKRLTDVNQKYDDAAVDNRILKADIETLRAKYLNFSVEHGVEYEASLYTELCTPMILAMSRRFKREVCGSRDKPRSVGFETAKKPPEQSPMYLKSWSFHRIGRRFVMPTH…
ClbZIP48	Citrullus lanatus	Cla97C09G172510.2	I	MLMEPNFSSAKPPQPAAMDIEQMSENPHRGSHHRRSHSDTSFRFPNLDELLFFDPSELDLSMLSSPSSPPPGGTAMAVDSSNAKFSDDAVRPKPEPIASGPFGGHLRSLSMDSDFFKNLDLGGDSGEIDSLGKKTPASEQRPVRHRHSLSMDGSSSSFEADSTLVIDGVKKAMDPERLAELALIDPKRAKRILANRQSAARSKERKIRYTNELERKVQTLQSEATTLSAQVTILQKKFRGLYFPLMHAIAVNGIHHVDVVLLRLPLSEALKEEVQRLRIAAGQVASINGNLFNRPPQYPSSRPPVHHFSSSHAQQGQQQQPPSMLATNQQQQSDPKWTNSSQLLSRSPDGQAKP
ClbZIP49	Citrullus lanatus	Cla97C09G172900.2	A	MLGLALRHTILLFGTQFGFATQMEKREEEVGGRRNMWTRRSWSPRQSCEMAPLNSKNSQLSPPPPSSSSLSSFSSHTKSGSISNEETKSVALIGNRNPSHFRTVDMDAKFDTSSSASKTVDDLWKELKEEAVGEMILEGFLQAKPQDQDVRILNPFSCLKDFDRVYVEEETVGFGNGVDISGRGKRRRAAMEPMDEAALQRQRRMIKNRESAARSRERKQAHQVELELIASRLEEENELLLKEKVQFSC
ClbZIP50	Citrullus lanatus	Cla97C09G174300.2	G	MGGSEMNKSTKEESKTTPATTQEQSPNTSTGTVNPEWSGFQAYSPIPPPGYLATSPQAHTYMWGVQPIMPPYGTPPHPYVAMYPHGGIYAHPPMPPGSYPYSPFAIASPNGIAETSGNTPGNMEGEGKPSELKEKLPIKRSKGSLGSLSMITGKNNELGKPSGPSANGVYSKSAESESEGTSERSGADSENDSQLKSGSGKDSLEGLGIFFYYAVSVPGGGTPNGLMHGSQNEGHSLAHPLVNQTMSMIPIQASGAVTGPATNLNIGMDYWGTPTTSAIPSLCGKVPSAPVPGAVAAGSRDSILSQPWLQDERELKRQRRKQSNRESARRSRLRKQAECDELSQRAEALKEENASLRSEVDRIRSEYEQLLSENASLKRRLGESDGNEDPRSAKAKDGQ…
ClbZIP51	Citrullus lanatus	Cla97C09G176580.2	A	MYVIVIVLFCYSHLRLSHFFHNTNKYFPLFAIASISTLLFIKIHNSKLQFSKASVSRRDSLPLFPTNQPTNQPTPFFFFFSKELSINFTPIFLYLTYWVGFINNRGKPYNFGMASSNVEMASTSKTNPDLPRQSSVCSISTIIADLHHTDPSRNLASMSMDDLLKNIYSDAQTHNQVQDENPIIGSSISPQDTFPLPKELSTRTVEEVWKEIVAGGDQQRRESATDQEITLEDFLSKAGAVCDDDVRVPVISEPGGFAVDSTLNNQLQIPSQQLEGPMVGGYASGIDGRIVGVGRGKRRAVEEPVDKATQQKQRRMIKNRESAARSRERKQAYTLELESLVTQLEQENARLLREEVPLNEICVILGLHVLMAVLATQGDESQVIHEVDRILSLTILFMK…
ClbZIP52	Citrullus lanatus	Cla97C10G185090.1	A	MEEVWKDINLSSLHSRSDHDFSAAAAAPATPIGLHHHSAAANFRHIILQDFLSSSTSKLDSSSAATAAAVAAPPPTVLSLNSTRELHFPDNAVAAAHFRHQDPASVSAAFHSPFDQVLGPPPFGKKRVPDSDSNNSGDRRQKRMIKNRESAARSRARKQAYTNELELEVAHLMEENARLRRQQEELRAAATAQVPRKHRLQRTSTAPF
ClbZIP53	Citrullus lanatus	Cla97C10G185890.1	G	MSGSEMEKPPKDKETKTPPPTTTTQEQTTTTSAGTVNPDWSGFQAYSPIPPHGFLASSPQAHPYMWGVQHIMPPYGTPPHPYVAMYPPGGIYAHPSIPPGSYPFSPFTMPSPNGITEASGNTAGSLEGDVKPPEVKEKLPIKRSKGSLGSLNMITGKNNELGKASGTSANGAYSKSAESASEGTSEGSDANSQNESQPKLGSRPDTLEVEVSQNGNSMHGTQNGGSNTQAMAAIPLATAGASGVVPGPTTNLNIGMDYWGASSTIPAIRGKVQSTPVAGGLVTAGSRDSIQSQLWLQDEREIKRQRRKQSNRESARRSRLRKQAECDELAHRAEALQEENASLRSEVNRIRSDYEQLLSENASLKERLGEVPGNEEVRAGRKGQRLSNETTQPTESEVV…
ClbZIP54	Citrullus lanatus	Cla97C10G194240.1	S	MASIPRQTSSGSNGGSPSALPDERKRKRMQSNRESARRSRMRKQKQLEDLAGEVSRLQIANNQLVQSIGAKEQAFVQVDNMNNVLRAQAMELTDRLRSLNSVLHIVEEVSGLAMDIPEIPDPLLKPWELSRPVLPVADMFLC
ClbZIP55	Citrullus lanatus	Cla97C10G199160.2	D	MGSRTVKIGADDLNKTVNGMPSFVSSMPTANNSMGAEGSSIPSSRISDFRTLEQTLGFHIEDVDLTRNPLYNQIKSSSSTLNNIQFGSLIKPLASTDVNLPTAVMGSRTLPLQKESNPNLVSTSGGPRENWGESNMADTSTRTDTSTDDTDDKSQRLDKDQGNSLAAYDSSNKSKEKTADQKTLRRLAQNREAARKSRLRKKAYVQQLESSRLKLTQLEQELQRARQQGIFISNSGDQAHSMSGNGALAFDVEYSRWLEEHNRLMNELRAAVNSHAGDTELRTIVDNVTTQFDDIFRLKGIAAKADVFHILSGMWKTPAERCFLWIGGFRSSEILKALDVISLGKKSSSLYRPVVLLLVYLIIDLSMSFSTIMGYEVVVYSDAFKLELPSRNARLLLPP…
ClbZIP56	Citrullus lanatus	Cla97C10G199360.1	B	MADPIELVSPSDQNPNSTTYASEFDSLPIPPLDSLFFSDPNHDAPGDPFLYSTALDLGFEENDDFELTFDDLDDLYLPSEADDFLISDNLDQTTNSSNSPPDVPLLSDAGTRLSSPAGSPGSRSSSVSCEQSPGDCKSLNYQSSKLRTADSECFSTGSGGWDSKRSRMVNCPSPEDGAGGSDHEFSGGPASSQGSGSGVSEGTNYPSSNAECYDVISDQKIKSEEVGKNCITKRKKEQDEGNADSRSAKYRRSSVPAETTNPQLGSCSVNEDDEKRKARLMRNRESAQLSRQRKKHYVEELEDKVRNMHATIAELNSKVSYMMAENAGLRQQLSGSGMCQPPPPPPGMYPHPSMPPMPYTWLPCAPYVVKPQGSQVPLVPIPRLKPQQPAPVAKGKKNE…
ClbZIP57	Citrullus lanatus	Cla97C10G200200.1	D	MASSNIKSTSIIQQANQQEEEKQQQQQLLLHHQQQQPQLLQTPSFVISSNSKNSSLFNFQNPNFPDHHHHHHQLPFSMNLPSIPSNFLSKDGGGDDLGELDQALFLYLDGQEPSTTTTQDQRQSLGMRPPTLNIFPSQPMHVDPLPIKGNTALINHSDSKIKASEPSRELANQRSSNGATASGPPPTQTTTTEPHPKPPKREPNKKGLTSSSEQEGPKTPDPKTLRRLAQNREAARKSRLRKKAYVQQLEMSRIKLTQLEQELQRARTQGMFLGGGAAILGPDQGLPSGFYNLSSDAAVFDIEYGRWQEEHHRLMCELRAAVQEQLPENELRLFVDSCLAHYDEVLNLKMMVAKSDVFHLVSGMWKTPAERCFMWMGDFRPSELIKIIMGQLEPLTEHQ…
ClbZIP58	Citrullus lanatus	Cla97C10G202040.1	A	MVVTESEMISHDEVESPLQSEQQLKHHGFSSLGRQSSIYSLTLDEFQHTLCESGKNFGSMNMDEFLTSIWTAEENQAINASQSGTSTVAAMAALSNAQAHLPVSGASMEKRNIEKQASLPRQGSLTLPAPLCRKTVDEVWSEIHKGQQGRNQNSNSGNANSQNPESATRQPTFGEMTLEDFLIKAGVVREPCAGAGVSQPLPPPQQYGMYQNSNHTIGAGYVSRPIMGLNTSAAGGGASNNPSAGGITTYQPVPQGGSTIGDTSGYVGNGKRNSVFSSQPPPAVCYGGRVVNGGGGGGGGGGYPPAQPMGLAAPVSPVSPEGMCTNQVDSSNQFGLDLGGLRGRKRIIDGPVEKVVERRQRRMIKNRESAARSRARKQAYTVELEAELNQLREENAHLK…
ClbZIP59	Citrullus lanatus	Cla97C10G202210.2	J	MASSSKCSDGTTCSGLSSSSSSSSSMSSSMAKAADQMVKVEIEAAEALAGLAVLAVRETGPQPSETKWGIKGKGKRARKEVKTESPTSAFADSLPSRADLNLRIEEDRGVVRHQPLEKECTSQSHPEWETTGEMMKVDKEAESCKAEKEERRVRRILANRESARQTIRRRQALCEELTRKAADLAWENENLKREKELALKEYQSLETTNKELKEQLAEAVKPKVEEIPGNNRSSHVQMPPLPTNYPLFLFSRLPYFWPSVVQPTSPYHELPNVVVVPSSINLPANSNVSVSGSSHVQENFTNACGPRTPLCILPPCSWLLPHHDFRNQQSPQIWFPAGNNLEDIYSKSQNSANTSKVVCAESRQSSLPSAEEENDAPDLNEPPNLNEASNPKDHAQNSV…
ClbZIP60	Citrullus lanatus	Cla97C11G210920.1	S	MASSSGTSSTSSSMEEGELAALMEQRKRKRMISNRESARRSRMRKQKHLDDLMAMVGQLRKDNQQIVANLTVTTQHYAAVEAENSILKAQAAELSHRLQSLNEIVAFLNPSDGVLEDDTYGCDGAGGFFSPLQMAFYMSHPLTASADVFGEY
ClbZIP61	Citrullus lanatus	Cla97C11G211890.1	S	MQPGEVTSLQYLIPSNLSPYATHFPMAQNNLPTMQLNEFSNNEFSNPLYNFQGPSQVHDFNRHPCLSSNSTSDEADEQQQSLINERKQRRMISNRESARRSRMRKQKHLDELWSQVVWLRNENHQLIDKLNQVSDCHDKVVQENAQLKEQTSELRRMLTEVQVNSHYPNFRELEKIPPNTPSES
ClbZIP62	Citrullus lanatus	Cla97C11G215460.1	D	MADRRRWLSHRKIYCLKIHVWPCFACSQKPSFHFCFRMKASLLNVIVVHFTLMIGQQSMSSSSTQLCASRMGIYEPFHQINSWANAFGSRLDTSISPIIKVDDCVDIKPEFVPFESMDHLESSQEMNKPIDDKVQRRLAQNREAARKSRMRKKVYVQQLETSRLKLRLLEQELERTKQQKGTSCLVDISHFGFSGFVNPGIAAFEMEYNHWVEEQQRQITELRKALQVHTTDIELQILVESSLNHYHNLFCMKANAAKADVFYLMSGIWRTSAERFFHWIGGFRPSELLNVLKPYFEPLNEQQRADIHKLQQSSRQAEDALTQGMEKLHQNLSLSIASDPIGSYISQMGDGMEKLEALESFVSQPSVCYSFLEQADHLRQQTLKRMSHILTTKQAAQGL…
ClbZIP63	Citrullus lanatus	Cla97C11G219350.2	E	MGRLGNGLHFASFSSSLSGIVVCLSLSDCRCNAGGEILALMCATVKFNLSVEVLLLPSLCLFVCFLAETWAVNAMENSKVLSNMRNMIYSGKHALLPPKSPLPSGSSSYADYFPNPIIGSRAVQNPREGNVHHHRTSSESLVMEEQPSWLDDLLNEPETPVQRGGHRRSSSDSFAYLDAGNVSNENYTQDDSQCKNMYLPSWASQDFDSHQASFHMKASWIKQKNRTRELPPTTLTTNPGARSSAKSSILLESSRSLSTTPQEANGFSSTTEKQDSAETGLPDRKPSERMDSSHVKPGLADTDNKRAKQQFAQRSRVRKLQYIAELERNVQALQANGSEVSAELEFLSQQNLILGMENKALKQRLESLSQEQLIKYLEHEVLEREIGRLRMLYQQQQQP…
ClbZIP64	Citrullus lanatus	Cla97C11G221520.2	A	MNLDELVFRNVMSVEEAELVHNPSSLSPAAATASLFLGKRNDDAEPQHDPMAEVSAPAEGMDWMHYQRAMLIDSKLPVSQAVYNHGSVPDIGVYNMQAMSITTSALSNSDFQEGNCGRKRRQLDDIKEKTIERRQRRMIKNRESAARSRARKQAYTNQLEHEVLCLRKTNSWLRKQEEAERLFFSNPIPMPRYQLRRTSSAFF
ClbZIP65	Citrullus lanatus	Cla97C11G223730.1	E	MAQLPPKIPSFPQNWPHFPPPNSMPNLTPSPPPPPPPSATHHHNSSWVDDFLDFSTARRGLHRRSISDSIAFLETPFSDQCRNSALLHPPPPFDRLDDDQLMSMFTDDISIPIPASPSNPSTPSDQNSNNDDKNPTEDAMFPPPPPPPLPPHQLKNEPGEVEISSSCQLQQQSQPPPPSSAADNTIDPKRVKRILANRQSAQRSRVRKLQYISELERSVTTLQTEVSALSPRVAFLDHQRLILNVDNSALKQRIAALAQDKIFKDAHQEALKKEIERLRQVYHQQSLKKMSGNQNGAAQPQEPPSGEGTPPQAAEMEKGQAVS
ClbZIP66	Citrullus lanatus	Cla97C11G225230.1	K	MEEDLHFSEYDLIGQIDWNDFFDEFPEVELPLAGDSTSPHGSPDSFSSWINHLENALLNDDQDKGVSLPTPTDDCCDSFLADVLVDTHGGASVIDLDSNASDCGNQFSSSQKEDGHKVSPAPTDDSCGSFMAEVLVDTHGSSSGVDAVVDVLSNASDCGDDSNNSQKEKIDATNIDDSVGEDVDDSLSKKRRRQLRNRDAAVRSRERKKMYVKDLEMKSKFLEGECRRLGRLLQCYCAENQALRFSLQMGGASGASLTKQESAVLLLESLLLGSLLWLVGTVCLFTLPQLPQSTLEPVPRVTMEDEGPGSAPLNENENKDSRYSYTSLQTRRCKAARTRMKPSMLDAMLGPSLALISV
ChbZIP1	Cucumis hystrix	Chy10G175080.1	I	MELPNPTNQMASSSNPTPPFRGSYHRRAHSEVHFRIPDDLDLVSDPFDAPSSGFEDLGFEDDLLCTFMDIEKIGSKIDNGSSSNPAMASGGTGGVYVEGEKISRPRHRHSNSADGSSILESIEAKKAMDPDKLAELWTIDPKRAKRILANRQSAARSKERKARYIMELERKVQSLQTEATTLSAQLTLYQRDTTGLSTENSELKLRLQAMEQQAHLRDALNEALKKEVERLKIATGEVMTATDSYNFGMPQVSYPQFSFSHQPQPGRHNPQRMTTQRPQVQPFHSNLPNPHQALFVASHQPHSLTEMFQQDPITRLQGLDIGSRGTEIKPEGSSISVDGTSKITKLSTFEGSF*
ChbZIP2	Cucumis hystrix	Chy10G179470.1	E	MENSKVLSNMRNMISSGKHALLPPKSPFPSGSSTYSDYLPNPIIGSRAVQNPRVGNVNHHRTSSESLLMEEQPSWLDDLLNEPETPVQRGGHRRSSSDSFAYLDAGNVSNENYTQDDSQCKNMYLPSWASQDFDSHQAPLYMKPSWNKQKNRTRELPPTTLTTNPGGCPSAKNSILLESLRTLSTPQEANEFSSTTTEKLDSAETLLPDRKLSERMDSAHVKPGPNDTDNKRAKQQFAQRSRVRKLQYIAELERNVQALQANGSEVSAELEFLSQQNLILGMENKALKQRLESLSQEQLIKYLEHEVLEKEIGRLRMLYQQQQQPQPPPSTLKRTKSRDLETQFAKLSLRQKDARSSSESVAGPVQI*
ChbZIP3	Cucumis hystrix	Chy10G182790.1	S	MGKLDLGVLLRTLGGVVCLNNHLDNIGAYDIKSNFSVPFGVSRLYYFNPPARIPCLTISNLLDKPSEATTIKRISNMLPGEISGIQFFPSENSFQFPSNIDMMQNSFQTLHHFNGFLGNLPMSHVPHPSHEFLKQSSSFSYNSTSDDAEEQQKSIIDERKQRRMISNRESARRSRMRKQKHLDELWSQVLRLRTENHKLMDKLNHVSDNHEKVLLENARLKEEASDLRQMLSDLQIGSPYTPCLSNLEDIPCNTAHLRAESSCQSIANSIDNLLH*
ChbZIP4	Cucumis hystrix	Chy10G184190.1	E	MSTRQTHLPPRPRCPIQKKTISGSIAPTPPVNELSHDNSSSVSSVLEDEPVWLGELLSDCESKSIGQPLRRSASDSVTLLDGLADSLRSMCIAKDVENSVGNETCEQWDPSCTYGPNSPRRKCSSDFSNHSMVSALSEFVHLHHAAPVHTDVCSFAENSSNLNGNINESVRDFNTNENAAKRHNGQRSRVRKLQYIAELERKVNVLQTVESQLAIRVASLLQERVALSMENSKLKQQVARVRREKLTSEGRHQVLKKEVEKLKLVLAKLPERQQVKKSF*
ChbZIP5	Cucumis hystrix	Chy10G185720.1	D	MADAGYFLSSSIIENLKVYAMTDVSPRTDISTDVDTDDKHQRLDMLQRNAVASDSSDRTKDKSDQKTLRRLAQNREAARKSRLRKKAYVQQLESSRLKLTQLEQELQRARQQGIFISSSGDQVHSMAGNGAMAFDVEYARWLEEQNKQINELRAAVNSHASDTELRMIVDGILAHYDEVFRLKGVAAKADVFHLLSGMWKTPAERCFLWLGGFRSSELLKLLVNQLEPLTEQQLMDISNLQQSSQQTEDALSQGMEALQQSLAETLSSGSLGSSNTSGNVANYMGQMATAMGKLGTLEGFIRQADNLRQQTLQQMHRILTTRQSARALLAIHDYFSRLQALSSLWLARPKE*
ChbZIP6	Cucumis hystrix	Chy11G188330.1	G	MEDGELESSNPEVFSSSNAIELPSSCSMDSFFDEILKDTHACTHAHTCNPPGPDYSHTHTCFHVHTKIVSSPTEEKVSTDDTADSVDKKNKKRPLGNREAVRKYREKKKARAASLEDEVVRLRALNQQLLKRLQGQAALEAEISRLKCLLVDIRGRIEGEIGNFPYQKPANSNPPNQNVSGSYMINPCNVECNDQAYCLHPGHDGKSGESALLNGQSFSSCDFENLQCLANQNTGAKEPPDCGLGNTIANVNCAEINPKKELGNGGISVPEPYQNTSRKLRSAIQDHAAQSSTNNNYDHLLLLQQYSLTQSDLHQSLTSLVSEMPADHIDRFIRLQSERFRLLLQQKINQQIGVLLNQIETRTRVLFQQKDEEIACANMRRMHLEQLLTRLQMENQERK…
ChbZIP7	Cucumis hystrix	Chy11G189410.1	S	MASSSGTSSTSSSMEEGELAALMEQRKRKRMISNRESARRSRMRKQKHLDDLMAMVTQLKKDNQQIVANLAVTTQHYAAVEAENSILKAQAAELSHRLQSLNEILAFLNPSDGPLMASSDVFQEY*
ChbZIP8	Cucumis hystrix	Chy11G192330.1	E	MPNLPPKIPNLTTPHHFPQHNNDFLCFSSSKQSFHRRSVSDSIAFLDSPTMMSQSFLGSAASISNSNNAFDGFDEEQFRSMLSDEIHSNNEDDEPTSSDHNSNEKSEGTTNDDPKHLIRNEPKEEVESRQWEDNVVTTNISNDLVTDPKRVKRILANRQSARRSRVKKLQYISELERSVTTLQAEVSMLSPRVAFLDQQRLLLNVDNSALKQRIATLSQDKIFKDAHEEALKREIERLGQLYHRQQKSKRMECNESSPTEPSTSSGDQKHKLLYV*
ChbZIP9	Cucumis hystrix	Chy11G194800.1	E	MVSGIAVVLLIGFLGMFYQAKQLSPPSQINGSSSSSNNLPVSSQRIKLSDGRYLAYTERGVSKDKANFKIIISHGFGSSKDMTILASQELIFELGIYYVLYDRPGYGESDPNPNSSVESEAYDIQELADQLQIGSRFYLIGVSMGSYSAWSCLKYIPERLAGTALIVPLVNYQWPSLPFSLIKEDYRRKILKLGLWLSTYTPGLLHWWVSQNWIPSTSVLEKNPIFFNERDIDILKTIPGFPMLSKRMLKEQRVFNTLRSDFMMAFGKWEFDPLELSNPYGGNESSVHIWQGCEDKVVPVELQRYVSRQLPWIEYHEVIDGGHLIIHYKGLFDTILSQGSLSIPFPVCFKSIDDVWFEIDHNDQQNPLPQDSIDVHQNPCQSRHASEEMTSEGLLVKDG…
ChbZIP10	Cucumis hystrix	Chy11G194820.1	D	MEEGREAIEKEGLMMINLDFPQSQHLLSTLRRERRLFRCPSAASDALADAILPAAKILSNADSSLPHFSGTITFPATSSRCLFSRSRTPKQPFNFSAPTPPLESPVDPPAGDGAGAVALAPTERESSASEEFGGIVAIMTHYVCKLVENVNVHECLILDSNVEFRRREQEDHQKLRRRRGRNQWFEEGIFGMESQRILEETCSVYEINNNINLSSTLINNHDGQSFDFGELEQAIVLQGLGAMNKLDHYEPKQSFLSGKPAATLEMFPSWPIKYQQTSRGISLRKREEMLRGSGNYNNSNEEKEMEILGEDEEDEEESEMSNCSAPQQQQHEHNYNTSCFNIINNIQPHQVLMVSTDVSTTALSSQHQYSLQQKRKGCGSISTSQKQLDAKTLRRLVQN…
ChbZIP11	Cucumis hystrix	Chy11G194860.1	A	MVPNISTPNLCTQGSLSIPFPLCFKSIDDIWSEIDHNDQQIPHPLDSLDVHQNPCQSRHAFGKINSENFLVKAGLVQEASSSSSSSSMKQQPCSVNNNRSMVGLEEMGLSLSYQQNNDTARIRNMSGNCFSNYQMLTQSVGEPCDNNSIEKSYLPIWSCLRRIFLRYFSRNSNQNRETLLNAGEMENSQLEEMISEVAARQTNKHDSILSLTLDEIQCKSGKNFGGMSMDEFLANIWNVEDIQTQFHSQSQENEPQNHHSFMVTNNSRSNLCNQGSFSIPIPLCGKTVDEIWSEIHKDQQHPHHHKFINVQQNPCQSQQALGEMTLEDFLVKAGVVQEASSASCSMKQQLCSVNNRSMVDLGFGIGEKLGLSLSYQQNNDAARIRNMSGNCFSNYQMLT…
ChbZIP12	Cucumis hystrix	Chy11G197440.1	I	MLDPPPPSNPIPTPNSNQIPPLNVTQPPPKTHKPPPPPVVSNATAAPSSSSFFPNVNAGNASFIPRLGSHHRRAHSEVSFRLPEDMMDISGSDPFNGGSSTASLEEIGSEDDLFSTYIDVKKLGGNGGGNFVDHNGNGGCEGGGGGSEGEKTSKPRHRHSVSVDGTTSSSSMFGEIMEAKKAMPPDKLAELWSSDPKRAKRILANRQSAARSKERKARYIQELERKVQTLQTEATTLSAQLTLFQRDTTGLSTENTELKLRLQAMEQQAQLRDALNDALKKEVERLKIATGEMMSPSESFNLGMHHMAYAPSSFIQLSQQQRGSTGLQNMQIPPFGHSPSNMSTHPLLPSDSHSLSEVLQTDSLGRLQGLDISSQGSSLVKSEGPSLSASESSTTF*
ChbZIP13	Cucumis hystrix	Chy12G209190.1	M	MEDYHLLQNQNHPPCNFQDIMELCSVSTISTTPPVTIVPDNRRLVVNNNSVSDWRRSFVIGCSREDDERRRPAVPLPPFGAGEMSSGDGLGNVEGRNNSEQILYGRNIDPNMDPRKLKRIMSNRVSAQKSRLKKVQYVADMERKLKSLQ
ChbZIP14	Cucumis hystrix	Chy12G220700.1	S	MEMNEDLGFGENPFNGTLKRHCSSHLMMETNRTMMRRSEGDNNDHEDHESNGSCGNLIHREIVFPSTMIATSHTPTNNNNSNVFSSPNSASCYSNDNVLDVVEVLDVHRHHHLTVMAERKLRRMISNRESARRSRMRKKKQIEELHKTKAKRKKRRSLGEAMSSEQNRDVGKHLK*
ChbZIP15	Cucumis hystrix	Chy1G000610.1	A	MAAPIESVQCFGRKKTAVAVTYCKRGRGLIKINGCPIELVEPEILRFKAYEPILLLGRHRFSGVDMRIRVKGGGHTSQIYAIRQSIAKALVAFYQKYVDEQSKKEIKDILVRYDRTLLVADPRRCEPKKFGGRGARARLYSLIGVSKILHETEKYSNVLYGFLVFLHSVVRKLRLAKIKRNILELLHEKDKFSRQLLCPHELNSQMNFRNFEDIPPGEGPMAKAQGNFTLTRQPSIYSLTFDEFQNTWNGLGKDVGSMNMDELLKNIWTAEESQAVTSAGAATGGAGITNGGNLQRQGSLTLPRTISQKTVDEVWKDLSKENTSVNEGNGIESMPARRQPTLGEVTLEEFLARAGVVREEPPHIEERPFNCGFYGGLSREDNNGSLALGMFMGNQITEN…
ChbZIP16	Cucumis hystrix	Chy1G004550.1	E	MAQLPPKIPNMSSNWSEFSRQKIPSMETFAPTTTTPPVTQQNPSWVDEFLDFSSVRRGSHRRSVSDSITFLEMPMLEDDCRASAAPPPPSTATCDQNEFDRFDDEQFLSMFNDEISAAVAPTLSSSNPSTPSDHNSINDEKDEQNDGKVNQNKNEPDEVQSQQQSENQTQSNSTATAGSTDRITDPKRVKRILANRQSAQRSRVRKLQYISELERSVTSLQAEVSVLSPRVAFLDHQRLLLNVDNSALKQRIAALAQDKIFKDX
ChbZIP17	Cucumis hystrix	Chy1G006820.1	F	MDDGELDFSNQDVFSSPNMEIPSSCSMDSFFDELLKDTHTCTHTHTCNPPGPDYSHTHTCFHVHTKIVPAPSEEDKVVTDDTAESTEKKSKKRPLGNREAVRKYREKKKARAASLEDEVVRLRALNQHLMKRLQGQAALEAEIARLKCLLVDIRGRIEGEIGSFPYQKAVNPNLSNPSMPGAYVMNPCNMQCEDQVYCLHPGVDGSRSSEGAVINGQSFGACEFENLQCLANHDSGSKELPGCGVGNAVSTDVSSGATKKKGKNRGFHLHDDNPFFLVFLYSLIVCSMIHVHRSRFEFRSLQICNLIGKLFRKYEQ*
ChbZIP18	Cucumis hystrix	Chy1G007300.1	I	MGDTEDARTDNLRNLQCSFGTSSSSALKHHFSMDQLKISQMTCSQGRPQHFQSNFLGDNNRRIGIPPCPNSPQVPPISPYSQIPVSRPMNQHSYNSVPTHSRSLSQPSFFSLDSLPPLSPSPFRDSPSTSNSDQVSADTSMEDRDASSHSLLPPSPYTRANSSKMGDALPPRTAHRRSNSDIPFGLSSMIQSPPVLSFSGSGGLERSTSSKENAGIFKQASQFVKREPSLEKSIDNHMEGMGVKKSEGDTVDDLFSAYMNLDNIDLFNSSGTNDKNGHENREDLDSRGSGTKTGGESSDNEAESSVNESGDNSQMPGLNSSAEKREGIKRTAGGDIAPNNRHYRSISMDSFMGKVQFGDESPKMPPTPPGIRPGQLSSNNLVDGNSTPFSLDFGNGEFS…
ChbZIP19	Cucumis hystrix	Chy1G012840.1	I	MLMDPNFSSAKPPHPVAMDIEHMPENPHRASHHRRSHSDTSFRFPNLDELLFFDPSELDLSMLSSPSSPPTATTPIAVNSSNAKFSDDAVRPKPEPIASGPFGGHLRSLSMDSDFFKNLDLGGDSGEIDSLGKKTPVSEQRPVRHRHSLSMDGSSSSFEADSTLVIDGVKKAMDPERLAELALIDPKRAKRILANRQSAARSKERKIRYTNELERKVQTLQSEATTLSAQVTILQRDTSGLTVENKELKLRLQAMEQQAQLRDALSEALKEEVQRLRIAAGQVASINGNPFNRPLQYPSSRPPVHHFSSSHTQQGQQQPPPMLATNQQQSDPKWTNSSQLLSRSPNGETKP*
ChbZIP20	Cucumis hystrix	Chy1G015420.1	C	MNRSASEWAFERFLEEVSALPVNSCPSTTSDRVAVSPVDVASPASQSSTSKRDEGDDETVEIKKADCDHDRSHPILPSDPSKMVRSSSERYRVFLKTQLDMACAAVALSRAASLEPQGPVQPTDHRGQTSNAFQFGMQAPGQGSDRGTSTKESEVSGSPLGIPSLPAMPKKLGVQPAQTTSGSSRDESDDDDLEGDIENIENMDPADARRARRMLSNRESARRSRRRKQAHLNELETQVGQLRVEHSTLLKRLTDVNQKYDDAAVDNRILKADIETLRAKVKMAEETVKRVTGVNPLLVAMSQTQMPFVNGNQMPMQSNTQFFHQNMSAFANSPPNHQNLEVPVPPNPPTIQHVGRSHNDVATEMTDLPSVHIDHVQKQPMHAPMSGWDAEPSHATPNH…
ChbZIP21	Cucumis hystrix	Chy1G017530.1	S	MRTRAKDLAAKDKGMLFWRENEELVKINTSGSRNRMIDDLKKKMKRMQSNRESARRSRMRKQKRFKDLTREVIELQIVNSRIVESVNGREEAMVQIESKNNFLRVEAIEMTCRLRALDLMLRIQDDANVVAVDVGDPLLEPWQLNQQTQPPPPLMAADYDMFLVSCSFLM*
ChbZIP22	Cucumis hystrix	Chy2G028800.1	S	MASSSGVSSGSTNGGIRPSRSEDDLEVERKRRRMQSNRESARRSRLRKQKHLGDLTDQVSRLKNHNNEMAMNMTVTMSLCISLEVENSILQAQILELTNRLKSLNDIIRFIESMEVLEKTFSYEMDDLNNDFEEEDYCNPWRYPFTN*
ChbZIP23	Cucumis hystrix	Chy2G029330.1	G	MGTGEEGTPSKTSKPPSSSQEIAPTPSYPDWSSSVQAYYGAGATPPPFFASTVASPTPHPYLWGGQHPLMSPYGTPVPYPAIYPPGGVYAHPNITVTPGSVPINAEYEGKSPDGKERISKKSKGVSGNTASGGGRTGESGKVASSSGNDGASQSAESGTEGSSEGSDENGNQQEFAANKKGSFNQMLADGANAQNNTGGPNAKSSVTGKPIANIPGTNLNMGMDLWNTTNAGSGAGKVRGNAVSSPIVTVPMVGRDGMMPEQWVQDERELKRQKRKQSNRESARRSRLRKQAECEELQARVQTLNNENRTLRDELQRLSEECEKLTSENSSIKEELTRFCGPEALTNFEKGIAAPPAQSRGGEGKD*
ChbZIP24	Cucumis hystrix	Chy2G030860.1	S	MLSTSPTGSPYESMLENPFPVASTPWECHDPNHAFFPALFQMPEPTGLLDVFQSPNPVMSSSSSENPDETEAIDPGPCEPDRKVEVIDERKRRRMESNRESARRSRLRKQKHLENLRNLVNKLKVENRELSNRLRFTVYEVNRVRTENDHLQTEHTILRRKLMCSRQYTPYMPREKDRPAPPWQRRHYCKEAEGGRAVEES*
ChbZIP25	Cucumis hystrix	Chy2G033970.1	C	MMDRVLFSVDGISDQFWPSPDPPEESSKLNRSASEWSFRRFLQEAASVSDSSVSPPPASPSNAVEIKESGEKLKQSNRNNGGIEKERKKSSGGDSEEYRAFLKSKLNLACAAVAMCRGSFRKSRDSCASSTLAQNVSHLPSQSPSKGICCSPCVQKRDGIQVSSANISSSREQTDEEDDVEGENDMNEQMDPASAKRIRRMLSNRESARRSRKRKQAHLTELETQVAELRHENSTLLKRFSDISQKYNEAAVNNRVLKADLETLRAKVQMAEETVKRITGTKSMFHAMSEVSSISIQSFEGSPSEISTDAHNSHIADISSANIQKNSLEMATVPRNKMARTASLRRVASLEHLQKRIRGSSSTCHPSVKGDQQ*
ChbZIP26	Cucumis hystrix	Chy2G036250.1	A	MGIQTMGSQLNGQQSHLHPASLPRQNSWYGLTLDEIKNQLGGMGKPLGSMNLDELLHNIWTAEANQSMGMESESSSSVNYLQRQASFSLARALSGKTVDHVWKEIQEGQKKKNRENLKSQNSETTLGDVTLEDFLIQAGIYAEASPSPLDAIDTMTLTEKNFSPEMGLLSSSLSLGTLSDTTIPKRRRDPSDTIEKTMERRLKRKIKNRESAARSRARKQAYHNELVNKVSRLEEENLKLKKEKVNDFSTSELLCEHSSICLA*
ChbZIP27	Cucumis hystrix	Chy3G050410.1	D	MDINLETAVDSWWTAGNGNVVGKCTLTGRKERRKSMSSSSTQLYASRMGIYEPFHQINSWPNAFGSRLDTSISPITKVDDCVDNKPEFVPFESMDHLESSQEMNKPIDDKVQRRLAQNREAARKSRMRKKVYVQQLETSRLKLAQLEEELERTRQQKVRWRSFFLVPSLLCMLNMNSLLQGTGCLVDTSHFGFSGLVNPGIAAFEMEYNHWVEEQHRQINELRKALQVHTTDIELQILVESSLNHYHNLFCMKAKVAKADVFYLMSGVWRSSAERFFLWIGGFRPSELLNVLKPYFEPLNEQQRADIHKLQQSSRQAEDALTQGMEKLHQNLSLSIAGDPIGSYISQMGDGMEKLEALESFKSQADHLRQQTLKRMSHLLTTRQAAQGLLALGEYFHRL…
ChbZIP28	Cucumis hystrix	Chy3G053080.1	D	MIYFGGGNQNPKKELPVCANLLHMASTNSKATKHRWTTIEDSTLVECLLQLVEEGGWRAANETFKLRYLVQVQKLIKEKILGSNIQVTPNLESMVKILKKQYIAITEMIGLVCSGFGWNEERKCIEAEKFAFDDWVKGHPNARGLLNKPFPYLYDLEIVFGRDKATSGRCKTPVEMGSQTVKYIEKNDMRLISKTLIFQIHMDSSHHQGRTCHPLQQVWHIMQDHLSQVRRSSHIQGTSWIHFAQVCEKLPRKLKDCCMSFENPEQFYAHTSSSSIFLRGDDSGRFHTRFLPDIEELQQSAVAIAAFHQDDAVDLSPSSVFGLKSTHNTAFPIHLPYGNTDVVSIGRTGYLDTGQELMRLKRVAPPHSLAVTVAASSSLGNGSFENWGESAMADNSQQT…
ChbZIP29	Cucumis hystrix	Chy3G054820.1	A	MTVDGLLPNAFDSNPTESSVLLDAQITLVDSPNPSSLPINTTTPTTTNSSAVIDSNHNSSSAAPPPKTVDDVWREIVSGERKELKEEVANEIITLEDFLMKSGAVPVEDVKFTQTERLSGGIFSFDPIPSTTFQALDKVEGSIIGFANGVDLIGSGGSVGRGKRGRAALEPLDKAAEQRQRRMIKNRESAARSRERKQAYQVELESLAVRLEEENEQLLREKAERTKERLKQLLDKVIPVVEKRRPQRVIRRVNSMQW*
ChbZIP30	Cucumis hystrix	Chy3G054990.1	I	MSEPSTYSNHFPSPLTSVSMMDLNFTARKPPHTAVRMDIEHMPEAPHRTYHHRRSHSDTSFRFANFDDLLLFDSPDIDLSSALPSPSPSPSPTPSGARMAVDSFNSKSPEDACTTKPRAGNGNSASFFNSHYRSLSMDSDFFEGLGMAGDGSDGEILGGRVTAGEKKIGRHRHSNSMDGSLTSSFEGDSTLVIDSSKKAMAPDKLAELALMDPKRAKRILANRQSAARSKERKIRYTNELEKKVQMLQSEATSLSAQVTVLQRDTTGLTTENRELKLRLQAMEQQAHLRDALNETLREEVQRLKIAAAQLPVANGNSFNMGGGLPPQFPPLQTSLLQFGNSQNHQQPQLLHMSQPDARGGSPPSQLPGA*
ChbZIP31	Cucumis hystrix	Chy3G058350.1	D	MATEGSPRTDISTDGDTDEKSGRPDRGQLALTMASDSSDRSKDKTDQKTLRRLAQNREAARKSRLRKKAYVQQLESSRLKLTQLEQELQRARQQGIFISSSGDQTHSMSGNGAMAFDVEYARWLEDHNRQLNELRSAVNSHASDPELRIVVDGILVHYDELFRLKGNAAKADVFHLLSGMWKTPAERCFLWLGGFRSSELLKLLVNQLEPLTEQQLVGITNLQQSSQQAEDALSQGMEALQQSLAETLSSGALGSSGSSGNVANYMGQMAMAMGKLGTLEGFIRQADNLRQQTLQQMHRILTTRQSARALLAIHDYFSRLRALSSLWLARPRE*
ChbZIP32	Cucumis hystrix	Chy3G061110.1	H	MQEQATSSAAASSLPSSSERSSSSALHLEVKEGMESDEEIRRVPEIGGESAGTSASGRDTGSVAGPDRVQVSREGQRKRGRSPADKESKRLKRLLRNRVSAQQARERKKAYLNDLEIRVKDLEKKNSELEERLSTLQNENQMLRQILKNTTASRRSGE*
ChbZIP33	Cucumis hystrix	Chy3G062020.1	C	MKRSSSELALEEFLRIAAVISNDDATDPEDDVFKIDDQQIIIRSPKRGKNFQDSPDATYFFGDNDFSYFLVKNNREIMDAIVNCGGGLAEAPLRSQNLTPKRSSFSPTLDSQSSIVGSPTSASNLMGGEHQRGNNSGSSEDQSDDEIEAGSCDHSTDALALKRIRRMISNRDSARRSRRRKQAHLAELENQVKQLKGENETLFNQLLDASQQYRDANTNNRVLKSDVDALRAKVKLAEDTLARGSMTCSLNQLLQSHLSTPQPITALRRMPTSPLGFSGDEVSYSGVTMSGQNPTAAGMPNSEMHMKTGMGSEAVSCISGIWPRN*
ChbZIP34	Cucumis hystrix	Chy3G064120.1	S	MDSASGNSSGSIRLQNSGSEEDLQVLMDQRKRKRMQSNRESARRSRMRKQQHLDELMAQVTQLKKDNAQILSNVNITSQLFMNVEAENSILKAQMAELTQRLQSLEEIANCINTSGNNNGGFGETEEEKAFQIQTIVAADSFMNSMNFLKM*
ChbZIP35	Cucumis hystrix	Chy3G065290.1	A	MNFKDFGNDPSGGNGGGGGRPPANYPLARQSSIYSMTFDEFQSMGSIGKDFGSMNMDELLKNIWSAEEMQTMASSAAAVGKEGGGSAGGSSGYLQRQGSLTLPRTLSQKKVDEVWKDIINEHASAKDGAALAPNLQQRQQTLGEVTLEEFLLRAGVVREDTQVTANPNNGGFFGNNTGFGIAFQRQPKVPENNNHIQIQSSNLSLNANGVRAHQPQPIFPKQATLTYGSQLALPSDGQLVSPGIRGGIMGIADQGLNTNLMQGSALQGGRMGVVNIAAAPLPIATESPGNQLSSDGIGKSNGDTSSVSPVPYALNGGIRGRRGNGIVDKVVERRQRRMIKNRESAARSRARKQAYTMELEAEVAKLKEENQELRQKQAEIMEMQKNRALEVMDKQQGIK…
ChbZIP36	Cucumis hystrix	Chy3G065910.1	S	MDARIGNETGKSAGELMISITETQTEVELILEGNKKVNLGGKRFRICMLASIIDGVGFQCEVPDHQNNHEFTASEIEELLSLFLANNDGPPSPGSDSQGSMPTSVTNCSTNDDERKLRRMISNRESARRSRWRKKRHLEDLTSEVNRLMMQNRELKERLGRVLNSRHMVMRENDWLWMESMGLRARLSDLCRILAVMQ*
ChbZIP37	Cucumis hystrix	Chy4G068480.1	G	MGGSEMNKPAKEESKTAPATTQEQSPNTSTGTVNPEWSGFQAYSPIPPPGYLATSPQAHPYMWGVQPIMPAYGTPPHPYVAMYPHGGIYAHPPMPPGSYPYSPFAIASPNGIAEASGNTPSNMEGEGKPSELKEKLPIKRSKGSLGSLSMITGKNNELGKPSGTSANGVYSKSAESESEGTSERSDADSENDSQLKSGSGKDSLEGGGTPNGLMHGSQNEGHSLAHPLVNQTMSIIPIQASGAVTGPATNLNIGMDYWCTPTTSAISSLCGKVPSAPVAGAVAAGSRDGIPSQPWLQDERELKRQRRKQSNRESARRSRLRKQAECDELSQRAEALKEENASLRSEVDRIRTEYEQLLSENASLKRRLGESDGNEDPRSTKDGQNLKKGHHTSRTQLAK…
ChbZIP38	Cucumis hystrix	Chy4G070730.1	H	MQGRASAATISRMRSSSERSSSSAFQLDVKEDIGVESDEEEISRVPQICGNSGSTVGISAPGKAPASDSVRSRGRSAAEKESKRLKRLLRNRVSAQQARERKKVYLSELEERATNLEKRNSELEEKLSTLQNENQMLRHILKNTTTNKRSDGDAAKC*
ChbZIP39	Cucumis hystrix	Chy4G071910.1	S	MLETSSSLSLDIDVSGSLCEQIVVQNQSSGSEAELKQLMDQRKRKRMQSNRESARRSRMRKQQHLDGLMVQVSQLRDNKNQMISRINLTTQLFLNIEAENSVLRAQILELTHRLESLNQILSHINNNNNNIDDDEQQQHNNNNNFLQDFWDNFDDFDLNPLFINSLFFTPQQQQPPIMASAHHHLLHY*
ChbZIP40	Cucumis hystrix	Chy4G083820.1	D	MGSRTVKIGADDLNKAVNGMPSFVSSMPTANNSMGAEGSSIPSSRISDLRTLEQTLGFHIEDVDLTRNPLYNQIKSNSSTLNNIQFGSLIKPLASTDVNLPTAVMGSQTLPLQKESNPNLVSTSGGPRENWGESNMADTSTRTDTSTDDTDDKSQRLDKDQGNSLAVYDSSNKSKEKTADQKTLRRLAQNREAARKSRLRKKAYVQQLESSRLKLTQLEQELQRARQQGIFISNSGDQAHSMSGNGALAFDVEYSRWLEEHNRLMNELRAAVNSHAGDTELRTIVDNVTTQFDDIFRLKGIAAKADVFHILSGMWKTPAERCFLWIGGFRSSEILKLLVSQLEPLAEQQLMGICNLQQLSQQAEDALSQGMDALQQSLAETLASATPATSGSSGNVANY…
ChbZIP41	Cucumis hystrix	Chy4G084020.1	B	MPDPFHPVSPSDQNPNSTSYASEFDSLPIPPLDSLFFSDPNHDGPGDPFLYSTALDLGFDENDDFELTFDDLDDLCLPSEADDFLISDNLDHPTNSPHLPPDVPLEDDSSVPVCSPAGSPGSGSSAVSCHPSPHDCKSLNSESSKLGTADSECFSTGSGGWDSKGSRTVNSPSPELGDHEFSGGPASSQGSGSGVSEGMNCPSSNAACYDVIVDQKVKSEEVGKNCMTKRKKEQDEGNADFRSAKYQRSSVSTEAPNPQLGPCSINEDDEKRKARLMRNRESAQLSRQRKKHYVEELEDKVRNMHSTIAELNSKISYVMAENAGLRQQLSGSGMCQPPPPGMFPHPSMPPMPPMPYSWMPCAPYVVKPQGSQVPLVPIPRLKPQQPIPVARGKKTESKK…
ChbZIP42	Cucumis hystrix	Chy4G084780.1	D	MNLPSISSNFLSKDGGGDDLGELDQALFLYLDGQEPSSTTTQDQRQSSGMRPPTLNIFPSQPMHVDSLPIKGNTTLINHGGDSKIKASEPSKELANQRSNGGAIASAPAPTQTTTTTEPHPKPPKREPNKKGLTSSSEQEGPKTPDPKTLRRLAQNREAARKSRLRKKAYVQQLEMSRIKLTQLEQELQRARNQGMFLGGGAAILGGPDQGLPSGFHNLSSDAAVFDIEYGRWQEEHHRLMCELRAAVQEHLPENELRLYVDSCLAHYDEVLNLKMMVAKSDIFHLVSGMWKTPAERCFMWMGDFRPSELIKIIMGQIEPLTEHQILNICALQQSTQESEEALSQGLEALNQSLSDTITSDSLSSPPNMANYMGQMTLAINKLSTLEGFVRQADNLRHQ…
ChbZIP43	Cucumis hystrix	Chy4G086520.1	A	MVVKESEMISHDEVESPLQSEQQLKQHRFSSLGRQSSIYSLTLDEFQHTLCESGKNFGSMNMDEFLTSIWTAEENQAINASQSGTSVVAAVAALSNAQGHLPVSGASMEKRNIEKQASLPRQGSLTLPAPLCRKTVDEVWSEIHKSQQGRNQNSSNANSQNPESATRQPTFGEMTLEDFLIKAGVVREHCIGGGVPQPLPPSQQYGMYPNSNHTIGAGYVSRPIMGLNTSAAGGGASGNAAAGGITTYQPVPQGGSTIGDTSGFAGNGKRNSVFSSQPPPAVCFGGRVVNSGGGGGGGGGYPPAQPMGLAAPVSPVSPEGMCTNQVDSSNQFGLDLGGLRGRKRIIDGPVEKVVERRQRRMIKNRESAARSRARKQAYTVELEAELNQLKEENAHLKQA…
ChbZIP44	Cucumis hystrix	Chy4G086640.1	J	MGSLPLTLMAASSSKCSDGTTSSGLSSSSSSSSSSSSSSSFMSSSMAKAADQMVKVEIEAAEALAGLAVLAVRETGTQPSQTKWGIKGKGKRARKEVKAESPTYGFAGSLPARADLDLRIEQDRGVVKHQPSEKECTIQSQPVPETTGEVTKMDKEAESSKVSPACTTSYQFFGCRRSRRTLTEAEKEERRIRRILANRESARQTIRRRQALCEELTRKAADLAWENENLKREKEVALKEYQSLETTNKELKEQFAEAVKPKVEEIPGNHRSSHVQMPPLPTNCPLFLFSRLPYFWPSVVQSTSSYHELPNVVVVPSSINLPANNNASVSGSSQTQENFTNGTDSRAPLCILPPYSWLLPHHDFRNQQSPQIWFPAGNDQEGIYSKSQNSAITSKDVRA…
ChbZIP45	Cucumis hystrix	Chy5G095260.1	A	MASSNVEIASTSKTNPDLPPQSSLSSISTIIADPSRNLVSITMDDLLKNIYSDAQTHNQNPIIASSSSSIPSHELSSRTVDEVWKEIVSGGDQRRDPATDHEITLEDFLSKSGAVCDDDLRVPVISEPVGGYAVDSTLNNNQLQIPSQQFEGPMVAGYASGIDGRIVGVGRGKRRAVVEEPVDKATQQKQRRMIKNRESAARSRERKQAYTLELESLVTQLEQEHGRLLREEAEHIKERSKQ
ChbZIP46	Cucumis hystrix	Chy5G102380.1	C	MDRMFSVGEISDQYWSSELAAATPSSRPPPPSDQASKMNRSASEWAFQRFLQEASETSPHSSAADHGEGEVIEIKDSSFNQLQKLNTNHDGLSNCNNTSISSNAVPPNIPIDSEEYQAFLKSKLHLACAAVAMKRGSFRMTPASSTSADCGSQASNTSGIQAPKASNVGAGNNSSRSPDKDINGAAGVTSSSVGPKIFEVRARPVTSGSSRDLSDDEEIEGETEINESKDPADVKRVRRMLSNRESARRSRRRKQAHLTELETQVAQLRLENSTLLKRLADISQKYNEANVDNRVLKANVETLRAKVKMAEETVKRVTGNPMFHAMSEISSIGISSLDGSQSDTSTDAAVPLHDDPCRHLYQSTPNNPVGPHDIVVNNRLPNISHVSNGHQNSPSQVPP…
ChbZIP47	Cucumis hystrix	Chy6G106510.1	G	MGTSEEAKSVKTEKPSSPMPLDQNGVPNSASIHVFPDWAAMQAYYGPRVAVPPYYNSAVASGHAPHPYMWGPPQMIPPYGTPYAAIYSHGGVYAHPAVSMGPHSHAPGVPSSPAQAATPLSIETPSKVSGNSSQGLMKKLKGFDGLAMSIGNVSTESAEGGAEHGQSESMETEGSSDGSDGTTAGANHNKRKRSREGTPTTGGKDAKIEPQASPVTAAEMNESSSKLLGTTKATNATGKLGSVISPGMSTALELRNPSSMNAMTSPTTVPPCSVLPSEVWLQNEKELKRERRKQSNRESARRSRLRKQAETEELARKVDSLTAENVAIRSEISRLSENSEKLKKENSTLMEKLKNSQSGRSEALDMNEKKMQQPVSAEMKGPVNKSISEESIICKKNSS…
ChbZIP48	Cucumis hystrix	Chy6G113520.1	I	MEKDKPQSFSGGFPPPSSRYSGLSPTGSIFNGKSEATSSSMLLPPMPSGGLSDSGQFGHGMPTDSNRFSHDISRMPDNPPRNIGHRRAHSEILTLPDDICFDNDLGVIGSADGPSFSDDTEEDLLSMYLDMDKFISSTATSTIQVGESSSAVGEARSTPTSTIEAASSKDDAAVGLKERPRVRHQHSQSMDGLTTIKPEMLVSGSDEASAADSKKAMSATKLAELALIDPKRAKRIWANRQSAARSKERKMRYIAELERKVQTLQTEATSLSAQLTLLQRDTNGLSAENNELKLRLQTMEQQMRFSNILLGPIFISISMLTALNEALKEEIQHLKVLTGQAIPNGGSVTNFASFGAAQPFYPSNQAMHTLLTAQQFQQLQIHSQQQQQQQQHFQYNQLH…
ChbZIP49	Cucumis hystrix	Chy6G113610.1	I	MDKEKPQSHGGGGGFLHQSSRFSGFSSAESSFNGKSEATSSSMSFPPLAPSTNSDWGQSGRGLSTDSTRFSNDISRMPENPRRNVGHRRAHSEILTLPDDICFDSDLGIIGGADGPSLSDDTEEDLLSMYLDMDKFNSSTATSANQVGDSSSPLVEAAATSTDDIAVGLKERPRVRHQHSQSMDGLTNIKPEMLVSGSDEASAADAKKAMSAAKLAELALIDPKRAKRIWANRQSAARSKERKMRYIAELERKVQTLQTEATSLSTQLTLLQRDANGITAENSELKLRLQTMEQQVHLQDALNEALKEEIQHLKVLTGQAMPNGRSITNFASFGAGQQFYAPNNQAVHTLLTAQQFQQLQIQSQQQQQQQQHFQYQQLHQLQQQQAGDIRMKGSVSPQS…
ChbZIP50	Cucumis hystrix	Chy6G116710.1	E	MANSKGSSNVRSFMSSGKHALLPPKSPFPSVSPSYTEYVPTTVIGAKAVQRPRDGNSYHQRTSSESILIEEQPSWLDDLLNEPETPVRRVGHRRSSSDSFAYTDAANVNFDSIMQEEFRYANAVPGHSWLSQEFDHQRDARHASFYTEPSVTKQKNRVWESSLSTMNNPIALHSPRETMGIHTSGPLSTPQEADGLPSTASEKQDPVESGSHDPKVALDRKDTSHGKSAMSDTENKRAKQQFAQRSRVRKLQYIAELERKVQALQAEGTEVSAELEFLNQQNLILSMENKALKQRLENLAQEQLIKYLEQEVLEREIGRLRTVHQQHQQQQQPQQLRPSSSHRRTSSKDLDNQFANLSLKQKDSGSSRDPVTGPVRS*
ChbZIP51	Cucumis hystrix	Chy6G127030.1	G	MTETKRMSKQFARSIPQISICVQRNLITDPEQTTTTSAGTVNPDWSGFQAYSPIPPHGFLASSPQAHPYMWGVQHIMPPYGTPPHPYVAMYPPGGLYAHPSMPPGSYPFSPFAMPSPNGVTEASGNTAGSLEGDIKPPEVKEKLPIKRSKGSLGSLNMITGKNNELGKTSGTSANGAYSKSAESGSEGTSEGSDANSQNESQPKLGSRQDSLEVEVSQNGNSMHSTQNGGSNTQAMAVIPLATAGAPGVVPGPTTNLNIGMDYWGASSAIPAMRGKVQSTPVAGGLVTTGSRDSIQSQLWLQDERELKRQRRKQSNRESARRSRLRKQAECDELAHRAEALQEENASLRSEVNRIRSEYEQLLSENASLKERLGEVSGNEELRTSRNGLRTNNETTTQP…
ChbZIP52	Cucumis hystrix	Chy6G127780.1	A	MEEVWKDISLSALHSRSDHDFSSAAPTPISLHLHHHHSAANLRHIILQDFLSTSTSKLDSSTSSSSATDLPPVPAHPPTLLSLNSTRELHFPDNNSIAAAAAHFRHHDPSSVSAAFHSPFDQILGPPPFGKKRLTDSDNSGDRRQKRMIKNRESAARSRARKQAYANELELEVSNLKEENAKLRRQHEELQAVAMAQVPRKHRLQRTSTAPF*
ChbZIP53	Cucumis hystrix	Chy7G128730.1	E	MPNSLSSPPPPPPSSSSSSAASWLDDFLDFSTTRRGLHRRSISDSIAFLETTTTTTTTTNNNSNNNNPFSDQCRNSSSAALLHPPPPFDRLDDDQLMSMFSDDISIPQLPPNSPSNPSTPSDQNSNNDDKNTPTDEVMFSPPLPPPMKNEPADGEISSSSQVLQQSQPPPPPSSAVDNSIDPKRVKRILANRQSAQRSRVRKLQYISELERNVTTLQTEVSALSPRVAFLDHQRLILNVDNSALKQRIAALAQDKIFKDAHQEALKKEIERLRQVYHQQSMKKMSNNQNGAAQQQAASSGEGTPLPKAGKTEKEKALS*
ChbZIP54	Cucumis hystrix	Chy7G130360.1	S	MAAITSTCSSFFSIRSNSMEPRVRTSSPSHGSPSCGKLDGVATWLINGFVTAFFGSLERCSCIRIATTEDDGDEGNDIPLIPNDGNLRQDGTAEGEIVEFRRPEPGFTSAEIQELWSLLEDPARSNSGSQDSFQAISLIDVERRRKRMISNRESARRSRLRKKRHLENLAIQTDRLKMKNQELKRQLNLVVNRCFMVRRQNEGLWSEFVALHARLSDLHRISVPMQEKENSCMQISFNHFS*
ChbZIP55	Cucumis hystrix	Chy7G132620.1	K	MDEDLHFSDLIGQIDCNFFDEFPEVEFPVVQDSASPDSISSWINHIENALLNDDEDNALSLPTPPHDFCDSFLADVLVDSHEQTSVIDVDSNASDCGNDLTNSQKEDVHKVSPAAPTDDCCGSFMADVLADAHGRSSGVDAVVDVLSNASNCGDDSNNFQKEKVDAANIDESVGEDDDAVSKKRRRQLRNRDAAVRSRERKKMYVKDLEMKSKFLEGECRRLGRLLQCYCAENQALRFSLQMGGASGVSMTKQESAVLLLESLLLGSLLWLMGTVCLFTLPRLPQSTLEPVPKVRMENEGPGSAPLNERENNNSNSVYSYSSLQSRRCKAARTRMKPIMLDAIVGASLALISI*
ChbZIP56	Cucumis hystrix	Chy7G135220.1	A	MNLDDLVLRNVMSVEEAELVHNSSSSSPAADTVSLFLGKRNKDIKLQPDPMAEASASAEGMDWIHYQRALLIDSKLPDSQGVYNHGSVAGIGVYNMEAMSMTTSASSNSDFQEGNNCGRKRRQVDDMKEKTIERRQRRMIKNRESAARSRARKQAYTNQLEHEVSCLKKTNSWLRKQEARSRKTIFFKSNPNAKTPTAAHQLGLLLAPDLHKLT*
ChbZIP57	Cucumis hystrix	Chy7G140860.1	S	MASPLGSSSGSPSSDEDLRLIVDQRKRKRMISNRESARRSRMRKQKQLDDLTSQVGQIRTENEQIAVNINFTTQLYVNLEAENSVLRAQMVELRHRLDSLNEIIRFMNSSSRHVYDSEESDEVCGIDGAQAGSDEYGYPIRQTDEYNNVISETGQYVDTLRRTDDQYPKPIHGSEQQQPSGIFHNEKVVMTKTTEDGSGHHEKKGVIEKIKEKLPGGHH*
ChbZIP58	Cucumis hystrix	Chy7G141370.1	D	MNSSSTKFYNPGRMGLYEPIHHIGMWGETFRANANLDPPSSFIIEADPKLENQSDDASLGSLGDAHVYDQDDTKRIDKIQRRLAQNREAARKSRLRKKAYIKQLETSRIKLIQLEQELEKARQQGLLAGSRFDNNQLGLSGTTNSGIFAFESEYEQWVEEQNRQICDLRTAVHADITDIELRILVENAMRHYFKFFRMKAKAAKADVSYIMSGMWKTSAERLFLWIGGFRPSELLKVLIPQLETLTEQQISETGSLRKSCLQAEDALRQGMEKLQQNLFESVVAGQLGEGSYPLQMTAAMERLEALVSFVNQADHLRQETLQQMYKILTTRQSAQGLLTLGEFFQRLRALSSLWGNRPCEPA*
ChbZIP59	Cucumis hystrix	Chy7G144720.1	S	MASIPRQTSSGSNGASPPSALPDERKRKRMQSNRESARRSRMRKQKQLEDLAGEVSRLQIANNQLVQSIGAKEQAFVQVDNMNNVLRAQAMELTDRLRSLNSVLHIVEEVSGLAMDIPEIPDPLLKPWELSRPVLPVADAFLCLRILLFVSVFACHVIVVGYVSAIVD*
ChbZIP60	Cucumis hystrix	Chy9G158870.1	S	MSLNRGSSKAFNKTLKMQPGEVTSLQYLIPSNLSPYATHFPMAQNNLPTMQLNEFSDPLYNFQGPSQVHDFRQPCLSSNSTSDEADEQQQSLINERKQRRMISNRESARRSRMRKQKHLDELWSQVLWLRNENHQLIDKLNQVSDCHDKVVQENVQLKEQTSELRRMLTELQVNDHYPNFRELEKIPPNSPSES*
ChbZIP61	Cucumis hystrix	Chy9G161330.1	S	MDGMQIRREEGNYETIKPNCNGQAPNIFHSSNNNLKINIVYVFEQSFNPLVICRQCSGDSQQSPRKLLQIAYNLSMEISGAHFFAPEKYGMIQNPNINELLSCIPVNSISTSDDGDDQNHKPGIVVDERKQRRMISNRESARRSRLRKQKHLDELWSVVVRLRTENHSLMEKLNQLTDSKQQLLQENVKLKEEASNFHWMITDIQMGSPYTTHLRELEEAPCNTFVIMAESSSQSDD*
ChbZIP62	Cucumis hystrix	ChyUNG222890.1	H	MQEQATSSAAASSLPSSSERSSSSALHLEVKEGMESDEEIRRVPEIGGESAGTSASGRDTGSVAGPDRVQVSREGQRKRGRSPADKESKRLKRLLRNRVSAQQARERKKAYLNDLEIRVKDLEKKNSELEERLSTLQNENQMLRQILKNTTASRRSGE*
CmbZIP1	Cucumis melo	MELO3C002059.1	S	MEMNEDLGFGENPFNGSLKRHCSSHLMMETNRMMRRSEGDTNNDHEDHESNGSCGNFHREIVFPATMITTSQTPTNNNNNNSNVFSSPNSASCYSNDNVLDVVEVLDVHRHHHLTVMAERKLRRMISNRESARRSRMRKKKQIEELQYQARFSNLYI
CmbZIP2	Cucumis melo	MELO3C003443.1	G	MGGSEMNKSAKEESKTAPATTQEQSPNTSTGTVNPEWSGFQAYSAIPPPGYLATSPQAHPYMWGVQPIMPPYGTPPHPYVAMYPHGGIYAHPPMPPGSYPYSPFAIASPNGIAEASGNTPGNMEGEGKPSELKEKLPIKRSKGSLGSLSMITGKNNELGKPSGTSANGVYSKSAESESEGTSEGSGADSENDSQLKSGSGKDSLEGGGTPNGLMHGSQNEGHSLAHPLVNQTMSIIPIQASGAVSGPATNLNIGMDYWGTPTTSAISSLCGKVPSAPIAGAVAAGSRDGIPSQPWLQDERELKRQRRKQSNRESARRSRLRKQAECDELSQRAEALKEENASLRSEVDRIRTEYEQLLSENASLKRRLGESDGNEDPRSTKDGQNLKKGHHTSRTQLAKG
CmbZIP3	Cucumis melo	MELO3C003686.1	H	MQGRAAAAAISRMRSSSERSSSSAFQLDVKEDIGAESDEEEISRVPQICGNSGSTVGISAPGKAPASDSVRSRGRSAAEKESKRLKRLLRNRVSAQQARERKKVYLSELEERATNLEKRNSELEEKLSTLQNENQMLRHILKNTTTNKKSDTDATKC
CmbZIP4	Cucumis melo	MELO3C003794.1	S	MDCSSGNSSGSLCEQIVVQNQSSGSEAELKQLMDQRKRKRMQSNRESARRSRMRKQQHLDGLMAQVSQLRDNKNQMISRINLTTQLFLNIEAENSVLRAQILELTHRLESLNQILSHINNNDDDEQQQRQQQHNNNFLQDFCDNFDEFDLNPLFINSLFFTPQQQQPPIMASAHHHLLHY
CmbZIP5	Cucumis melo	MELO3C004378.1	C	MDRMFSVGEISDQYWSSELAAATPSSRPPPPADEGSKMNRSASEWAFQRFLQEASETSPHSSAADHGEGEVIEIKDSSFNQLQKLNTNHDGVSNCNSTSISSNAVPPNIPIDSEEYQAFLKSKLHLACAAVAMKRRKGVSSSVKDRWGSFRMTPASSTSADCGSQASNTLGIQAPKASNIGAGNNSLRSPDKDINGAAGVTSSSVVPKISEVRARPVTSGSSRDLSDDEEIEGETEINESKDPADVKRVRRMLSNRESARRSRRRKQAHLTELETQVAQLRLENSTLLKRLADISQKYNEANVDNRVLKANVETLRAKVKMAEETVKRVTGNPMFHAMSEISSIGISSLDGSQSDTSTDAAVPLHDDPCRHLYQSTPNNPVGPHDIVVNNRLPNISQVG…
CmbZIP6	Cucumis melo	MELO3C004728.1	D	MANQHSATLPNFHGIIHHNPSLPFINPEGSAFDFGELEEAIVLQGVKLGNDEPKSPNFLTGRPAATLEMFPSWPIRFQQTPTLGGGSKSESTDSGSANINNTLTSKIELEMESGSPINRRTCSSNQGLFDQNHHHHHHLLHLQHLQSEFEDDALRTEASSQQNQSPLKEKRKGGGSTSERQLDAKTLRRLAQNREAARKSRLRKKAYIQQLESSRIKLSQLEQDLHRARSQGLFVGACGGVMGGNISSGAAIFDMEYARWLDEDHRLMAELRAALQGHLPDGDLRAIVDSYISHYDEIFHLKGVAAKSDVFHLITGMWMTPAERCFLWIGGFRPSKLIEMLIPQIDTLTEQQAMGICNLQRSSQETEDALYQGLEQLQHSLIITIAGTAVVDGINHMAL…
CmbZIP7	Cucumis melo	MELO3C005173.1	S	MFSASLSAQQSPCKLLQIAHNLSMEISGAHFVTPEKYGMIQNPNINELLSCIPVNSISTSDDGDDQNHKPRIVVDERKQRRMISNRESARRSRMRKQKHLDELWSVVVRLRTENHSLMEKLNQLTDSEQQLLEENVKLKEEASDFRRIITDVQMSSPYTTHLRELKEAPCNTFVIMVESSSQSDE
CmbZIP8	Cucumis melo	MELO3C006054.1	G	MGTSEEAKSVKTEKPSSPTPPDQNGVPNSASIHVFPDWAAMQAYYGPRVAVPPYYNSAVASGHAPHPYMWGPPQMIPPYGTPYAAIYSHGGVYAHPAVSMGPHSHAPGVPSSPAQAATPLSIETPSKVSGNSSQGLMKKLKGFDGLAMSIGNVSTESAEGGAEHGQSESMETEGSSDGSDGTTAGASHNKRKRSREGTPTTGGKDAKIEPQASPVTAAEMNESSSKLLGTTKAVNATGKLGSVISPGMSTALELRNPSSMNAMTSPTTVPPCSVLPSEVWLQNEKELKRERRKQSNRESARRSRLRKQAETEELARKVDSLTAENVAIRSEISRLSENSEKLKKENSTLMEKLKSAQSGRSEALDMNEKKMQQPVSAEMKGPVNKSISEESIICKKNSS…
CmbZIP9	Cucumis melo	MELO3C006784.1	I	MEKDKPQSFSGGFPPPSSRYSGLSPTGSIFNGKSEATSSSMLLPPMPSGGLSDSGQFGHGMPTDSNRFSHDISRMPDNPPRNIGHRRAHSEILTLPDDICFDNDLGVIGSADGPSFSDDTEEDLLSMYLDMDKFNSSTATSTIQVGESSSAVGEARSTSTSTIGAATSKDDAAVGLKERPRVRHQHSQSMDGLSTIKPEMLVSGSEEASAADSKKAMSATKLAELALIDPKRAKRIWANRQSAARSKERKMRYIAELERKVQTLQTEATSLSAQLTLLQRDTNGLSAENNELKLRLQTMEQQVHLQDALNEALKEEIQHLKVLTGQAIPNGGSVTNFASFGAAAQPFYPSNQAMHTLLTAQQFQQLQIHSQQQQQHFQYHQLHQLHQQSTGDNKSKGSA…
CmbZIP10	Cucumis melo	MELO3C006794.1	I	MDKEKPQSHGGGFLHQSSRYSGFSSAESSFNGKSEATSSSMSFPPLAPSTNSDWGQSGRGLSTDSTRFSHDISRMPENPRRNVGHRRAHSEILTLPDDICFDSDLGIIGGADGPSLSDDTEEDLLSMYLDMDKFNSSTATSANQVGDSSSPLVEAAAATSTDDIAVGLKERPRVRHQHSQSMDGLTNIKPEMLVSGSDEASAADTKKAMSAAKLAELALIDPKRAKRIWANRQSAARSKERKMRYIAELERKVQTLQTEATSLSTQLTLLQRDANGITAENSELKLRLQTMEQQVHLQDALNEALKEEIQHLKVLTGQAMPNGRSITNFASFGAGQQFYAPNNQAVHTLLTAQQFQQLQIQSQQQQQQHFQYQQLHQLQQQQAADTRMKGSISPQSSKD…
CmbZIP11	Cucumis melo	MELO3C007655.1	S	MLSASPTGSPYESMLENPFPAASTPWECHDYHNHGFLPGFFQMPEQPELLDVLQSPNPVISSSSSENRDEPEALDPGPCEPDRKVEVVDERKRRRMESNRESARRSRLRKQKHLENLRNLVNKLKVENRELSNRLRFTIYEVNRVRTENDHLQTEHTILRRKLMCSRQLLIFRQYQRQLGYNAFEKPPTISQSQSQYILNNNNNNLINC
CmbZIP12	Cucumis melo	MELO3C007865.1	S	MASSSGVSSGSTNGGIRPSIGSEDDLEVERKRRRMQSNREAARRSRIRKQKHLDDLTDQISQLKNHNNEMATNMTLMMSLCISLEAENSILLAQTAELTNRLKSLNSIIKFIESMEVLEKTFSYEIEDFNNGFEEEDYCNPWRYPFAN
CmbZIP13	Cucumis melo	MELO3C008128.1	D	MEINLESTAVDSSWTAGNGNVVGKCTLTGRKERRKLHSPMVENEVIATLTGCIIFTPSLICPLFQIILWSFSTVITLGFRIGRGWEFEVVFIIQLALICDYKPNSFLFLIERSLLDGISMSSSSTQLYASRMGIYEPFHQINSWPTNAFGSRLDTSISPINKVDDCVDNKPEFVPFESMDHLESSEEMNKPIDDKVQRRLAQNREAARKSRMRKKVYVQQLETSRMKLAQLEEELERTRQQKGTGCLVDTSHFGFSGLVNPGIAAFEMEYNHWVEEQQRQINELRKALQVHTTDIELQILVESSLNHYHNLFCMKAKVAKADVFYLMSGVWRSSAERFFLWIGGFRPSELLNNRDQVSEAILWKSIYQNVLKPYFEPLNEQQRADIHKLQQSSRQAEDA…
CmbZIP14	Cucumis melo	MELO3C008356.1	I	MSEPSTYSNHFPSPLISVSMMDLNFTARKPPHTAARMDIEHMPEAPHRSYHHRRSHSDTSFRFANFDDLLLFDSPDVDLSSSLPSPSPSPSPTPSGARMAVDSFNSKSPEDASTTKPRAGNGNSASFFNSHYRSLSMDSDFFEGLGMAGDGSDGEILAGRVTAGEKKIGRHRHSNSMDGSLTSSFEGDSTVVIDSSKKAMAPDKLAELALMDPKRAKRILANRQSAARSKERKIRYTNELEKKVQMLQSEATSLSAQVTVLQRDTTGLTTENRELKLRLQAMEQQAHLRDALNETLREEVQRLKIAAAQLPVANGNSFNMGGGGLPPQFPPLQTSLLQFGNSQNHQHPQLLHVSQPDARGGSPPSQLPGI
CmbZIP15	Cucumis melo	MELO3C009455.1	J	MVRSLQFLYGGTATCNNYTSADSITWLSLIHGDAQVFTHHPHALSSLFTPSLLSSFFFSSVMGSPPLTLMAASSSKCSDGTTSSSSSSSSSSSSSSSSSFMPSSMAKAADQMVKVEIEAAEALAGLAVLAVRETGTQPSQTKWGIKGKGKRARKEFKTESPISGFADSLPARADLDLRIEQDRGVVKHQPSEKECTNQSQHEPETTREVTKMDKEAESSKVSPASTTSYQLFGCRRSRRNLTEAEKEERRIRRILANRESARQTIRRRQALCEELTRKAADLAWENENLKREKELALKEYQSLETTNKELKEQLAEAVKPKVEEIPGNHISSHVQMPPLPSNCPLFLFSRFPYFWPSVVQSTSSYHELPNVIVVPSSINLPANNNASVSGSSQTQENFT…
CmbZIP16	Cucumis melo	MELO3C009647.1	D	MASSNIKNSSIIIQQQEEEEKQQLHHHHQQQQQQPQFLQNPSFVIPSNSKNSSLFNFQNPNFSDHHQHHHHHHQLPFSMNLPSISSNFLSKDGGGDDLGELDQALFLYLDGQEPSSTTTQDQRQSSGMRPPTLNIFPSQPMHVDSLPIKGNTTLINHGGDSKIKASEPSKELANQRSNGGAIASAPAPTQTTTTTEPHPKPPKRDPSKKGLTSSSEQEGPKTPDPKTLRRLAQNREAARKSRLRKKAYVQQLEMSRIKLTQLEQELQRARNQGMFLGGGAAILGGPDQGLPSGFHNLSSDAAVFDIEYGRWQEEHHRLMCELRAAVQEHLPENELRLYVDSCLAHYDEVLNLKMMVAKSDIFHLVSGMWKTPAERCFMWMGDFRPSELIKIIMGQIEPL…
CmbZIP17	Cucumis melo	MELO3C009730.1	B	MPDPFHLVSPSDQNPNSTSYASEFDSLPIPPLDSLFFSDPNHDGPGDPFLYSTALDLGFDENDDFELTFDDLDDLCLPSEADDFLISDNLDHPTNSPHLSPDVPLKDDSSVPLCSPAGSPGSGSSAVSCQQSPDDRKFLNYESSKLGTADSECFSTGSGGCDSKGSRMVNSRSPELGDHEFSGGPASSQGSGSGVSEGMNCPSSNAECYDVIVDQKVKSEEVGKNCMTKRKKEQDEGNGDFRSAKYQRSSVSAEATNPQLGSCSINEDDEKRKARLMRNRESAQLSRQRKKHYVEELEDKVRNMHSTIAELNSKISYMMAENAGLRQQLSGSGMCQPPPPGMFPHPSMPPMPPMPYSWMPCAPYVVKPQGSQVPLVPIPRLKPQQPIPVARGKKTESKK…
CmbZIP18	Cucumis melo	MELO3C009753.1	D	MGSRTVKIGADDLNKTVNGMPSFVSSMPTANNSMGAEGSSIPSSRISDLRTLEQTLGFHIEDVDLTRNPLYNQIKSNSSTLNNNIQFGSLIKPLASTDVNLPTAVMGSQTLPLQKESNPNLVSTSGGPRENWGESNMADTSTRTDTSTDDTDDKSQRLDKDQGNSPAVYDSSNKSKEKTADQKTLRRLAQNREAARKSRLRKKAYVQQLESSRLKLTQLEQELQRARQQGIFISNSGDQAHSMSGNVIELSYSLFIMLNITEEKNALCCLVFVNINSSFSGKERDHKGFLMACRAVAYNGLGPIGCPCILGFLGALAFDVEYSRWLEEHNRLMNELRAAVNSHAGDTELRTIVDNVTTQFDDIFRLKGIAAKADVFHILSGMWKTPAERCFLWIGGFRS…
CmbZIP19	Cucumis melo	MELO3C010435.1	A	MNLDELVLRNVMSVEEAEIVHNPSSSSSSSPAAATVSLFLGKRNKDIKPQPDPMAEVSASADGMDWIHYQQALLIDSKSPVSQGVYNHGGIGVYNMEAMSMTTSASSNSDFQEGNCERKRRQVDDMKEKTIERRQRRMIKNRESAARSRARKQAYTNQLEHEVSCLKKTNSWLRKQEARSRKTTFFKSNPSAEIPTAAHQLGLLLDSDLHKQT
CmbZIP20	Cucumis melo	MELO3C010788.1	S	MAMLNMGEDGVGFQCEVPDQNNHEFTATEIEELLSLFLANDGPPSPGSDSQGSLRTSATCSTNENERKLRRMISNRESARRSRWRKKRHLEDLTNEVNRLMMQNRELKDRLGRILNSRHMVMRENDWLWMESVGLRARLSDLCRILAVMQ
CmbZIP21	Cucumis melo	MELO3C010850.1	A	MNFKDFGNDPSAGNGGGGGRPPANYPLARQSSIYSLTFDEFQSMGSIGKDFGSMNMDELLKNIWSAEEMQTMASSAAAVGKEGGGSAGGSSGYLQRQGSLTLPRTLSQKKVDEVWKDIINEHASAKDGATVAPNLQQRQQTLGEVTLEEFLFRAGVVREDTQVTANPNNGGFFGNNTGFGIAFQRQAKVPENNNHIQIQSSNLSLNANGVRAHQPQPIFPKQATLTYGSQLALPSDGQLASPGIRGGIMGIADQGLNTNLMQGSALQGGRMGVVNIAAAPLPIATESPGNQLSSDGIGKSNGDTSSVSPVPYALNGGIRGRRGNGIVDKVVERRQRRMIKNRESAARSRARKQAYTMELEAEVAKLKEENQELRQKQAEIMEMQKNRALEVMDKQQGIK…
CmbZIP22	Cucumis melo	MELO3C010967.1	S	MDSASGNSSGSIRLQNSGSEEDLQVLMDQRKRKRMQSNRESARRSRMRKQQHLDELMAQVTQLKKDNAQILSNINITSQLYMNVEAENSILKAQMAELTQRLQSLEEIANCINNTGGNNNGGFGETEEEEEAFQIQTIVAADSFMNSMNFLYVNQPIMAAADIFHY
CmbZIP23	Cucumis melo	MELO3C011167.1	C	MKRSASELDLEEFLKKAAVISNNDDVTDPEDDVFKIDDQQIIIRSPKRGKNFQESPDATYFFSDIDFSYFLVKNNREIMDAIVNCGSGLAEAPLRSQNLTPKRSSFSPTIDSQSSIVSSPMGREHQRGHNSGSSEDQSDDEIEAGCCEQSTDPLALKRMRRMISNRDSARRSRRRKQAHLAELENQVKQLKGENETLFNQLLDASQQYRDANTNNRVLKSDVDALRAKVKLAEDTLARGSMTCSLNQLLQSHLSTPQPLTALRRMSTSPLGFSGDEVSYSGVTMSGQNPTAAGIPNSDMHMKTGMGSEAVSCVSGIWPRN
CmbZIP24	Cucumis melo	MELO3C011250.1	H	MQEQATSSAAASSLPSSSERSSSSALHLEVKEGMESDEEIRRVPEIGGESAGTSASGRDTGSVAGPDRVQVSREGQRKRGRSPADKESKRLKRLLRNRVSAQQARERKKAYLNDLEIRVKDLEKKNSELEERLSTLQNENQMLRQILKNTTASRRSGE
CmbZIP25	Cucumis melo	MELO3C011388.1	D	MATEGSPRTDISTDGDTDEKSRRPDRGQLALTMASDSSDRSKDKTDQKTLRRLAQNREAARKSRLRKKAYVQQLESSRLKLTQLEQELQRARQQGIFISSSGDQTHSMSGNGAMAFDVEYARWLEDHNRQLNELRSAVNSHASDPELRIVVDGILVHYDELFRLKGNAAKADVFHLLSGMWKTPAERCFLWLGGFRSSELLKLLVNQLEPLTEQQLVGITNLQQSSQQAEDALSQGMEALQQSLAETLSSGALGSSGSSGNVANYMGQMAMAMGKLGTLEGFIRQADNLRQQTLQQMHRILTTRQSARALLAIHDYFSRLRALSSLWLARPRE
CmbZIP26	Cucumis melo	MELO3C011550.1	D	MQSFENPEQFYAHSSSSSIFLRGDDSGRFHTRFLPDIEELQQSAAAIATFHQDDAVDLSPSSVFGLKSTHNTAFPIHLPYGNTDVGSIGRRGYLDTGQELMRLKRVAPPHSLAVTVAASSSLGNGSFENWGESAMADNSQQTDTSTDIDNDERHQFQGAVHGALMAVDSMDQSKAKSADQKFLKLQYVTIEIFYQTLRRLAQNREAARKSRLRKKAYVQQLENSRQRLAQLEQELHRARQQGIFVTSGVGDHCASMAGNGALAFDLDYARWLDEHQRLINDLRASANSQLGDDELRFLVDGVMTHYDELFRLKSVGAKADVFHILSGMWKTPAERCFMWLGGFRSSELLKIVGSHLEPLTDQQLMGICNLQQSSQQAEDALSQGIEALQQSLVETLSSA…
CmbZIP27	Cucumis melo	MELO3C011668.1	S	MKSNITTVCGHTLVSYKIPPTFISCFPTIPLEYNNKKNQKVETQMEGGAEEKYFWTIQSNDRPDMISSDQFCGPTSCNYNNNNMSSSTERADERKQRRMISNRESARRSRMRKQKHVKELCSQLLRLCTQKHELEEKLRVLMESQQRLLQENANLKQQASAFRQILRDMELEQQLITQF
CmbZIP28	Cucumis melo	MELO3C011839.1	E	MENSKVLSNMRNMISSGKHALLPPKSPVPSGSSTYSEYLPNPIVGSRAVQNPRVGNVNHHRTSSESLLMEEQPSWLDDLLNEPETPVQRGGHRRSSSDSFAYLDAGNVSNENYTQDDSQCKNMYLPSWASQDFDSHQASLYMKPSWNKQKNRTRELPPTTLTTNPGGRPSAKNSILLESLRTLSTAQEANEFSSTTTEKLDSAETALPDRKLSERMDSSHVKPGPTDTDNKRAKQQFAQRSRVRKLQYIAELERNVQALQANGSEVSAELEFLSRQNLILGMENKALKQRLESLSQEQLIKYLEHEVLEKEIGRLRMLYQQQQQPQPPPSNLKRTKSRDLETQFSKLSLRQKDSRSGSESVAGPVQI
CmbZIP29	Cucumis melo	MELO3C012181.1	S	MLPGEISGIQFFPSENSFQIPSNIDMMQNSFQTLHHFNGFLGNLPMSHVPHPSHEFLKQSSSFSYNSTSDDAEEQQKSIIDERKQRRMISNRESARRSRMRKQKHLDELWSQVLRLRTENHKLIDKLNHVSDNHEKVLLENARLKEEASDLRQMLSDLQIGSPYTPCLSNLEDIPCNTAHMRAESSSCQSIANSIDNLLH
CmbZIP30	Cucumis melo	MELO3C012332.1	E	MSTRQTHLPPRPRCPTQKKTISGPINGSIAPTSPVNEFSHDNSSLSSVLEDEPVWLGELLSDCESNSIGQPLRRSASDSVTLLDGLADSLRSMCIAKDVENSVGNETCEQWDPSCTYGPNSPRRKCSSDFSNHSMVSALSEFVHLHHAAPVHADACSFAENSSSNLNGNINESVRDFNTNENAAKRHNGQRSRVRKLQYIAELERKVNVLQTVESQLAIRVASLLQERVALSMENSKLKQQVARVRREKLTSEGRHQVLKKEVEKLKLVLAKLPERQQVKKSF
CmbZIP31	Cucumis melo	MELO3C012485.1	D	MTDVSPRTDISTDVDTDDKHQRLDMLQRNAVASDSSDRTKDKSDQKTLRRLAQNREAARKSRLRKKAYVQQLESSRLKLTQLEQELQRARQQGIFISSSGDQAHSMAGNGAMAFDVEYARWLEEQNKQINELRAAVNSHASDTELRMIVDGILAHYDEVFRLKGVAAKADVFHLLSGMWKTPAERCFLWLGGFRSSELLKLLVNQLEPLTEQQLMGISNLQQSSQQTEDALSQGMEALQQSLAETLSSGSLGSSNTSGNVANYMGQMATAMGKLGTLEGFIRQADNLRQQTLQQMHRILTTRQSARALLAIHDYFSRLRALSSLWLARPKE
CmbZIP32	Cucumis melo	MELO3C013357.1	F	MDDGELDFSNQDVFSSPNIEIPSSCSMDSFFDELLKDTHTCTHTHTCNPPGPDYSHTHTCFHVHTKIVPAPSEEDKVVTDDTAESTEKKSKKRPLGNREAVRKYREKKKARAASLEDEVVRLRALNQHLMKRLQGQAALEAEIARLKCLLVDIRGRIEGEIGSFPYQKAVNPNLSNPSMPGAYVMNPCNMQCEDQVYCLHPGVDGSRSSEGAVINGQSFGACEFENLQCLANHDSGSKELPGCGVGNAVSTDISSGATKKKAK
CmbZIP33	Cucumis melo	MELO3C013407.1	I	MGDTEDVNTENMRNHLQCSYGVSSSSAGNLPFSMDQLKISQMNSSQIRPPHFHSNFLGDNSRRIGIPPSPNSPQIPPISPYSQIPISRPMNQQNYNPVPTHSRSLSQPSFFSLDSLPPLSPSPFRESPTTSNSDQVSADTSMEDRDNNSSHSLLPPSPYMRVNSSKMGDSLPPRKAHRRSNSDIPFGLSSMIQPSPLLPFNSSGGLERSTSSKENAGLLKPGSQFVKREPSLEKSVDNNLEGMGERKSDGDSVDDLFSAYMNLDHIDLFNSSGTNDKNGHENREDLDSRGSGTKTNGGESSDNEAESSVNESGDSAQMPGLNSSAEKREGIKRTAGGDIAPTTRHYRSVSMDSFMGKLQFGDESPKMPPTPPGVRPGQLSSNNLVDGNSAPFSLEFGNG…
CmbZIP34	Cucumis melo	MELO3C013408.1	I	MGDTEDARTDNLRNLQCSFGTSSSSALKYHFSMDQLKISQMTCSQGRPQHFQSNFLGDNNRRIGIPPCPNSPQVPPISPYSQIPVSRPMNQQSYNSVPTHSRSLSQPSFFSLDSLPPLSPAPFRDSPSTSNSDQVSADTSMEDRDASSHSLLPPSPYTRANSSKMGDALPPRKAHRRSNSDIPFGLSSMIQSPPVLPFSGSGGLERSTSSKENAGIFKQASQFVKREPSLEKSIDNHLEGMGEKKSEGDTVDDLFSAYMNLDNIDLFNSSGTNDKNGHENREDLDSRGSGTKTGGESSDNEAESSVNESGDNSQMPGLNSSAEKREGIKRTAGGDIAPNNRHYRSISMDSFMGKLQFGDESPKMPPTPPGIRPGQLSSNNLADGNSTPFSLEFGNGEFS…
CmbZIP35	Cucumis melo	MELO3C013748.1	A	MEEVWKDITLSSLHSRSDHDFSSAAPTPISLHLHHHHSAANLRHIILQDFLSSSTSKLDSSSSSSSAAAAAVPSLPPPPPTVLSLNSTRELHFLDNPIAAAHFRHQDPSSVSAAFHSPFDQVLGPPPFGKKRVTDSDNSGDRRQKRMIKNRESAARSRARKQAYANELELEVSNLKEENAKLRRQQEELQAVAMAQVPRKHRLQRTSTAPF
CmbZIP36	Cucumis melo	MELO3C013820.1	G	MSGSEMEKPPKDKETKTPPPPTTQEQTTTTSAGTVNPDWSGFQAYSPIPPHGFLASSPQAHPYMWGVQHIMPPYGTPPHPYVAMYPPGGIYAHPSMPPGSYPFSPFAMPSPNGVTEASGNTAGSLEGDVKPPEVKEKLPIKRSKGSLGSLNMITGKNNEMGKTSGTSANGAYSKSAESASEGTSEGSDANSQNESQPKLGSRQDSLEVEVSQNGNSMHGTQNGGSNTQAMAVIPLATAGAPGVVPGPTTNLNIGMDYWGASSTIPAMRGKVQSTPVAGGLVTTGSRDSIQSQLWLQDERELKRQRRKQSNRESARRSRLRKQAECDELAHRAEALQEENASLRSEVNRIRSEYELLLSENASLKERLGEVSGNEELRTSRNGQRTSNETTTQPTESEVV…
CmbZIP37	Cucumis melo	MELO3C014384.1	A	MASSNVEIASTSKTNPDLPPQSSLSSISSVIADPSRNLVSITMDDLLKNMYSDAQTHTQNPIIASSSSSSIPSHELSSRTVDEVWKEIVSGGDQRRDPAMDREITLEDFLSKSGAVRDEDLRVPVVSEPVGGYAVDSTLNNNQLQIPSQQLEGPMVGGYASGIDGRIVGVGRGKRRAVVEEPVDKATQQKQRRMIKNRESAARSRERKQAYTLELESLVTQLEQERARLLREEVEHIKERSKQLKKKLIPISEKRRPKRMLRRVNSL
CmbZIP38	Cucumis melo	MELO3C015377.1	C	MMDRVLFSVDGISDQFWPSPDPPEESSKLNRSASEWSFRRFLQEAASVSDSSISPPPASPSNAVEVKESGEKLKRNWEKQSIRNNGEIEEERMKSSGGDSEEYRAFLKSKLNLACAAVALCRGSFRKNQDSCASSTLAQNESQASASHLPSQSPSKGISCSPCVQKKDGIQVSSANISSSREQTDEEDDVEGENDMNEQMDPASAKRIRRMLSNRESARRSRKRKQAHLTELETKVAELRLENSTLLKRFSDISQKYNEAAVNNRVLKADLETLRAKVQMAEETVKRITGTKSMFHAMSEVSSISIQSFEGSPSEISTDAHNSHIADISSANIQKNSPEMATVPRNKMARTASLRRVASLEHLQKRIRGNSSTCHPSGKGDQQ
CmbZIP39	Cucumis melo	MELO3C015611.1	A	MGIQTMGSQLNGQQSHLHPASLPRQNSWYGLTLDEVKNQLGGMGKPLGSMNLDELLHNIWTAEANQSMGMESESSSSIHSLQRQASFSLARALSGKTVDHVWKEIQEGQKKKNRADLKSQNSETTLGAVTLEDFLIQAGIYAEASPSPLDAIDTMTLEEKNFSLEMGLLSSSLSLGTLSDTTIPKRRRDPSDTLEKTMERRLKRKIKNRESAARSRARKQAYQNELVNKVSRLEEENLKLKREKVMIFSQVNCCEFDNMMQSKPISEPKYQLRRTSSASF
CmbZIP40	Cucumis melo	MELO3C015754.1	C	MHTFFSSEDLSDNSFWPPQPAPSSSPPSHSPFRSPDPSLKMNRSASEWAFERFLEEVSALPVNSCPSTTSDRVAVSPVDVASPASQSSTSKRDEGDDEIVEIKKADCDHDRSHPIPPSDPSKMVRSSSERYRVFLKTQLDMACAAVALSRAASLEPKGPVQPADHRGQTSNAFQFGMQAPGQGSDRGTSTKESEVSGSPLGIPSLPAMPKKPGVQPAQTTSGSSRDESDDDDLEGDIENIENMDPADARRARRMLSNRESARRSRRRKQAHLNELETQVGQLRVEHSTLLKRLSDVNQKYDDAAVDNRILKADIETLRAKVKMAEETVKRVTGVNPLLVAMSQTQMPFVNSNQMPMQTNTQFFHQNMSAFANSPPNHQNLEVPVPPNPPTIQHVGRSHN…
CmbZIP41	Cucumis melo	MELO3C015925.1	S	MIDDTKKKMKRMQSNRESARRSRMRKQKRFEDLTSEVRELQIVNSRIVESVNGREEAMVEIESMNNFLRVEAIEMTCRLRALDLVLQIQDDANAVAFDVRDPLLEPWQLNQQKQPPPPLMAADYGTFLV
CmbZIP42	Cucumis melo	MELO3C016400.1	S	MASPVGSSSGSPSSDEDLRLIVDQRKRKRMISNRESARRSRMRKQKQLDDLTSQVGQIRTENEQIAVNINFTTQLYVNLEAENSVLRAQMVELRHRLDSLNEIIRFMNSSTRRLYDNSEENDEACGIDGFVDSWGFPFLNQPIMAAGDLFMC
CmbZIP43	Cucumis melo	MELO3C016835.1	S	MFYPEGEIVKFCRPIQEPGFTTAEIQELWSLLEDPARSNSGSQDSSQAVSLIDEERRRKRMISNRESARRSRLRKKRHLENLAVQTDRLKMKNQELKRQLNLVVNRYYMVRRQNEGLWSEFVALHARLSDLYRISVPMQEKENSCMQISFNYFS
CmbZIP44	Cucumis melo	MELO3C017064.1	K	MEEDLQFSEYDDLSGQIDWNDFFDEFPEVEIPIVEDSASPDSISSWINHIENALLNDDEDNGLGLSLPTPTHDLCDSFLADVLVDSHEEPSVIDVDSNASDCGNDFTNSQKEDVHKVSPAAPTDDCCVSFMADVLADAHGRSSGVDAVVDVLSNASDCGDDSNNSQKEKVDAANIDESVGEDVGDAVSKKRRRQLRNRDAAVRSRERKKMYVKDLEMKSKFLEGECRRLGRLLQCYCAENQALRFSLQMGGASGVSLTKQESAVLLLESLLLGSLLWLMGTVCLFTLPRLPQSTLEPVPQERMENEGPGSAPLNGRENNNSIRSYSSLQTRRCKAARTRMKPSMFDAILGASSALIST
CmbZIP45	Cucumis melo	MELO3C017572.1	D	MNSSSTKFYNPGRMGLYEPIHHIGMWGETFRTNADLDPPSSFIIETDPKLENQSDDASLGSLGDPHVYDQDDTKRIDKIQRRLAQNREAARKSRLRKKAYIKQLETSRIKLIQLEQELEKARQQGLLAGSRFDNNQSGLSGTTNSGIFAFESEYEQWVEEQNRQICDLRTAVHADITDIELRILVENAMRHYFKFFRMKAKAAKADVSYIMSGMWKTSAERLFLWIGGFRPSELLKVLIPQLETLTEQQISETGSLRKSCLQAEDALRQGMEKLQQNLFESVVAGQLGEGSYPLQMTAAMERLEALVSFVNQADHLRQETLQQMYKILTTRQSAQGLLTLGEFFQRLRALSSLWGNRPCEPA
CmbZIP46	Cucumis melo	MELO3C017918.1	S	MASIPRQTSSGSNGASPPSALPDERKRKRMQSNRESARRSRMRKQKQLEDLAGEVSRLQIANNQLVQSIGAKEQAFVQVDNMNNVLRAQAIELTDRLRSLNSVLHIVEEVSGLAMDIPEIPDPLLKPWELSRPVLPVADVFLC
CmbZIP47	Cucumis melo	MELO3C018458.1	A	ILKKKKKKTQKSKLSNPPFKLRSLGETPVDSTSLKKEGSLSSKSLPIFLKIPNHFSLEKGGKKEKFILKIKNLKVFLHSVVRELRLAKIKRNILELLLEKEKFSRQLLCPHELNSQMNFRNFEDIPPGEGPMAKAQGNFTLTRQPSIYSLTFDEFQNTWNGLGKDVGSMNMDELLKNIWTAEESQAVTSAGAAPGGAGITNGGNLQRQASLTLPMTISQKTVDEVWKDLSKENTSVNEGNGIEPMPARRQPTLGEVTLEEFLARAGVVREEPQHIEERPFNCGFYGGLSREDNNASLALGMLMGNQITENKNMVSNQNQNSVFLGTGVVRSSQPQQQQQPLFPKPANVTFASSMNLVNTPQLTNGSGTNMVVAPKPPLHDALIQGTGIGAIGLGTRGVT…
CmbZIP48	Cucumis melo	MELO3C018845.1	E	MAQLPPKIPNMASNWPELSRQKIPSTETFAPTTTTPPVTQQNHPSWVDEFLDFSSARRGSHRRSVSDSITFLEMPMLEDDCRASAAPPPPSTAAGDRNEFDRFDDEQFLSMFNDEISAAVAPTLSSSNPSTPSDHNSINDEKDAQNDGKVNQNKNEPDEVQSPQHSENQTQSNSTATAGSTDRITDPKRVKRILANRQSAQRSRVRKLQYISELERSVTSLQAEVSVLSPRVAFLDHQRLLLNVDNSALKQRIAALAQDKIFKDAHQEALKREIERLRQVYHQQNIKKMENASPSPAITPSQPVATTIPDGKLPNVDQNEQVPNVMV
CmbZIP49	Cucumis melo	MELO3C018916.1	S	MQPGEIASLHYLLSSNPSLYSSQFIMPHDSTNRMHSNQFSNPPSSKFQYPSQVQDMNPPSLSSNSTSDEAEDQQLSLINERKQRRMISNRESARRSRMRKQKHLDELWSQVLWLRNENHQLIDKLNQVSECHDRALQENAQLKEEASELRQMLTDFQLHNPYLP
CmbZIP50	Cucumis melo	MELO3C019429.1	E	EREEEEEGEEERRRKKKKKKKEKREKELSILILESWGSPNTNPKQKEKEFFTFLTMANSKGSSNVRSFMSSGKHALLPPKSPFPSVSPSYTEYVPNTVIGAKAVQRPRDGNSYHQRTSSESILIEEQPSWLDDLLNEPETPVRRVGHRRSSSDSFAYTDAANVNFDSMQEEFRYANAIPGHSWLSQEFDHQRDARHASFYTEPNVTKQKNRVWESSLSTMNNPIGLHSPRETIGIHTSGPLSTPQEADGLPSTASEKQDPVESGSHDPKVASDRKDTSHGKSAVSDTENKRAKQQFAQRSRVRKLQYIAELERKVQALQAEGSEVSAELEFLNQQNLILSMENKALKQRLENLAQEQLIKYLEQEVLEREIGRLRTVHQQHQQQQQPQQLRPSSSHRRT…
CmbZIP51	Cucumis melo	MELO3C019925.1	A	MGIQTMGSQAGGDPNGKQSQFQPLVRQNSLYSLTLDEVQNQLGDLGKPLISMNLDELLKNVWTAEANQTVGKDNEDNNILANQTSLQRQASLSLNGALSKKTVDEVWRDIQQSKDSEEKKSRERQPTLGEMTLEDFLVKAGVVAETSSNKKGAGPVVEIDANITPQFQQTQWMQYTQPQYQSQQAAMMGVYMSGQPIPQPLHVGGGAVMDVPYVDNQLALPTPLMGALSDTQASGRKRGAPEDMIEKTVERRQKRMIKNRESAARSRARKQAYTNELENKVSRLEEENERLRKRKEFLLHVGAGKDATVSSLT
CmbZIP52	Cucumis melo	MELO3C020145.1	I	MELPNPTNQMASSSNPTPPFRGSFHRRAHSEVHFRIPDDLDLVSDPFDAPSSGFEDLGFEDDLLCTFMDIEKIGSKIENGSSSNPAMAAGGTGGVNVEGEKISRPRHRHSNSADGSSILESIEAKKAMDPDKLAELWTIDPKRAKRILANRQSAARSKERKARYIMELERKVQSLQTEATTLSAQLTLYQRDTTGLSTENSELKLRLQAMEQQAHLRDALNEALKKEVERLKIATGEVMTATDSYNFGMPQVSYPQSCFSHQPQPGQHNPQRMTTQRPQVQPFHSNLPNPHQALFVASHQPHALTEMFQQDPITRLQGLDIGSRGTEIKPEGSSISVSESSSTF
CmbZIP53	Cucumis melo	MELO3C020524.1	M	MELCSVSTYSTTPPVTIRPDNRCLVVNNSVSDWRRSFVIGCSREDEERRRPTVPLAPFGAGEMSSGGDGLGNVDGRNNSEQILYGRNIDPNMDPRKLKRIMSNRVSAQKSRLKKVQYVADMERKLKSLEAHIAVLSPQVELYRNQQHVLQMEQKRLNQKILNCSRNKLIRDAEIEENRAEVNRLRELHMKQQCEANGWDSNVFQMPSPSPSPSHFHTSELTNVVSPPPLYATENGERTVEENGLGQFNSTVRHKMVEYKWMPTPGLRQASKPNFNQMSYEMERPN
CmbZIP54	Cucumis melo	MELO3C020818.1	F	MEDGELESSNPEVFSGSNAVELPSSCSMDSFFDEILKDTHACTHAHTCNPPGPDYSHTHTCFHVHTKIVSSPTEEKLSTDDTEDSVDKKNKKRPLGNREAVRKYREKKKARAASLEDEVVRLRALNQQLLKRLQGQAALEAEVSRLKCLLVDIRGRIEGEIGSFPYQKPANSNPPNQNVSGSYMINPCNVECNDQAYCLRPGDDGKSGESTLLNGQSFSACDFENLQCLANQNTGAKEPPDCGLGNTIANVNCAELNPKKGGGVCKATKNGKC
CmbZIP55	Cucumis melo	MELO3C021421.1	A	MKYQIHFPYTYINHTSMHFSLFTPLPFFFFFFFFFFFLCFTIFQILDSSLSLASLLHRKTLLNAGEMENSQLEEMISEVAARQTNKHDSILSLTLDEIQCKSGKNFGGMSMDEFLANIWNVEDIQTQFHSQSQENEPQNHHPFMVTNNSRSNLCNQGSFSIPIPLCGKTVDEIWSEIHKDQQHPRHQKFINVQQNPCQNQQALGEMTLEDFLVKAGVVQEASSSSCSMKQQLCSVNNRSMVDLGFGIGEKLGLSLSYQQNNDAARIRSMSGNCFSNYQMLNQSVGEPSDNSSIQKCQGLMTDWVEPSNKKRIIDGPTEVVVQRRQRRMIKNRESAARSRARKQAESERNRKQEIMQRKQCEKRQKPTEKLRAMRRIASMAW
CmbZIP56	Cucumis melo	MELO3C021427.1	D	YRRREEDHQKLRRRKRRRRRNQWFEEEGIFGMESQRVEETCSVYGINNNNLSSTLINHDGQSFDFGELEQAIVLQGLDAMNKLDHYEPKQSFLSGKPAATLEMFPSWPIKYQQTSRGISLRKIEEMMRGSGNYNNSNNEEEDQMEILEKDHEGEEESEMSNRSTPREQHEHSYNTSCFNIINNIQPHQVLMVSTDVSTTALSSQHQYSLQQKTLRRLAQNREAARKSRLRKKAYVQQLENSRIKLTQLEQQFQQARSQVLNIKIIGSSAMWFDMEYVRWLEEEHRHTMELRGGLEAHVSDTELKVRVDACIYHYDQIFRLKGEAAKFDIFHLITGMWMSPAERCFLWIGGFRPSDLIKMLMSQLDPITEQQVMEIYKLQNSSQQAEDALSQGLDQLHQS…
CmbZIP57	Cucumis melo	MELO3C022062.1	S	MQPGEVTSLQYLIPSNLSPYATHFPMAQNNLPTMQLNEFSNPLYNFQGPSQVHDFNRQPCLSSNSTSDEADEQQQSLINERKQRRMISNRESARRSRMRKQKHLDELWSQVLWLRNENHQLIDKLNQVSDCHDKVVQENVQLKEQTSELRRMLTELQVNNHYPKFRELEKIPPNSPSES
CmbZIP58	Cucumis melo	MELO3C023318.1	S	MASSSGTSSTSSSMEEGELAALMEQRKRKRMISNRESARRSRMRKQKHLDDLMAMVTQLRKDNQQIVANLAVTTQHYAAVEAENSILKAQAAELSHRLQSLNEILAFLNPSDGVFDDDTYGCCNGGDGAGGGGGFFNPLQMAFYMSQPLTASSDVFQEY
CmbZIP59	Cucumis melo	MELO3C023710.1	I	MLMDPNFSSAKPPHPVAMDIEHMPENPHRASHHRRSHSDTSFRFPNLDELLFFDPSELDLSMLSSPSSPPTAATVMAVDSSDAKFSDDAVRPKPEPIASGPFGGHLRSLSMDSDFFKNLDLGGDTGEIDSLGKKTPVSEQRPVRHRHSLSMDGSSSSFEADSTLVIDGVKKAMDPERLAELALIDPKRAKRILANRQSAARSKERKIRYTNELERKVQTLQSEATTLSAQVTILQRDTSGLTVENKELKLRLQAMEQQAQLRDALSEALKEEVQRLRIAAGQVASINGNPFNRPLQYPSSRPPVHHFSSSHAQQGQQQPPPMLATNQQQSDPKWTNSSLLLSRSPDGQAKP
CmbZIP60	Cucumis melo	MELO3C024087.1	A	FWTFYRNNESSFQKIRTKISEPCIQRNGAIEFEKFATVTSIFFILLLLLLLLLLLHFSPFLNTQNPDPSPMKKSNQIFRTITPASAAAAKFDTINFHNSNVDSLVALIDNRNPLSHLDGEFHTSSPSSVSKTVDDLWRQLKEESVEDLILNPLSCLKDFDRVYVEDQENVGFGNKVDIRARGKRRRVAMEPMDDAALQRQRRMIKNRESAARSRERKQAHQIELESIASRLEEENERLLKEKVLLVILLARPFTATKCQNVSWCKISVVHIAFFFLLC
CmbZIP61	Cucumis melo	MELO3C025623.1	E	MAQLPPKIPSFPQNWPLFPPPPNSMPNNLSSPPPPPPSSSSSPAASWLDDFLDFSTARRGLHRRSISDSIAFLETTTTTTAAITNPFSDQCRNSSSAALLHPPPPFDRLDDDQLMSMFSDDISIPLPPNSPSNPSTPSDQNSNNDDKNTPTDEQSQPPPPPSSAVDNSIDPKRVKRILANRQSAQRSRVRKLQYISELERNVTTLQTEVSALSPRVAFLDHQRLILNVDNSALKQRIAALAQDKIFKDAHQEALKKEIERLRQVYHQQSMKKMSNNQNGAMQPQAPSPGEGTPPKAAETEKEKALS
CmbZIP62	Cucumis melo	MELO3C026879.1	I	MQDPPPPSNPIPTPNSNQIPPLNVTQPPPKTHKPPPPPVSNATAAASSSSIFPNVNVGNASFIPRLGSHHRRAHSEVSFRLPEDMMDISGSDPFNGGSSTASLEEIGSEDDLFSTYIDVKKLGGNGGGNFVDHNGNGGCEGGGGGGGGGGGSSEGEKTSKPRHRHSVSVDGTTSSSSMFGEIMEAKKAMPPDKLAELWSSDPKRAKRILANRQSAARSKERKARYIQELERKVQTLQTEATTLSAQLTLFQRDTTGLSTENTELKLRLQAMEQQAQLRDALNEALKKEVERLKIATGEMMSPSESFNLGMHHMAYAPSSFIQLSQQQTGSTGLQNMQIPQFGHSPSNMSTHPLLPSDSHSLSEVLQTDSLGRLQGLDISSKGSSLVKSEGPSLSASESS…
CsbZIP1	Cucumis sativus	CsaV3 1G006310.1	S	MKKKLRAFKIKTKGFSFYNHPSIFLLNFFSSFLTFQSLSLSLFLFLSIMEMNEDLGFGENPFNGSCLKRHCSSHLMMETNRTMMRRSEGDNNDHEDHESNGSCGNLIHREIVFPSTMITTSHTPTNNNNSNVFSSPNSASCYSNDNVLDVVEVLDVHRHHHLTVMAERKLRRMISNRESARRSRMRKKKQIEELQYQVGQLEVSNRQLSEKLIQVVECNQQILHENAELKRKVSSLQIILTDFLTPLRNCEDAFGNSIIKNNRRAAAEPNSS*
CsbZIP2	Cucumis sativus	CsaV3 1G014770.1	D	MANQHSATLPNFHGIIHHNPSLPFINPEGSAFDFGELEEAIVLQGVKLGNDEPKSPNFVTGRPAATLEMFPSWPIRFQQTPTLGGGSKSESTDSGSANINNTLTSKIELEMESESPISRRTCSSNQGLFDQNHHHHLLHLQHLQSEFEDDALRTEPSSQQNQSPPKEKRKGGGSTSERQLDAKTMRRLAQNREAARKSRLRKKAYIQQLESSRIKLSQLEQDLHRARSQGLFLGACGGVMGGNISSGAAIFDMEYARWLDEDHRLMAELRAALQGHLPDGDLRAIVDSYISHYDEIFHLKGVAAKSDVFHLITGMWMTPAERCFLWIGGFRPSKLIEMLVPQIDTLTDQQALGICNLQRSSQETEDALYQGLEQLQHSLIITIAGTAVVDGINHMALAA…
CsbZIP3	Cucumis sativus	CsaV3 1G019640.1	I	MDGSLTSSFEVDSSKKAMAPDKLAELALMDPKRAKRILANRQSAARSKERKIRYTNELEKKVQMLQSEATSLSAQVTVLQMRGYERLLDMFQPRDTTGLTTENRELKLRLQAMEQQAHLRDALNETLRRKYSDLR*
CsbZIP4	Cucumis sativus	CsaV3 1G039550.1	C	MMDRVLFSVDGISDQFWPSQDPPEESSKLNRSASEWSFRRFLQEAASVSDSSVSPPPASPSNAVEIKESGERLKQSKEKQSNRNNGGIQKERKKSSGGDSEEYRAFLKSKLNLACAAVAMCRGSFRKSRDSCASSTLAQNMSHLPSQSPSKGICCSPCVQKRDGIQVSSANISSSREQTDEEDDVEGENDMNEQMDPASAKRIRRMLSNRESARRSRKRKQAHLTELETQVAELRHENSTLLKRFSDISQKYNEAAVNNRVLKADLETLRAKVQMAEETVKRITGTKSMFHAMSEVSSISIQSFEGSPSEISTDAHNSHIADISSANIQKNSLEMATVPRNKMARTASLRRVASLEHLQKRIRGSSSICHPSGKGDQQ*
CsbZIP5	Cucumis sativus	CsaV3 1G041950.1	A	MGIQTMGSQLNGQQSHLHPASLPRQNSWYGLTLDEIKNQLGGMGKPLGSMNLDELLHNIWTAEANQSMGMESESSSSVHYLQRQASFSLARALSGKTVDHVWKEIQEGQKKKNRENLKSQNSETTLGDVTLEDFLIQAGIYAEASPSPLDAIDTMTLTEKNFSPEMGLLSSSLSLGTLSDTTIPKRRRDPSDTLEKTMERRLKRKIKNRESAARSRARKQAYHNELVNKVSRLEEENLKLKKEKEFDNRMQSKPISEPKYQLRRTSSASF*
CsbZIP6	Cucumis sativus	CsaV3 2G004160.1	C	MDRMFSVGEISDQYWSSELAVATPSSRPPPPSDQASKMNRSASEWAFQRFLQEASETSPHSSAADHGEGEVIEIKDSSFDQLQKLNTNHDSLSNCNNTSISSNAVPPNIPIDSEEYQAFLKSKLHLACAAVAMKRGSFRMTPASSTSADCGSQASNTSGIQAPKASNVGAGNNSSRSPDKDINGAAGVTSSSVVPKISEVRARPVTSGSSRDLSDDEEIEGETEINESKDPADVKRVRRMLSNRESARRSRRRKQAHLTELETQVAQLRLENSTLLKRLADISQKYNEANVDNRVLKANIETLRAKVKMAEETVKRVTGNPMFHAMSEISSIGISSLDGSQSDTSTDAAVPLHDDPCRHLYQSTPNNPVGPHDIVVNNRLPNISQVSNGHQNSPSHVPP…
CsbZIP7	Cucumis sativus	CsaV3 2G014980.1	S	MASSSGTSSTSSSMEEGELAALMEQRKRKRMISNRESARRSRMRKQKHLDDLMAMVTQLKKDNQQIVANLAVTTQHYAAVEAENSILKAQAAELSHRLQSLNEILAFLNPSDGVFDDDTYGCNGGGDGPGGGGGFFNPLQMAFHMSQPLIASSDVFQEY*
CsbZIP8	Cucumis sativus	CsaV3 2G016100.1	F	MEDGELESSNPEVFSSSNAIELPSSCSMDSFFDEILKDTHACTHAHTCNPPGPDYSHTHTCFHVHTKIVSSPTEEKVSTDDTADSVDKKNKKRPLGNREAVRKYREKKKARAASLEDEVVRLRALNQQLLKRLQGQAALEAEISRLKCLLVDIRGRIEGEIGNFPYQKPTNSNPPNQNVSGSYMINPCNVECNDQAYCLHPGDDGKSGESALLNGQSFSACDFENLQCLANQNTGAKEPPDCGLGNTIANVNCAELNPKKGVYERLYPSYVL*
CsbZIP9	Cucumis sativus	CsaV3 2G025950.1	S	MGETPDPVKHPTVLFKCEVPDHQNNHEFTASEIEELLSLFLANNDGPPSPGSDSQGSMRTSVTNCSTNDDERKLRRMISNRESARRSRWRKKRHLEDLTSEVNRLMMQNRELKERLGRVLNSRHMVMRENDWLWMESMGLRARLSDLCRILAVMQ*
CsbZIP10	Cucumis sativus	CsaV3 2G026630.1	A	MNFKDFGNDPSGGNGGGGGRPPANYPLARQSSIYSMTFDEFQSMGSIGKDFGSMNMDELLKNIWSAEEMQTMASSAAAVGKEGGGSAGGSSGYLQRQGSLTLPRTLSQKKVDEVWKDIINEHASAKDGATLAPNLQQRQQTLGEVTLEEFLFRAGVVREDTQVTANPNNGGFFGNNTGFGIAFQRQPKVPENNNHIQIQSSNLSLNANGVRAHQPQPIFPKQATLTYGSQLTLPSDAQLASPGIRGGIMGIADQGLNTNLMQGTALQGGRMGVVNIAAAPLPIATESPGNQLSSDGIGKSNGDTSSVSPVPYALNGGIRGRRGNGIVDKVVERRQRRMIKNRESAARSRARKQAYTMELEAEVAKLKEENQELRQKQAEIMEMQKNRALEVMDKQQGIK…
CsbZIP11	Cucumis sativus	CsaV3 2G029010.1	S	MDSASGNNSSGSIRLQNSGSEEDLQVLMDQRKRKRMQSNRESARRSRMRKQQHLDELMAQVTQLKKDNAQILSNINITSQLFMNVEAENSILKAQMAELTQRLQSLEEIANCINTGGNNDGGFGETEEEKAFQIQTIVAADSFMNSMNFLKM*
CsbZIP12	Cucumis sativus	CsaV3 2G031180.1	C	MKRSSSELALEEFLRKAAVISNDDATDPEDDVFKIDDQQIIIRSPKRGKNFQDSPDATYFFGDIDFSYFLVKNNREIMDAIVNCGGGLAEAPLRSQNLTPKRSSFSPTLDSQSSIVGSPTSASNLMGGEHQRGNNSGSSEDQSDDEIEAGSCDQSTDALALKRMRRMISNRDSARRSRRRKQAHLAELENQVKQLKGENETLFNQLLDASQQYRDANTNNRVLKSDVDALRAKVKLAEDTLARGSMTCSLNQLLQSHLSTPQPLTALRRMPTSPLGFSGDEVSYSGVTMSGQNPTAAGIPNSEMHMKTGMGSEAVSCISGIWPRN*
CsbZIP13	Cucumis sativus	CsaV3 2G031960.1	H	MQEQATSSAAASSLPSSSERSSSSALHLEVKEGMESDEEIRRVPEIGGESAGTSASGRDTGSVAGPDRVQVSREGQRKRGRSPADKESKRLKRLLRNRVSAQQARERKKAYLNDLEIRVKDLEKKNSELEERLSTLQNENQMLRQILKNTTASRRSGE*
CsbZIP14	Cucumis sativus	CsaV3 2G033550.1	D	MIGQQSMSSSSTQLYASRMGIYEPFHQINSWPNAFGSRLDTSISPITKVDDCVDNKPEFVPFESMDHLESSQEMNKPIDDKVQRRLAQNREAARKSRMRKKVYVQQLETSRLKLAQLEEELERTRQQKGNGCLVDTSHIGFSGLVNPGIAAFEMEYNHWVEEQQRQINELRKALQVHTTDIELQILVESSLNHYHNLFCMKAKVAKADVFYLMSGVWRSSAERFFLWIGGFRPSELLNVLKPYLEPLNEQQRADIHKLQQSSRQAEDALTQGMEKLHQNLSLSIAGDPIGSYISQMGDGMEKFEALESFISQADHLRQQTLKRMSHLLTTRQAAQGLLALGEYFHRLRVLSSLWATRPREPA*
CsbZIP15	Cucumis sativus	CsaV3 2G034600.1	E	MPNLPPKIPNLTTPHHFPQHNNHFLSFSSSKQSFHRRSVSDSIAFLDSPTMMSQSFLGSPASISNSNNAFDGFDEEQFRSMLSDEIHSNNEDDEPTSSDHNSNEKSEGTTNDDPKHSVRNEPKEEVESRQWEDNVVPTNISNDRVTDPKRVKRILANRQSARRSRVKKLQYISELERSVTTLQAEVSMLSPRVAFLDQQRLLLNVDNSALKQRIATLSQDKIFKDAHEEALKREIERLGQLYHRQQKSKRMECNESSPTEPPTSSGDQKHKLLYV*
CsbZIP16	Cucumis sativus	CsaV3 3G000600.1	A	MEEVWKDISLSSLHSRSDHDFSSAAPTPISLHLHHHHSAANLRHIILQDFLSTSTSKLDSSSSSSSALALPPVPAPPPTLLSLNSTRELHFPDNNSIATATAAAHFRHHDPSSLSAAFHSPFDQLLGPPPFAKKRLSDSDNSGDRRQKRMIKNRESAARSRARKQAYANELELEVSNLKEENAKLRRQQEELQAVAMAQVPRKHRLQRTSTAPF*
CsbZIP17	Cucumis sativus	CsaV3 3G001310.1	G	MSGSEMEKPPKDRETKTPPPTTTQEQTTTTSAGTVNPDWSGFQAYSPIPPHGFLASSPQAHPYMWGVQHIMPPYGTPPHPYVAMYPPGGIYAHPSMPPGSYPFSPFAMPSPNGVTEASGNTAGSLEGDVKPPEVKEKLPIKRSKGSLGSLNMITGKNNELGKTSGTSANGAYSKSAESGSEGTSEGSDANSQNESQPKLGSRQDSLEVEVSQNGNSVHGTQNGGSNTQAMAVIPLATAGAPGVVPGPTTNLNIGMDYWGASSAIPAMRGKVQSTPVAGGLVTTGSRDSIQSQLWLQDERELKRQRRKQSNRESARRSRLRKQAECDELAHRAEALQEENASLRSEVNRIRSEYEQLLSENASLKERLGEVSGNEELRTSRNGQRTNNETTTKTTESEVV…
CsbZIP18	Cucumis sativus	CsaV3 3G008360.1	G	MGTSEEAKSVKTEKPSSPTPPDQNGVPNSASIHVFPDWAAMQAYYGPRVAVPPYYNSAVASGHAPHPYMWGPPQMIPPYGTPYAAIYSHGGVYAHPAVSVGPHSHAPGVPSSPAAATPLSIETPSKVSGNSSQGLMKKLKGFDGLAMSIGNVSTESAEGGAEHGQSESMETEGSSDGSDGTTAGANHNKRKRSREGTPTTGGKDAKIEPQASPVTAAEMNESSNKLLGTTKATNATGKLGSVISPGMSTALELRNSSSMNAMTSPTTVPPCSVLPSEVWLQNEKELKRERRKQSNRESARRSRLRKQAETEELARKVDSLTAENVAIRSEISRLSENSDKLKKENSTLMEKLKNAQSGRSEALDMNEKKMQQPVSAEMKGPVNKSISEESMICKKNSSS…
CsbZIP19	Cucumis sativus	CsaV3 3G015850.1	I	MEKDKPQSFSGGFPPPSSRYSGLSPTGSIFNGKSEATSSSMLLPPMPSGGLSDSGQFGHGMPTDSNRFSHDISRMPDNPPRNIGHRRAHSEILTLPDDICFDNDLGVIGSADGPSFSDDTEEDLLSMYLDMDKFNSSTATSTIQVGESSSAVGEARSTPTSTIGAATSKDDAAVGLKERPRVRHQHSQSMDGLTTIKPEMLVSGSDEASAADCKKAMSATKLAELALIDPKRAKRIWANRQSAARSKERKMRYIAELERKVQTLQTEATSLSAQLTLLQRDTNGLSAENNELKLRLQTMEQQVHLQDALNEALKEEIQHLKVLTGQAIPNGGSVTNFASFGAAQPFYPSNQAMHTLLTAQQFQQLQIHSQQQQQHFQYHQLHQLHQQSTGDNKSKGSAS…
CsbZIP20	Cucumis sativus	CsaV3 3G015960.1	I	MDKEKPQSHGGGGGGFLHQSSRYSGFSSAESSFNGKSEATSSSMSFPPLAPSTNSDWGQSGRGLSNDSTRFSNDISRMPENPRRNVGHRRAHSEILTLPDDICFDSDLGIIGGADGPSLSDDTEEDLLSMYLDMDKFNSSTATSANQVGDSSSPLVEAAATSTDDIAVGLKERPRVRHQHSQSMDGLTNIKPEMLVSGSDEASAADAKKAMSAAKLAELALIDPKRAKRIWANRQSAARSKERKMRYIAELERKVQTLQTEATSLSTQLTLLQRDANGITAENSELKLRLQTMEQQVHLQDALNEALKEEIQHLKVLTGQAMPNGRSITNFASFGAGQQFYAPNNQAVHTLLTAQQFQQLQIQSQQQQQQHFQYQQLHQLQQQQAGDIRMKGSVSPQSS…
CsbZIP21	Cucumis sativus	CsaV3 3G019270.1	E	MANSKGSSNVRSFMSSGKHALLPPKSPFPSVSPSYTEYVPNTVIGAKAVQRPRDGNIYHQRTSSESILIEEQPSWLDDLLNEPETPVRRVGHRRSSSDSFAYTDAANVNFDSIMQEEFRYANAVPGHSWLSQEFDHQRDARHASFYTEPNVTKQKNRVWESSLSTMNNPIALHSPRETIGIHTSGPLSTPQEADGLPSTASEKQDPVESGSHDPKVASDRKDTSHGKSTVSDTENKRAKQQFAQRSRVRKLQYIAELERKVQALQAEGTEVSAELEFLNQQNLILSMENKALKQRLENLAQEQLIKYLEQEVLEREIGRLRTVHQQHQQQQQPQQLRPSSSHRRTSSKDLDNQFANLSLKQKDSGSSRDSVTGPVRS*
CsbZIP22	Cucumis sativus	CsaV3 3G037090.1	J	METRKLSLIIHTRSLSLSLSPFFYFSSAMGSLPLTLMAASSSKCSDGTTSSGLSSSSSSSSSSSSSSSMSSSMAKAADQMVKVEIEAAEALAGLAVLAVRETGTQPFQTKWGIKGKGKRARKEVKTESPTSGFADSLPARADLDLRIEDRGVVKHQPSEKECTIQSQPEPETTGEVTKMDKEAESSKVSPACTTSYQFFGCRRSRRTLTEAEKEERRIRRILANRESARQTIRRRQALCEELTRKAADLAWENENLKREKEVALKEYQSLETTNKELKEQLAEAVKPKVEEIPGNHRSSHVQMPPLPTNCPLFLFSRLPYFWPSVVQSTSSYHELPNVVVVPSSINPPANNNASVSGSSQTQENFTNGTGSRAPLCILPPYSWLLPHHDFRNQQSPQIW…
CsbZIP23	Cucumis sativus	CsaV3 3G037220.1	A	MVVKESDMISHDEVESPLQSEQQLKQHRFSSLGRQSSIYSLTLDEFQHTLCESGKNFGSMNMDEFLTSIWTAEENQAINASQSGTAVVAAVAALSNAQGHLPVSGGASMEKRNIEKQASLPRQGSLTLPAPLCRKTVDEVWSEIHKSQQGRNHNSNSGNANSQNPESATRQPTFGEMTLEDFLIKAGVVREHCIGGGVPQPLPPSQQYGMYQNSNHTIGAGYVSRPIMGLNTSAAGGGASGNAAAGGITTYQPVPQGGSTIGDTSGFAGNGKRNSVFSSQPPPAVCYGGRVVNGGGGGGGGGGYPPAQPMGLAAPVSPVSPEGMCTNQVDSSNQFGLDLGGLRGRKRIIDGPVEKVVERRQRRMIKNRESAARSRARKQVHFSFSSTALIVIQ*
CsbZIP24	Cucumis sativus	CsaV3 3G039040.1	D	MASSNIKNSSIIIQQEEEEEKQQQLHHHHHHHHQQPQFLQNPSFVIPSNSKNSSLFNFQNPNFSDHHQHHPHQLPFSMNLPSISSNFLSKDGGGDDLGELDQALFLYLDGQEPSSTTTQDQRQSSGMRPPTLNIFPSQPMHVDSLPIKGNTTLINHGGDSKIKASEPSKELANQRSNGGAIASAPAPTQTTTTTEPHPKPPKREPNKKGLTSSSEQEGPKTPDPKTLRRLAQNREAARKSRLRKKAYVQQLEMSRIKLTQLEQELQRARNQGMFLGGGAAILGGPDQGLPSGFHNLSSDAAVFDIEYGRWQEEHHRLMCELRAAVQEHLPENELRLYVDSCLAHYDEVLNLKMMVAKSDIFHLVSGMWKTPAERCFMWMGDFRPSELIKIIMGQIEPLT…
CsbZIP25	Cucumis sativus	CsaV3 3G039880.1	B	MPDPFHPVSPSDQNPNSTSYASEFDSLPIPPLDSLFFSDPNHDGPGDPFLYSTALDLGFDDNDDFELTFDDLDDLCLPSEADDFLISDNLDHPTNSPHLPPDVPLEDDSSVPVCSPAGSPGSGSSAVSCHPSPHDCKFLNYESSKLGTADSECFSTGSGGWDSKGSRMVNSHSPELGDHEFSGGPASSQGSGSGVSEGMNCPSSNAECYDVIVDQKVKSEEMGKNCMTKRKKEQDEGNADFRSAKYQRSSVSTEATNPQLDPCSINEDDEKRKARLMRNRESAQLSRQRKKHYVEELEDKVRNMHSTIAELNSKISYIMAENAGLRQQLSGSGMCQPPPPGMFPHPSMPPMPPMPYSWMPCAPYVVKPQGSQVPLVPIPRLKPQQPIPVARGKKTESKK…
CsbZIP26	Cucumis sativus	CsaV3 3G040130.1	D	MEMEVMSEVQMGAEGSSIPSSRISDLRTLEQTLGFHIEDVDLTRNPLYNQIKSNSSTMNNNIQFGSLIKPLASTDVNLPTAVMGSQTLPLQKESNANLVSTSGGPRENWGESNMADTSTRTDTSTDDTDDKSQRLDKDQGNSLAVYDSSNKSKEKTADQKTLRRLAQNREAARKSRLRKKAYVQQLESSRLKLTQLEQELQRARQQGIFISNSGDQAHSMSGNGALAFDVEYSRWLEEHNRLMNELRAAVNSHAGDTELRTIVDNVTTQFDDIFRLKGIAAKADVFHILSGMWKTPAERCFLWIGGFRSSEILKLLVSQLEPLAEQQLMGICNLQQLSQQAEDALSQGMDALQQSLAETLASATPATSGSSGNVANYMGQMAMAMGKLGTLEGFLRQAD…
CsbZIP27	Cucumis sativus	CsaV3 3G045480.1	S	MDCSSGNSSGSLCEQIVVQNQSSGSEAELKQLMDQRKRKRMQSNRESARRSRMRKQQHLDGLMVQVSQLRDNKNQMISRINLTTQLFLNIEAENSVLRAQILELTHRLESLNQILSHINNNNNIDDDEQQQQQQHNNNNFLQDFWDNFDDFDLNPLFINSLFFTPQQQQPPIMASAHHHLLHY*
CsbZIP28	Cucumis sativus	CsaV3 3G046530.1	H	MQGRASAATVSRMRSSSERSSSSAFQLDVKEDIGAESDEEEISRVPQICGNSGSTVGISAPGKAPASDSVRSRGRSAAEKESKRLKRLLRNRVSAQQARERKKVYLSELEERATNLEKKNSELEEKLSTLQNENQMLRHILKNTTTNKRSDGDAAKS*
CsbZIP29	Cucumis sativus	CsaV3 3G048810.1	G	MGGSEMNKSAKEESKTAPATTQEQSPNTSTGTVNPEWSGFQAYSPIPPPGYLATSPQAHPYMWGVQPIMPPYGTPPHPYVAMYPHGGIYAHPPMPPGSYPYSPFAIASPNGIAEASGNTPSNMEGEGKPSELKEKLPIKRSKGSLGSLSMITGKNNELGKPSGTSANGVYSKSAESESEGTSERSDADSENDSQLKSGSGKDSLEGGGTPNGLMHGSQNEGHSLAHPLVNQTMSIIPIQASGAVTGPATNLNIGMDYWGTPTTSAISSLCGKVPSAPVAGAVAAGSRDGIPSQPWLQDERELKRQRRKQSNRESARRSRLRKQAECDELSQRAEALKEENASLRSEVDRIRTEYEQLLSENASLKRRLGESDGNEDPRSTKDAQNLKKGHHTSRTQLAK…
CsbZIP30	Cucumis sativus	CsaV3 4G001220.1	S	MASIPRQTSSGSNGASPPSALPDERKRKRMQSNRESARRSRMRKQKQLEDLAGEVSRLQTANNQLVQSIGAKEQAFVQVDNMNNVLRAQAMELTDRLRSLNSVLHIVEEVSGLAMDIPEIPDPLLKPWEFSRPVLPVADAFLC*
CsbZIP31	Cucumis sativus	CsaV3 4G004890.1	D	MNSSSTKFYNPGRMGLYEPIHHIGMWGETFRANANLDPPSSFIIEADPKLENQSDDASLGSLGDPHVYDQDDTKRIDKIQRRLAQNREAARKSRLRKKAYIKQLETSRIKLIQLEQELEKARQQGLLAGSRFDNNQLGLSGTTNSGIFAFESEYEQWVEEQNRQICDLRTAVHADITDIELRILVENAMRHYFKFFRMKAKAAKADVSYIMSGMWKTSAERLFLWIGGFRPSELLKVLIPQLETLTEQQISETGSLRKSCLQAEDALRQGMEKLQQNLFESVVAGQLGEGSYPLQMTAAMERLEALVSFVNQETLQQMYKILTTRQSAQGLLTLGEFFQRLRALSSLWGNRPCEPA*
CsbZIP32	Cucumis sativus	CsaV3 4G005470.1	S	MASPLGSSSGSPSSDEDLRLIVDQRKRKRMISNRESARRSRMRKQKQLDDLTSQVGQIRTENEQIAVNINFTTQLYVNLEAENSVLRAQMVELRHRLDSLNEIIRFMNSSSRHVYDSEENDEVCGIDGFVDSWGFPFLNQPIMAAVRLIEKKKKKKKKKGKMAHYQNQYSAQAGSDEYGYPIRQTDEYSNVISETGQYVDTLRRTDDQYPKPIHGSEQQQPSGIFHNEKVVMTKTREDGSGHHEKKGVIEKIKEKLPGGHH*
CsbZIP33	Cucumis sativus	CsaV3 4G009880.1	S	MSHDSTNMMHLNQFSNPLSKFKYPSQDMNPPSLSSNSTSDEAEDQQLSLINERKQRRMISNRESARRSRMRKQKHLDELWSQVLWLRNENHQLIDRLNQVSECHDRALQENAQLKEEASELHAPKSLPTSEVVRNFRKNKSTEIVNLTGYNKIRTQAMELRIAEEKRNLGGKRPSVALVTDSWKCIEIRRGGVLVHETKFANKRSTF*
CsbZIP34	Cucumis sativus	CsaV3 4G028620.1	A	MNLDELVLRNVMSVEEAELVHNSSSSPPAAATVSLFLGKRNKDIKPQPDPMAEASASAEGMDWIHYQRALLIDSKLPVSQGVYNHGSVAGIGVYNMEAMSMTTSASSNSDFQEGNNCGRKRRQVDDMKEKTIERRQRRMIKNRESAARSRARKQAYTNQLEHEVSCLKKTNSWLRKQEATEGLFSSNPIPMPRHQLRRTSSAFF*
CsbZIP35	Cucumis sativus	CsaV3 4G033330.1	E	MAQLPPKIPSFPQNWPPFPPPPTSMPNSLSSPPPPPPSSTSSSAASWLDDFLDFSTARRGLHRRSISDSIAFLETTTTTTTNNNINNPFSDQCRNSSSAALLHPPPPFDRLDDDQLMSMFSDDISIPQLPPNSPSNPSTPSDQNSNNDDKNTPTDEVMFSSPLPPPMKNEPADGEISSSSQVLQQSQPPPPPSSAVDNSIDPKRVKRILANRQSAQRSRVRKLQYISELERNVTTLQTEVSALSPRVAFLDHQRLILNVDNSALKQRIAALAQDKIFKDAHQEALKKEIERLRQVYHQQSMKKMSNNQNGAAQPQAALSGEGTPPSKAGETEKEKALS*
CsbZIP36	Cucumis sativus	CsaV3 4G035230.1	S	MEPRVRTSSPSHGSPSCGKLDGVATWLINGFVTAFFGSLERCSCIRIATAEDDGDEGNDIPLIPNDGNLRQEGTAEGEIVEFHRPEPGFTSAEIQELWSLLEDPARSNSGSQDSFQAISLIDEERRRKRMISNRESARRSRLRKKRHLENLAIQTDRLKMKNQELKRQLNLVVNRCYMVRRQNEGLWSEFVALHARLSDLYRISVPMQEKENSCMQISFNHFS*
CsbZIP37	Cucumis sativus	CsaV3 4G037700.1	K	MDEDLHFSDLIGQIDCNFFDEFPEVEFPVVQDSASPDSISSWINHIENALLNDDEDNAPSLPTPSHDFCDSFLADLLVDSHEQPSVIDFDSNASDCGNDLTNSQKEDVHKVSPAAPTDDCCGSFVADVLADAHGRSSGVDAVVDVLSNASNCGDDSNNSQKEKVDAASIDESVGEDDDAVSKKRRRQLRNRDAAVRSRERKKMYVKDLEMKSKFLEGECRRLGRLLQCYCAENQALRFSLQMGGASGVSMTKQESAVLLLESLLLGSLLWLMGTVCLFTLPPLPQSTLEPVPKVRMEKEGPGSAPLNERENNNSIYSYSSLQSRRCKAARTRMKPSMLDAILGASSALISI*
CsbZIP38	Cucumis sativus	CsaV3 5G010910.1	I	MELPNPTNPMASSSNPTPPFRGSFHRRAHSEVHFRIPDDLDLVSDPFDAPSSGFEDLGFEDDLLCTFMDIEKIGSKIDNGSSSNPAMAAGGTGGVNVEGEKISRPRHRHSNSADGSSILESIEAKKAMDPDKLAELWTIDPKRAKRILANRQSAARSKERKARYIMELERKVQSLQTEATTLSAQLTLYQRDTTGLSTENSELKLRLQAMEQQAHLRDALNEALKKEVERLKIATGEVMTATDSYNFGMPQVSYPQSSFSHQPQPGRHNPQRMTMQRPQVQPFHSNLPNPHQALFVASHQPHALTEMFQQDPITRLQGLDIGSRGTEIKPEGPSISVSESSSTF*
CsbZIP39	Cucumis sativus	CsaV3 5G018860.1	S	MEISGAHFFAPEKYGMIQNPNINELLSCIPVNSISTSDDGDDQNHKPGIVIDERKQRRMISNWESARRSRMRKQKHLDELWSVVLHLRTENHSLMEKLNQLTDSEQQLLQENVKLKEEALNLHRMITDIQMGSPYTTHLRELEEAPCNTFVIMAESSSQSDE*
CsbZIP40	Cucumis sativus	CsaV3 5G029950.1	E	MQCGRRNSSVETCEVNAMENSKVLSNMRNMISSGKHALLPPKSPFPSGSSTYSDYLPNPIIGSRAVQNPRVGNVNHHRTSSESLLMEEQPSWLDDLLNEPETPVQRGGHRRSSSDSFAYLDAGNVSNENYTQDDSQCKNMYLPSWASQDFDSHQAPLYMKPSWNKQKNRTRELPRTTLTTNPGGLPSAKNSVLLESLRTLSTPHEANEFSLTTTEKLDSAETVVPDRKLSERMDSSHVKPGPTDTDNKRAKQQFAQRSRVRKLQYIAELERNVQALQANGSEVSAELEFLSQQNLILGMENKALKQRLESLSQEQLIKYLEHEVLEKEIGRLRMLYQQQQQPQPPPSTLKRTKSRDLETQFAKLSLRQKDARSSSESVAGPVQI*
CsbZIP41	Cucumis sativus	CsaV3 5G033640.1	S	MLPGEISGIQFFPSENSFQFPSNIDMMQNSFQTLHHFNGFLGNLPMSHVPHPSHEFLKQSSSFSYNSTSDDAEEQQKSIIDERKQRRMISNRESARRSRMRKQKHLDELWSQVLRLRTENHKLIDKLNHVSDNHEKVLLENARLKEEASDLRQMLTDLQIGSPYTPCLSILEDIPCNTAHLRAESSSCQSIANSIDNLLH*
CsbZIP42	Cucumis sativus	CsaV3 5G035190.1	E	MSTRQTHLPPRPRCPIQKKTISGSIAPTPPVNELSHDNSSSVSSVLEDEPVWLGELLSDCESKSFGQPLRRSASDSVTLLDGLADSLRSMCIAKDVENSVGNETCEQWDPSCTYGPNSPRRKCSSDFSNHSMVSALSEFVHLHHAAPVHTDACSFAENSSSNLNGNINESVRDFNTNENAAKRHNGQRSRVRKLQYIAELERKVNVLQTVESQLAIRVASLLQERVALSMENSKLKQQVARVRREKLTSEGRHQVLKKEVEKLKLVLAKLPERQQVKKSF*
CsbZIP43	Cucumis sativus	CsaV3 5G036870.1	D	MTDVSPRTDISTDVDTDDKHQRLDMLQRNAVASDSSDRTKDKSDQKTLRRLAQNREAARKSRLRKKAYVQQLESSRLKLTQLEQELQRARQQGIFISSSGDQAHSMAGNGAMAFDVEYARWLEEQNKQINELRAAVNSHASDTELRMIVDGILAHYDEVFRLKGVAAKADVFHLLSGMWKTPAERCFLWLGGFRSSELLKLLVNQLEPLTEQQLMGISNLQQSSQQTEDALSQGMEALQQSLAETLSSGSLGSSNTSGNVANYMGQMATAMGKLGTLEGFIRQADNLRQQTLQQMHRILTIRQSARALLAIHDYFSRLRALSSLWLARPKE*
CsbZIP44	Cucumis sativus	CsaV3 5G038820.1	S	MQPGEVTSLQYLIPSNLSPYATHFPMAQNNLPTIQLNEFSNPLYNFQGPSQVHDFRQPCLSSNSTSDEADEQQQSLINERKQRRMISNRESARRSRMRKQKHLDELWSQVLWLRNENHQLIDKLNQVSDCHDKVVQENVQLKEQTSELRRMLTELQVNDHYPSFRELEKIPPNSPSES*
CsbZIP45	Cucumis sativus	CsaV3 6G003360.1	D	MQSFENPEQFYAHSSSSSIFLRGDDSGRFHTRFLPDIEELQQSAVAIAAFHQDDAVDLSSSSVFGLKSTHNTAFPIHLPYGNTDVVSIGRTGYLDTGQELMRLKRVAPPHSLAVTVAASSSLGNGSFENWGESAMADNSQQTDTSTDIDNDERNQFQGAVHGALMAVDSMDQSKAKSADQKTLRRLAQNREAARKSRLRKKAYVQQLENSRQRLAQLEQDLHRARQQGIFVASGVGDHCASMAGNGALAFDLDYARWLDEHQRLINDLRALANSQLGDDELRFLVDGVMTHYDELFRLKSVGAKADVFHILSGMWKTPAERCFMWLGGFRSSELLKIVGSHLEPLTDQQLMGICNLQQSSQQAEDALSQGIEALQQSLVETLSSASLGPASSGNVADYM…
CsbZIP46	Cucumis sativus	CsaV3 6G004560.1	A	MGIQTMGSQAGGDPNGKQSQFQPLVRQNSLYSLTLDEVQNQLGDLGKPLISMNLDELLKNVWTAEANQTVGKDNEDNNILANQTSLQRQASLSLNGALSKKTVDEVWRDIQQSKDSEEKKSRERQPTLGEMTLEDFLVKAGVVAETSSNKKGAGPVVEIDANITPQFQQTQWMQYPQPQYQSQQAAMMGVYMSGQPIPQPLHVGGGAVMDVPYVDNQLTLPTPLMGALSDTQASGRKRGAPEDMIEKTVERRQKRMIKNRESAARSRARKQAYTNELENKVSRLEEENERLRKRKELEKMLPLAPSPEPKYQLRRTSSAPF*
CsbZIP47	Cucumis sativus	CsaV3 6G005170.1	A	MASSKLFPSSNSRNSDLSRGSSSSSSSSSASLLKPQFLSNHSRNYDTPSRNPPPHTMTVDGLLPNAFDSNPTESSILLDAQITLVDSPNPSSLHIDTTTPTTTNSSAVIDSNHNSSSVAPPPKTVDDVWREIVSGERKELKEEVANEIITLEDFLMKSGAVPVEDVKFPQTERLSGGIFSFDPIPSTTFQALDKIEGSIIGFANGVDLIGSGGSGGRGKRGRAALEPLDKAAEQRQRRMIKNRESAARSRERKQAYQVELESLAVRLEEENEQLLREKAERTKERLKQLMDKVIPVVEKRRPQRVIRRVNSMQW*
CsbZIP48	Cucumis sativus	CsaV3 6G005320.1	I	MDGSLTSSFEVDSSKKAMAPDKLAELALMDPKRAKRILANRQSAARSKERKIRYTNELEKKVQMLQSEATSLSAQVTVLQRDTTGLTTENRELKLRLQAMEQQAHLRDALNETLREEVQRLKIAAAQLPVANGNSFNMGGGLPPQFPPLQTSFLQFGNSQNHQQPQLLHMSQPDARGGSPPSQLPGA*
CsbZIP49	Cucumis sativus	CsaV3 6G013120.1	I	MQDPPPPSNPIPTPNSNQIPPLNLTQPPPKTHKPPPPPLVSNATAAPSSSSIFPNVNAGNASFIPRLGSHHRRAHSEVSFRLPEDMMDISGSDPFNGGSSTASLEEIGSEDDLFSTYIDVKKLGGNGGGNFVDHYGNGGCEGGAAGSEGEKTSKPRHRHSVSVDGTTSSSSMFGEIMEAKKAMPPDKLAELWSSDPKRAKRILANRQSAARSKERKARYIQELERKVQTLQTEATTLSAQLTLFQRDTTGLSTENTELKLRLQAMEQQAQLRDALNDALKKEVERLKIATGEMMSPSESFNLGMHHMAYAPSSFIQLSQQQPGSTGLQNMQIPPFGHSPSNMSTHPLLPSDSHSLSEVLQTDSLGRLQGLDISSKGSSLVKSEGPSLSASESSTTF*
CsbZIP50	Cucumis sativus	CsaV3 6G014980.1	D	MESQRVLEETCSVYGINNNINLSSTLINNHDGQSFDFGELEQAIVLQGLGAMNKLDHYEPKQSFLSGKPAATLEMFPSWPIKYQQTSRGVSLRKREEMLRGSGNYNNSNEEKEMEILGKDEEDEEESEMSNCSAPQQQQQQHEHNYNTSCFNIINNIQPHQVLMVSTDVSTTALSSQHQYSLQQKRKGCGSISTSQKQLDAKTLRRLAQNREAARKSRLRKKAYVQQLESSRIKLTQLEQDFQRARSQGIGGGNGNGNVNHGSGALWFDMEYVRWLEEEHRHTMELRGGLEAHLSDTELKVRVDACIYHYDQFFRLKSEAAKFDIFHLITGMWMSPAERCFLWIGGFRPSDLIKMLMSQLDPITEQQVMEIYKLQNSSQQAEDALSQGLDQLHQSLIDT…
CsbZIP51	Cucumis sativus	CsaV3 6G015030.1	A	MENSQLEEMISEVAARQTNKHDSILSLTLDEIQCKSGKNFGGMSMDEFLANIWNVEDIQTQFHSQSQESEPQNHHPFMVTNNSRSNLCNQGSFSIPIPLCGKTVDEIWSEIHKDQQHPHHHKFINVQQNPCQSQQALGEMTLEDFLVKAGVVQEASSASCSMKQQLCSVNNRSMVDLGFGIGEKLGLSLSYQQNNDAARIRNMSGNCFSNYQMLTQSVGEPSDNSSIQKCQGLMTDWVEPSNKKRIIDGPTEVVVQRRQRRMIKNRESAARSRARKQAYTVELEVELNQLKEENIKLKEIAESERNRKQEIMQRKQCEKRQKPTEKLRTMRRIASMAW*
CsbZIP52	Cucumis sativus	CsaV3 6G035810.1	D	MATEGSPRTDISTDGDTDEKSGRPDRGQLALTMASDSSDRSKDKTDQKTLRRLAQNREAARKSRLRKKAYVQQLESSRLKLTQLEQELQRARQQGIFISSSGDQTHSMSGNGAMAFDVEYARWLEDHNRQLNELRSAVNSHASDPELRIVVDGILVHYDELFRLKGNAAKADVFHLLSGMWKTPAERCFLWLGGFCSSELLKLLVNQLEPLTEQQLVGITNLQQSSQQAEDALSQGMEALQQSLAETLSSGALGSSGSSGNVANYMGQMAMAMGKLGTLEGFIRQADNLRQQTLQQMHRILTTRQSARALLAIHDYFSRLRALSSLWLARPRE*
CsbZIP53	Cucumis sativus	CsaV3 6G037310.1	A	MASSNVEIASTSKTNPDLPPQSSLSSISTIIADPSRSLVSITMDDLLKNIYADAQTHNQNPIIASSSSSIPSHELSSRTVDEVWKEIVSGGDQRRDPATDHEITLEDFLSKSGAVCDDDLRVPVISEPVGGYAVDSTLNNNQLQIPSQQLEGPMVGGYASGIDGRIVGVGRGKRRAVVEEPVDKATQQKQRRMIKNRESAARSRERKQAYTLELESLVTQLEQEHARLLREEAEHIKERSKQLKKKLIPISEKRRPQRNLRRVNSL*
CsbZIP54	Cucumis sativus	CsaV3 6G044300.1	S	MLSTSPTGSPYESMLENPFPVASTPWECHDPNHAFFPALFQMPEPTGLLDVFQSPNPVMSSSSSENPDEPEAIDPGPFEPDRKVEVVDERKRRRMESNRESARRSRLRKQKHLENLRNLVNKLKVENRELSNRLRFTVYEVNRVRTENDHLQTEHTILRRKLMCSRQVLIFRQYQREMGYNAFEKPPTISQSQSQSQYQYILNNNNNNLIINC*
CsbZIP55	Cucumis sativus	CsaV3 6G046080.1	G	MGTGEEGTPSKTSKPPSSSQEIAPTPSYPDWSSSVQAYYGAGATPPPFFASTVASPTPHPYLWGGQHPLMSPYGTPVPYPAIYPPGGVYAHPNITVTPGSVPINAEYEGKSPDGKERVSKKSKGMSGNTASGGGRTGESGKVASSSGNDGASQSAESGTEGSSEGSDENGNQQEFAANKKGSFNQMLADGANAQNNTGGPNAKSSVTGKPIANIPGTNLNMGMDLWNTTNAGSGAGKVRGNAVSSAIVTVPMVGRDGMMPEQWVQDERELKRQKRKQSNRESARRSRLRKQAECEELQARVQTLNNENRTLRDELQRLSEECEKLTSENSSIKEELTRFCGPEALANFEKGNAAPPAQSRGGEGKD*
CsbZIP56	Cucumis sativus	CsaV3 6G046670.1	S	MASSSGVSSGSTNGGIRPSRSEDDLEEERKRRRMQSNRESARRSRLRKQKHLDDLTNQVSRLRNHNNEMTTNMTVTMSLCISLEGENSILEAQILELTNRLKSLNNIIKLIESMEVLEKTFSCEIDDLNNDFEEEDYCNPWRYPFAN*
CsbZIP57	Cucumis sativus	CsaV3 7G000510.1	I	MGDTEDARTDNLRNLQCSFGTSSSSALKHHFSMDQLKISQMTCSQGRPQHFQSNFLGDNNRRIGIPPCPNSPQVPPISPYSQIPVSRPMNQHSYNSVPTHSRSLSQPSFFSLDSLPPLSPSPFRDSPSTSNSDQVSADTSMEDRDASSHSLLPPSPYTRANSSKMSDALPPRKAHRRSNSDIPFGLSSMIQSPPVLPFSGSGGLERSTSSKENAGIFKQASQFVKREPSLEKSIDNHMEGMGEKKSEGDTVDDLFSAYMNLDNIDLFNSSVTNDKNGHENREDLDSRGSGTKTGGESSDNEAESSVNESGDNSQMPGLNSSAEKREGIKRTAGGDIAPNNRHYRSISMDSFMGKLQFGDESPKMPPTPPGIRPGQLSSNNLVDGNSTPFSLEFGNGEFS…
CsbZIP58	Cucumis sativus	CsaV3 7G000520.1	I	MGDTEDVNTENMRNHLQCSYGVSSSSAGNLPFSMDQLKISQMNSSQIRPQHFHSNFLGDNSRRIGIPPSPNSPQIPPISPYSQIPISRPMNQQNYNPVPTHSRSLSQPSFFSLDSLPPLSPSPFRESPTTSNSDQVSADTSMEDRDNSSHSLLPPSPYMRVNSSKMGDSLPPRKAHRRSNSDIPFGLSSMIQPSPLLPFNSSGGLERSTSSKENAGLLKPSSQFVKREHSLEKSVDNNLEGMGERKSDGDSVDDLFSAYMNLDHIDLFNSSGTNDKNGHENREDLDSRGSGTKTNGGESSDNEAESSVNESGDSAQMPGLNSSAEKREGIKRTAGGDIAPTTRHYRSVSMDSFMGKLQFGDESPKMPPTPPGVRPGQLSSNNLVDGNSAPFSLEFGNGE…
CsbZIP59	Cucumis sativus	CsaV3 7G000980.1	F	MDDGELDFSNQDVFSSPNMEIPSSCSMDSFFDELLKDTHTCTHTHTCNPPGPDYSHTHTCFHVHTKIVPAPSEEDKVVTDDTAESTEKKSKKRPLGNREAVRKYREKKKARAASLEDEVVRLRALNQHLMKRLQGQAALEAEIARLKCLLVDIRGRIEGEIGSFPYQKALNPNLSNPSMSGAYVMNPCNMQCEDQVYCLHPGVDGSRSSEGAVINGQSFGACEFENLQCLANHDSGSKELPGCGVGNAVSTDVSSGATKKKGGSRKETWT*
CsbZIP60	Cucumis sativus	CsaV3 7G003290.1	E	MAQLPPKIPNMASNWSELSRQKIPSMETFAPTTTTPPVTQQNPSWVDEFLDFSSVRRGSHRRSVSDSITFLEMPMLEDDCRASAAPPPPSTATGDQNEFDRFDDEQFLSMFNDEISAAVAPTLSSSNPSTPSDHNSINDEKDAQNDGKVNQNKNEPDEVQSQQQSENQTQSNSTATAGSTDRITDPKRVKRILANRQSAQRSRVRKLQYISELERSVTSLQAEVSVLSPRVAFLDHQRLLLNVDNSALKQRIAALAQDKIFKDAHQEALKREIERLRQVYHQQNIKKMENASPSPAITPSQPVATTVPDAKLPNVDQNEQVPNVMV*
CsbZIP61	Cucumis sativus	CsaV3 7G008500.1	A	MNFRNFEDIPPGEGPMAKAQGNFTLTRQPSIYSLTFDEFQNTWNGLGKDVGSMNMDELLKNIWTAEESQAVTSAGAATGGAGITNGGNLQRQGSLTLPRTISQKTVDEVWKDLSKENTSVNEGNGIEPMPARRQPTLGEVTLEEFLARAGVVREEPPHIEERPFNCGFYGGLSREDNNGSLALGMFMGNQITENKNMVSNQNQNPVFLGTGVVRSSQPQQQQQPLFPKPANVTFASSMNLVNNPQLTNGSGTNLVVAPKPPLHDALIQGTGIGAIGLGTRGVTVASRSPTSTISSDVITKSSIEASSFSPVPFSFGRGRRSSGALEKVVERRQRRMIKNRESAARSRARKQVAMLMVIIELIHYLTMKCSLLFALVFQSNIHLFYSFLGLVL*
CsbZIP62	Cucumis sativus	CsaV3 7G025120.1	I	MDPNFSSSKPPHPVAMDIEHMPENPHRASHHRRSHSDTSFRFPNLDELLFFDPSELDLSMLSSPSSPPTAATPIAVNSSSAKFSDDAVRPKPEPIASGPFGGHLRSLSMDSDFFKNLDLGGDSGEIDSLGKKTPVSEQRPVRHRHSLSMDGSSSSFEADSTLVIDGVKKAMDPERLAELALIDPKRAKRILANRQSAARSKERKIRYTNELERKVQTLQSEATTLSAQVTILQRDTSGLTVENKELKLRLQAMEQQAQLRDALSEALKEEVQRLRIAAGQVASINGNPFNRPPQYTSSRPPVHHFSSSHAQQGQQQPPPMLATNQQQSDPKWTNSSQLLSRSPDGETKP*
CsbZIP63	Cucumis sativus	CsaV3 7G027650.1	C	MHTFFSSEDLSDNSFWPPQPAPSSSPPSHSPFRSPDPSLTMNRSASEWAFERFLEEVSALPVNSCPSTTSDRVAVSPVDVASPASQSSTSKRDEVDDEIVEIKKADCDHDRSHPIPPSDPSKMVRSSSERYRVFLKTQLDMACAAVALSRAASLEPQGPVQPTDHRGQTSNAFQFGMQAPGQGSDRGTSTKESEVSGSPLGIPSLPAMPKKLGVQPAQTTSGSSRDESDDDDLEGDIENIENMDPADARRARRMLSNRESARRSRRRKQAHLNELETQVGQLRVEHSTLLKRLTDVNQKYDDAAVDNRILKADIETLRAKVKMAEETVKRVTGVNPLLVAMSQTQMPFVNGNQMPMQSNTQFFHQNMSAFANSPPNHQNLEVPVPPNPPTIQHVGRSHN…
CsbZIP64	Cucumis sativus	CsaV3 7G029950.1	S	MTNMGSSICAPSTSQDPDCIPSYSLCLNYVLLGSPYGILFDPNLKFVRGQINTSGSRNRMIDDVKKKMKRMQSNRESARRSRMRKQKRFENLTREVRELQIVNSRIVESVNGREEAMVEIESMNNFLRVEAIEMTCRLRALDLMLQIQDDANVVVVDVRDPWLEPWQLNQQSQPPPPLMAAYYDMFLV*
CsbZIP65	Cucumis sativus	CsaV3 UNG183410.1	D	MNSSSTKFYNPGRMGLYEPIHHIGMWGETFRANANLDPPSSFIIEADPKLENQSDDASLGSLGDPHVYDQDDTKRIDKIQRRLAQNREAARKSRLRKKAYIKQLETSRIKLIQLEQELEKARQQGLLAGSRFDNNQLGLSGTTNSGIFAFESEYEQWVEEQNRQICDLRTAVHADITDIELRILVENAMRHYFKFFRMKAKAAKADVSYIMSGMWKTSAERLFLWIGGFRPSELLKVLIPQLETLTEQQISETGSLRKSCLQAEDALRQGMEKLQQNLFESVVAGQLGEGSYPLQMTAAMERLEALVSFVNQETLQQMYKILTTRQSAQGLLTLGEFFQRLRALSSLWGNRPCEPA*
CabZIP1	Cucurbita argyrosperma	Carg00167-RA	I	MEFLNSSNQMASSSNPTAPVRGSFHRRAHSEVHFWIPDDLDLVSDPFDGPSSGFGDLGFDDDLLCTLMDSEKIGSKIDNGSSSSFNPEAPGGAAAENVEGEKISRPKHRHSNSADGSCIMESIEAKKAMDPDKLAELWTIDPKRAKRILANRQSAARSKERKARYIIELERKVQRLKTEATTLSAQLTLYQRDTNELSTENSELKLHLQAMEQQARLRDALNEALIKEFERFKIATGEVITPTDSYNFGMPQVSFPQSCFSHQPQPGQHNLPQINPFHSSLPYPNQSLFVASHQPHALIQILQQDPISRLQGLDFDINIDSRGTEIKPEGSSISVSESSSTF
CabZIP2	Cucurbita argyrosperma	Carg00443-RA	H	MQERTTAAASASRTRSSSERSSSSAFLLDVKEGLILVPCFVFTISRGKIESHPVFVSLRENYVMICFFTEDIGVGSDEEEISRVPQICGNSASAAGGTSASGKAPASDGVRSRGRSSADKESKRLKRLLRNRVSAQQARERKKAYLGDLEIRAANLLKRNSELEENLSTLQNENQMLRHVRQPTPLASIFLFLNIAC
CabZIP3	Cucurbita argyrosperma	Carg00619-RA	S	MGSSGGASSGSEHDREVKRKRRRMQSNRESARRSRLRKQKHLDDLTEQVSRLRNHNHEMVASLNVAANLCVSLEAENSILRAQIAELTRKLQSLNDIVMFINSTEVFETFLEVGDFNGFEDIS
CabZIP4	Cucurbita argyrosperma	Carg00658-RA	G	MGTGEEGTPSKTSKPLSSSQDIAPAPSYPDWSSSMQAYYGAGATPPPYFASTVASPTPHPYIWGGQHPLMPPYGTPVPYPAIYPPGGVYAHPNITVTPGSAPINAEYEGKSPDGKERASKKSKGTSGNTGSGGGRTGDSGKVASSSGNDGASQSADSGTEGSSEGSDENANQHELSANKKGSFNQMLADGANAQNNTGGPNAKSSVTGKPITSIPGTNLNMGMDLWNNTTGASGAGKVRANAVSSAIGPTPMVGRDGVMPEQWVQDERELKRQKRKQSNRESARRSRLRKQAECEELQARVQTLNNENRTLRDELQRLSEECEKLTSENSSIKEELTRFCGPEALANFEKGIAAPAAQSRDDEGKD
CabZIP5	Cucurbita argyrosperma	Carg00773-RA	S	MLTTFPTGSPYESMLENPFPAIDGTSTPWECQDHDREFLPVAFQFPEPAGLSDVLQSPKPVISSSSSENRVEPEAMDPDAREPDRKVEVIDERKRRRMESNRESARRSRARKQKHLENLRNLVNKLIVENRELSKQLRFTVSQLNRVRTENDHLQTEHTILRQKLLYSRQVLIFRQFHRQLAYASPYSSFEQPPNISQSQYILNNNNNNNNLVNC
CabZIP6	Cucurbita argyrosperma	Carg01236-RA	D	MASSNIKTSSISEEEEEARQLLHHHHHQQQQHQQQQHQLLQTPNFVIPKNPSSFSFQNQDFHHHQLPFSMNLPSISPNFISKDGGGDDLGELDHALFLYLDGQEPSTNITQQDQRQSTGMRPPTLNIFPSQPMHVDPLPAKANTALVNHGDSKIKASEPSKELANQRSGGATPSGPPPNPNPNPNPTTTITEPHAKPPKREANKKGLTSSSEQEGPKTPDPKTLRRLAQNREAARKSRLRKKAYVQQLELSRIKLTQLEQELQRARTQGMLVGGGAAILGADQGLPPGFHNLSSDAAVFDIEYRRWQEEHHRLMCELRAAVQEHLPENELRLFVDNCLVHYDEVLNLKMMVAKSDVFHLVSGMWKTPAERCFLWMGDFRPSELLKIVMGEIEPLTEHQI…
CabZIP7	Cucurbita argyrosperma	Carg01296-RA	D	MGSRTVKIGADDITNAVNGMPSFVSSMPTPNNSMGAEGSSIPSSRISDLRTLEQTLGFHIEDVDLSRNPLYNQIKANSSALNNVQFGSLIKPLVSTDVNLPTAIMGSQTLPLQKESNPNLVSTSSGPRENWGESNVADTSTRTDSSTDDDDKSQRLDKDQGNSLMAYDSNNKLKEKTADQKTLRRLAQNREAARKSRLRKKAYVQQLESSRLKLTQLEQELQRARQQGIFISSSGDQAHSMSGNGALAFDVEYSRWLEEHNRLINELRAAVNSHAGDTELRTVVDNVTAQFDDIFRLKGIAAKADVFHILSGMWKTPAERCFLWIGGFRSSEILKLLVSQLEPLTEQQVAEICNLQQLSQQAEDALSQGMDALQQSLAETLASGTPATSGSSGNVANYM…
CabZIP8	Cucurbita argyrosperma	Carg01362-RA	S	MEISGAHFPAPGNHGMIQNLNTNGFSSYNPVSSTSTSDDGNDQNQILPGFVIDERKQRRMVSNRESARRSRMRKQKHLDELWSLVVHLRTENHSLMKKLNQLTEFQQQLLQENVKLKEEASDFRRMIADIQMCSPYTTHLRDLEEAP
CabZIP9	Cucurbita argyrosperma	Carg01606-RA	A	MASYKLLASSNSRNSDLSRGSSSSSFSSASLLESQFISNHLRNNDIPTRNRSHSRSSMTVDGLLGNGYDSNPTESSILLDAQITLVDSHNPSSLPMNTTTTTTTTTTNSSAVIDSNHNTSSGAAPKTVDDVWREIVSGERKELKEEVPDEFITLEDYLLRTGVMPVEDVKLPQTERLSGGIFSFDPIPASTFQALDKVEGSIIGFANGVDLIGSGGSGGRGKRGRAALEPLDKAAEQRQRRMIKNRESAARSRERKQAYQVELESLAVRLEEEKERLLREKAERTKERFEQLMEKVIPVVEKRRPPRVIRRVNSMKW
CabZIP10	Cucurbita argyrosperma	Carg01653-RA	A	MGIQTMGSQAGGDPNGKQSQFQPLVRQSSLYNLTLDEVQNQLGDLGKPLVSMNLDELLKNVWTAEANQTVGKENEDNTVLDNQTSLQRQASLSLNGALSKKTVDEVWRDIQQSKNSEEKKSREQQPTLGEMTLEDFLVKAGVVAETSSNKKGAGSVVEIDANITPQFQQTQWMQYPQPPYQSQQAAMMGVYMSGQPIPQPLHVGAGAVMDVPYVDNQMALQTPLMGTLSDTPTSGRKRGAPEDMIEKTVERRQKRMIKNRESAARSRARKQAYTNELENKVSRLEEENERLRKRKNKTRKSGSPCLSSFISSNSRPCVGAGKDATFGTLTGAEVSASKNIVSAVLTWTSTLSSSSSHSS
CabZIP11	Cucurbita argyrosperma	Carg01783-RA	S	MIPLAAEGSKEQTIGGGGGDQFREKRKPWGQKKRKEEERLDSKWKGENSFQIPSNIGMMQNSFQTLHHFNGFLGNLPMFHVPHPGHEFLAQSSSLSYNSTSDDAEEQQKSIIDERKQRRMISNRESARRSRMRKQKHLDELWSQVLRLRTENHELIDKLNHVSDSHEKVLLENARLKEEASDLRQMLSDLQIGSPYNPCLSNLEDIPCNTAHLRAESSSCQSIANSIDNLLH
CabZIP12	Cucurbita argyrosperma	Carg02003-RA	D	MTDVSPRTDISTDVDTDDKNQRLDMVQWNTVASDSSDRTKDKSDQKTLRRLAQNREAARKSRLRKKAYVQQLESSRLKLTQLEQELQRARQQGVFISSSGDQAHSITGNGAMAFDVEYARWLEEQNKQINELRAAVNSHASDTELRMVVDGVLAHYDEVFRLKGIAAKADVFHLLSGMWKTPAERCFLWLGGFRSSELLKLLVNQLEPLTEQQFMGISNLQQSSQQTEDALSQGMEALQQSLAETLSSGSLGSSNTSGNVANYMGQMATAMGKFGTLEGFIRQADNLRQQTLQQMHRILTTRQSARALLAIHDYFSRLRALSSLWLARPKE
CabZIP13	Cucurbita argyrosperma	Carg02197-RA	S	MAQNNLSTMQLNEISNPLYNFHGSSQFQDFNRHPCLSSNSTSDEADEQQQSLIDERKQRRMVSNRESARRSRMRKQKHLDELWSQVVWLRNENHQLIDKLNQVSDCHDKVVQENVQLKEQTSELRQMITELQVNNPYPKFRELEEIPPNTPSES
CabZIP14	Cucurbita argyrosperma	Carg02631-RA	A	MENSGFEHMAIGQMIPEAAAAAAAAAAQPPSNGVLSDNFISSLNKNNSILSQPVDEIQYKSGKNFGCLGMDEILSNLWNVEGTQNQIHSQTNELNEPQNLPFMAANTINNSRLTLSRQASAEQTYPQWQKFMNIQQNPCYSQQGLGERTLEDFLVKAGMVQESSSSSMKQLPCSMVDLGLGMGGNLGQNMSYHNHQNAAMNFPGNLFSTNQMLTPSVGVEPSDNSSIQISQSLTDWGEHSSRKRIINRSPEFVVQRRQHRMIKNRESAARSRARKQAYTVELEAELNQLKEENEKLKRTLMMQRKELEKRQKPTERLMTMRRAASMDW
CabZIP15	Cucurbita argyrosperma	Carg03069-RA	A	MNLDGIVLRNVMSVEEAELVHNNNNNNNNNNNNPSSSPPASAAATASLFLGKRAGDVEPQPDLMTEVSASTEGMEWMHYQRALLIDSKLPASQAVYNNHGSVPDIGVYNLQAMSITTSASSNSDFHEGNSGRKRRQLDDIKEKTIERRQRRMIKNRESAARSRARKQEVERMFLSNPIPMPRYQLRRTSSAFF
CabZIP16	Cucurbita argyrosperma	Carg03114-RA	E	MPNLPPKFPNFNTPNPPAHDHFLSFSSPRQSLHHRSISDSIAFLETPTMNQTILGSAALSNNNAFDVFDEDDQPTSSKAHNDGIIDSKRVKRILANRQSARRSRVRKLQYITELEQSISTLQAEVSMLSPRVAFLDQQRLLLNVDNSALKQRIASLSQDNIFKD
CabZIP17	Cucurbita argyrosperma	Carg03489-RA	D	MGSRTVKVGADDINKKVNGMPSFVSSMPTANNSMGAEGSSIPSSRISDLRTLEQTLGFHIENVDLTRNPLYNQIKSNSSTLNNNIQFGSLIKPLASTDVNLPTAIMGSQTLPLQKESNPNLVSTSGGPHENWGESNMADVSTRTDTSTDDTDDKSQRLDKDQGNSLVVYDSSNKSKEKTPDQKSLRRLAQNREAARKSRLRKKAYVQQLESSRLKLTQLEQELQRARQQGIFISNSGDQAHSMSGNGALAFDAEYSRWLEEHNRLINELRAAVNSHAGDTELRTVVDNVTTQFDDIFRLKGIAAKADVFHILSGMWKTPAERCFLWIGGFRSSEILKLLINQLEPLTEQQLMGICNLQQLSQQAEDALSQGMDALQQSLAETLASGTPATSGSSGNVAN…
CabZIP18	Cucurbita argyrosperma	Carg03678-RA	A	MTPAEENMVLKESEMMSHDEVESPLQSEQQLKHHGFSSLGRQSSIYSLTLDEFQHTLCESGKNFGSMNMDEFLTSIWTAEENQAFNASQSATSAVAALSNAQAHLPVSGVEKRNMEKQASLPRQGSLTLPAPLCRKTVDEVWSEIHKSQQGQSQNSSSGGNANNQNPESATRQPTFGEMTLEDFLIKAGVVQEQPCGRAGVLQQLPPPQQYGMYQNSNHTIGAGYVPRPIMGLSTSAAGGGASGSAVAGAGGITTYQPVPQGGSTIGDTSGYAGNGKRNSVYPSQPPPAVCYGGRVVNSGGGGGGVGGYSPAQPMGMAPVSPVSPDGICANQVDSSNQFGLDMGGLRGRKRIIDGPVEKVVERRQRRMIKNRESAARSRARKQAYTVELEAELNQLREE…
CabZIP19	Cucurbita argyrosperma	Carg03687-RA	J	MASSSKCSEATSCSGLSSSSTRSSSSSSMEADQMVKVEIEAAEALADLAVLAVRDSGVQPSETKWRIKEKKGKRARKEVKTESPTSAFVDSLPSRADLDLRIQDRGVISHQPSEKECADHSHPEWETTKEMIKAEKEAESPKLSHPLFGCRRSRRNLTEAEKEERRIRRVLANRESARQTIRRRQALCEDLTKKASDLAWENENLKREKELALKEYQSLEITNKELKEQIAQAEPKMEEIPGNNRSSHVQTPPLPTNYPLFLFSRPPYASYFWPSVVQPSSPYHDLHNVAVVPPSVRSPSNNTVYVSDSSHVQENFTNVTGLRTPFCIVPCSWLLPHHDHRNQQSSQNSCPAGNIQEYIYSNSQNSAYTSKVVVRAESRHSSLPSAEEKNEAHDLNEAP…
CabZIP20	Cucurbita argyrosperma	Carg03861-RA	C	MKHKLSLSARPKSRSSSSFDNKTMKRSASELALEELLETTAIASPEVIDAEADDELQNDNVFKTEHEVISRSPKRSKNFQDSADACSFFGDIDFNFFLRNNREIMDAIANCGGGVAEGPLWAQNLTPKLSTISATIDSQSSIVSSPTSGSNLMGREHQRGANSGSSEDQSDDEIEAGSCEQSNDPLTLKKIRRDSARRSRRRKQAHLAELESQVKQLKVENETLFNQLLDASQQYRDANTNNRVLKSDVDAMRAKVKLAEDTLARGSMTSSLNQLLQNHLSTPQPLTVLRRMSNIPLPLGLPGDDVSYSGVTMSGQNPATRLAETGMASEAVSCVSEIWPRN
CabZIP21	Cucurbita argyrosperma	Carg03918-RA	H	MQEPATSSAAASSLPSSSERSSSSALHLEVKEGMESDEEIRRVPDMVGESAGTSASGRDTGSVAGPDRVQVSRDGQRKRGRSPADKESKRLKRLLRNRVSAQQARERKKAYLNDLEIKVKDLEKKNLELEERLSTLQNENQMLRQILKNTTTSRRSGE
CabZIP22	Cucurbita argyrosperma	Carg04028-RA	S	MASSSGNSSGSTRLLNSGSEEDLQVLMDQRKRKRMQSNRESARRSRMRKQQHLDELMAQVARLRKDNAQILSNINITSQLYMNVEAENSVLRAQMEELTQRLQSLEEISNCIDIGGNNGGFGEAEEEAFQIQTNAATDSFMNSMNFLYVNQPIMATADIFHY
CabZIP23	Cucurbita argyrosperma	Carg04183-RA	E	MAQLPPKIPNMATNWPEFSRQKIPSIGNFAPTTTTAVAFTHQNPSWVDEFLDFSSARRGSHRRSVSDSITFLEMPMLEEDCRGSTAPPPPPGSGSGDRIEFDGFEDEQFLSMFNDEISAGVAPTVSSSNPSTPSDHNSINDEKDAQNDGKQNQNKNETDEVQSQQQSDTQTQSNSTATAASTERITDPKRVKRILANRQSAQRSRVRKLQYISELERSVTSLQAEVSVLSPRVAFLDHQRLLLNVDNSALKQRIAALAQDKIFKDAHQEALKREIERLRQVYHQQNMKKTENAAPPITASVAVTATTATDGKLCNVGQKEQAPNVVV
CabZIP24	Cucurbita argyrosperma	Carg04785-RA	S	MDEDLGFGEYPFNELKMMMRREGDEEDESNGSCGFHREILFPSMNTNGSNVFSSPNSASCDTVLDPHRHHHLSVMAERKLRRMISNRESARRSRMRKKKQIEELQYQARSFVGQLEGSNRQLSEKLIQLLECNQQILHENADLKRKVSSLQIILTDFLTPLRSCDEPFGSSINTRRPEPHI
CabZIP25	Cucurbita argyrosperma	Carg05178-RA	F	MVSDYSPDQRDLQFATRFLVHFMRSQPFLLAVELRWLISIMEDGELESSNPEVFSSSNAVEFLSSCSMDSFFDEILKDTHACTHAHTCNPPGPDYSHTHTCFHVHTKIVSSPTEEKVSTDDTAESVDKKTKKRPLGNREAVRKYREKKKARAASLEDEVVRLRTLNQQLLKRLQGQAALEAEISRLKCLLVDIRGRIEGEIGTFPYQKPANSDLPNQNMSGSYMINPCNVQCNDQPYCLHPGADGKSGESVLLNGQSFSGCDFENLQCSANQNTGGTKELPDCGLGDTVSNINCAEFNQKKDFKEFDTARGLASFCLQLLTTLYMMLAEEGSVRSPEMGRADRGWYLHPFVYIISYIGSVPAPSSAASTSSFSLGSCLLY
CabZIP26	Cucurbita argyrosperma	Carg05705-RA	F	MDDGEIDFSNQEVFSNPNMAIPSSCSMDSFFDDLLKDVHTCTHTHTCIPPGPDYSHTHTCFHVHTKILPASPEEDKVVTDDTAESTEKKSKKRPLGNQEAVRKYREKKKARAASLEDEVVRLRALNQHLMKRLQGQAALEAEITRLKCLLVDIRGRIEGEIGSFPYQKTGNPNLSNTSNPGAYVMNPCNMQCDDQVYCLHPEGNGSRSGEGAVINGQSFGACGFENLQCLANHDSGSKELLGDGMGNAVSNDTSSGVTKRKDLNRVVFSDACYNPRLVGVPGEVRDFSLVASV
CabZIP27	Cucurbita argyrosperma	Carg05751-RA	S	MSPVVCEILLSGFTINSALRRGTHLVQSLSVVFLYWFYTRPVSMASTVGTPSKSLSSDEDLRQIVDPRKRKRMISNRESARRSRMRKQKQLDDLTSQASLLKTENEQIAVNFNFTTQLYLNLEAENSVLRAQMAELRHRLDSLNEIISFIKSSTRNLYDCEEHDEVSEIDGVVDSWGLPFLNQPIMAAGDMFMC
CabZIP28	Cucurbita argyrosperma	Carg05785-RA	D	MSMFELTNYPKHAPFSIQPSSSSSLPGRMGLYEPIHPIGMWGETFRTNLDAPSLLMEADTKLENQSDDASLGSLGDPHIYNQKDTKRNEKIQRRLAQNREAARKSRLRKKAYIKQLESSRLKLIQLEQELEKARQQGLLAGSRFDNNPSGLSGTTNSGISAFESEYEQWVEEQNRQICDLRTAVHADITDIELRILVENAMRHYFKFFRMKAKAAKADVSYIMSGMWKTSAERLFLWIGGFRPSELLKVLIPQLKILTDQQVSETSSLTKSCLQAEDALRQGMEKLQQNLFESVVVGQLSEGSYPLQMTAAMERLEALISFVNQADHLRQETLQQMYKILTTRQSAQGLLILGEFFQRLRALSSLWANRPCEPT
CabZIP29	Cucurbita argyrosperma	Carg05908-RA	S	MQPGEVTGLQYLIPSNLSAYANNFPMAQNNLPMLQLNQFSNPLHNFQGTTQIQDFNRHPCLSSYSTSDEADEQQQSLINERKQRRMISNRESARRSRMRKQKHLDELWSQVVRLRNENHQLIDKLNQVSDCHDKVVQENAQLKEQTSKLRQMLTELQVNSPYPNFREIEDITPNTPSES
CabZIP30	Cucurbita argyrosperma	Carg06078-RA	D	MATSAEDARGIVSTPGISNCFIMKQNLCSSFSSSSSSSSSLALASASRLSMSSSSTQLYASNMGIYEPFYQINSWGTAYSRPLLSPIIKADGCIDNKPELIPFESMDHPESSLEMNKPIDDKVQRRLAQNREAARKSRMRKKVYVQQLETSRLKLAQLEQELERTKLKGVLTSCVVDTSHLGFGGLVNPGIAAFEMEYNHWVEEQQRQVTELRKALQVHVTDMELQILVESSLNHYHNLFCMKANAAKADVFYLMSGAWRSSAERFFLWIGGFRPSELLNVLKPYFGPLNEQQRADIHKLHQSSRQAEDALTQGMEKLHQNLSLSIANDPLGSYISQMGDGMERLEALENFVSQADHLRQQTLKRVSHILTTKQAAQGLLALGEYFHRLRVLSSLWTTR…
CabZIP31	Cucurbita argyrosperma	Carg06141-RA	A	MGIQTMGSQLNGQQSHLQPASLMRQNSWYGRTLDEVKSQLGELGKPVGSMNLDEFLHNIWAAEDNQSMEMESESSSSAYSLQRQASFTLARALSGKTVDDVWREIQQGKKKKKNCEDLKTQSSVTTLGDITLEDFLIQAGLYAEASPSPIMSLDAIDSMDEQTFSQKIGLLSSFPSLGTLSDTTPKRGRDPSDTFEETMDRRLKRKIKNRESAARSRARKQAYHNELVNKVSRLEEENLKLKKEKEFENTMQSEPISEPKYQLRRTSSASF
CabZIP32	Cucurbita argyrosperma	Carg07014-RA	I	MQDPASNPDSSISNNASTPNTHLPPPPPPSSTRPHHRRAHSELTFRFPDDIMDLSSSDPFTAGSAALALDEIGSEDDLFSTYIDVDKLGPGTSSADHTANAEPEKTPRPRHRYSNSVDGSTSTSVFGDVLDAKKAMPPDKLAELWTLDPKRAKRILANRQSASRSKERKARYMQELERKVQTLQTEATTLSAQLALFQRDTTGLSSENTELKLRLQAMEQQAHLRDALNEALKNEVERLKVATGETSGASDSFNLGGMPHMPYLASSFFPLHQQPGSAGTHNMLQMPLYGHSSSNMSIHPLHHQLNSHQFSDTMQSDPLGRLQGLDISSNGSPLVKSEVPSLSASESSATF
CabZIP33	Cucurbita argyrosperma	Carg07050-RA	M	MEMCSATVSNSPSNGGADDRRVMNDNSVSAWRRSFVVGSQDEAASSGGKVADGRWSNGLSRFSKIDGGEMSSSDGKGNVGDGGNSEKILFGRSVDPNMDPRKLKRIMSNRVSAQKSRLKKVQYVADMERKLKALEAHIAILSPQVELYKNQQQVLQMEQKTLNQKILCCSRNKLMRDAEIEENKAELNRLRELHMKQQQQQQQEAEAAWETAFQMPADLHASELSNVVSPPPNQVDNGERTVGGDGLGRFNPGTRYKTEYKWMPTPGLRRVSEPTSNQLGQQRVGKPN
CabZIP34	Cucurbita argyrosperma	Carg07282-RA	C	MHTFFSSEELSESFWSPQPPPPPSSPPSYSPFRSLDPSLTMNRSASEWALERFLEEVSALPVNSCPSTTSDRVVVSPVDVASPASQSSTSKRDEGDDEILEIKKADCDHDRSQPIPSLDPSKMARSNPDQYRVFLKNRLDMACAAAALSRVASSEPKGPVQPADHPGQTSNAFEFGIQAPGQGSDRGTSTKESEATGSQLGIPSLPAMPKKLGIQAVQTTSGSSRDESDDDDLEGDIENIENMDPGDARRARRMLSNRESARRSRRRKQAHLNELETQVGQLRVEHSTLLKRLTDVNQKYDDAAVDNRILKADIETLRAKVKMAEETVKRVTGVNPLLAAMSQSQMPFVSSQMPSQSNTQFFHRNMSPFANSPPHHQNLEGPVPTISPPIPHVGRSQND…
CabZIP35	Cucurbita argyrosperma	Carg07381-RA	S	MASIPRQTSLGSNGGSPPAIPDERKRKRMQSNRESARRSRMRKQKQVEDLTGEVSRLQIANNQLLQSIGAKEQAFVQVDNMNNVLRAQAMELTDRLRSLNSVLQIVEEVSGLAMDIPEIPDPLLKPWDFSRPVLPAADMFLC
CabZIP36	Cucurbita argyrosperma	Carg08297-RA	C	MKRSASELALEEFLKKAAVISPDADDDVFNLEREEEVIRSPKRGKNFVDSADSTCFFGDIDFSYFLAKNNREIMDAIVNRGAGLTEATIDSQSSIVSSPTSGSNLMGRERGRGNNSGSSEDQSDDEIEAGSYEQSTDPLASKKIRRMISNRESARRSRRRKQAHLSELESQVKQLKGENETLFNQLLDASQQYRDANTNNRVLKSDVDALRAKVKLAEDTLARGSMTSSLNQLLQSHLSTPQPLTALHRMSNVASPPLDLTGDEVSYSGVMMSGQNPIVGIPNCDMHIKTGMASEAVSCVSGIWPRN
CabZIP37	Cucurbita argyrosperma	Carg08597-RA	K	MEHFEFSEYDIIGQIDWNDFFDEFPEGTGALEMEPPSLGESTSPLGLSNSSPDSISSWINEIENALMNDDEEKVVSVPIDDCCDSFLADVLVDSHGGASVIDIDSNTSDCNNDFSNCQKEDEDKVSPAPAGDYCDSFMPEVLVDTHGRSSGVDAVVDVPSNASDCRDDSNNSQKEKVDAAIIDDSVDEDAGDPVSKKRRRQLRNRDAAVRSRERKKMYVKDLEMKSKFLEGECRRLGRLLQCCCAENQALRFSLQMGGVSGASLAKQESAVLLLESLLLGSLLWLVGTVCLFTLPQLPQSTLEPVPRVTVVEEESPGSAPFNGGGNNNSRCSYSSLQTRKCKAARTRMKLSMLDAILA
CabZIP38	Cucurbita argyrosperma	Carg08703-RA	S	MSPVLSEILRSGFIITSSLRRRTHLVQSFSVVFLHCGNSSGSLSQIAVQNQSSGSEEELRQLLDQRKRKRMQSNRESARRSRMRKQQHLDGLMAQLSQLRENKNQIISRINLATQLFLNVEAQNSVLRAQIVELTHSLESLNQILSHIDDNNNHHHHQEEQQHNFLQSFYDFDQTPLFINSFFLTQQPIVASADHHVLHY
CabZIP39	Cucurbita argyrosperma	Carg08866-RA	G	MQPIMPPYGTPPHPYVAMYPHGGIYAHPPIPPGSYPYSPFAIASPNGIAEASGNTPGNMEGDGKPSELKEKLPIKRSKGSLGSLNMITGKNNELGKPSGASANGVYSKSAESESEGSSERSDADSQNDSQLKSGSGKDSLEGGGTPNGLMHGSQNEGHSLAHPLVNQTMSIIPIQASGAVSGPATNLNIGMDYWGTPTTSAIPSLGGKVPSAPVVGAAAAGSRDSIQSQMWLQDERELKRQKRKQSNRESARRSRLRKQAECDELSHRAEALNEENASLRSEVDRIRSEYEQLLSENASLKRRLGESDGKEDPRATKDGQNVNKEPQRTSRTEFTKG
CabZIP40	Cucurbita argyrosperma	Carg09328-RA	H	MQEQATSSAAASSLPSSSERSSSSALHLEVKEGIESDEEIRRVPEIGGESAGTSASGRETGSLAGPDRVQVSRESQRKRGRTPADKESKRLKRLLRNRVSAQQARERKKAYLNDLEIRVKDLEKKNSELEERLSTLQNENQMLRQ
CabZIP41	Cucurbita argyrosperma	Carg10655-RA	S	MSAITSTCSSFFSIRSNSMESRVRTSSSTHASPACGKLDGVATWLINGFVTAFFGSLERCSCIRIATAEDDGDEANDAPLIPKDVNHRQNGDAAGRRRAGKGKKCQPHFYSGEEAVRFHRPVYESGLSPAESQEVWSQFEDPGGSISGSQGSCQAVSSIDGGRRRNRMMSNREPATRPRLRKMRYFESLTVEADRLKVKNEELKRQLNLVSKRSSMVRRQNERLWSEFVALRARLSELPRVSVSI
CabZIP42	Cucurbita argyrosperma	Carg11157-RA	S	MASIPRKSSPGSNGGLQPAIPDERKRKRMQSNRESARRSRMKKQKQVEDLTGELSRLQIANNQLLQSIGAKEQAFVQVDNMNNVLRAQAMELTDRLRSLNSVLQIVEDVSGLAMDIPEIPDPLLKPWEFSRPALPVADMFLCYCINKSGGWLWFVVIRDGKRICLRLYAGETPDEYYGFYTNPLSNDRIDFILRILPGILFRIFSL
CabZIP43	Cucurbita argyrosperma	Carg11320-RA	E	MENSKGSSNVRNFMSSGKHALLPPKSPFPSVSPSYTEFVPNTVIGAKAVQRPRDGNSYHQRTSSESILIEEQPSWLDDLLNEPETPVRRVGHRRSSSDSFAYTDAANVNFDSITQEDFKYANAIPGHSWLSQEFDHQRDARHASFYTEANVTKQKNRVWESSLSTMNNPIALHSPRENIVIHTSGPLSAPQEADGLPSTASEKQDPVESGSHDPKVSSERKDVSHGKSSSSDTENKRAKQQFAQRSRVRKLQYIAELERKVQALQAEGSEVSAELEFLNQQHLILSMENNALKQRLENLAQEQLIKYLEQEVLEREIGRLRAMQQQQHQQQQHQQQQQPQQLRPSSSHRRSSSKDLDNQFANLSLKQKDSGSSRDSVTGPVRS
CabZIP44	Cucurbita argyrosperma	Carg11756-RA	I	MQDPASSNPIHTPNSNQIPPFDVAPPPKTHKLPPVVNATASSSMFANANAGNASFVPRGGSHHRRAHSEVSFRLTEDTMDLSGSDPFNGGLSTASLEEIGSEDDLFSTYIDVKKLGGNGGGNFVDQNANGGSEGAGGSEGEKTPKPRHRHSLSVDGTTSSSSMFGEVMEAKKAMPPDKLAELWSSDPKRAKRILANRQSAARSKERKARYIQELERKVQTLQTEATTLSAQLTLFQRDTRGLSNENTELKLRLQAMEQQAQLRDALNDALKKEVERLKFATGEMMSPSESFNLGMHHMAYAPSSFVQLSQQPAGPQNMQLPPYSHSPSNMSSHPMHPSESHSLSEVLQSDPLGRLQGLDISSKGSSLVKSEVPSISASESSTTF
CabZIP45	Cucurbita argyrosperma	Carg11781-RA	S	MSAILSEILRSGFMINSSLRRLVIISISMASASGNSSCSTRLQNSGSEEDLQVLMDLRKRKRMQSNRESARRSRMRKQQHLDELMAQVTQLRKDNAQILSNINTTSQLYMNVDAENSVLRAQMAELTQRLQSLEEIANFINTGGSNGGFGETEEEAFQIQTNVAANSFMSPMNFQYVNQPIMAAADIFHY
CabZIP46	Cucurbita argyrosperma	Carg11851-RA	A	MNFKDFGNDPSAGNGGGDGRPPANYPLARQSSIYSLTFDEFQSMGSIGKDFGSMNMDELLKNIWSAEEMQTMTSSAAAAAAAAVGKEGAGTVGGSSGYLQRQGSLTLPRTLSQRKVDEVWKDIINEHASAKDGNTVASNLEQRQQTLGEMTLEEFLFRAGVVREDTQVTANPNNGGFFGNNTGFGIAFQRQAKVPESNNQIPVQPSNLSLNVNGVRAHPPQPIFPKQPTVTYGSQLALPSDGQLASPGIRGGIMGIADQGLSTNLMHGSALQGGRMGVVNLTAGPLPIATESPVNQLSSDGIGKSNGDTSSVSPVPYALNGGIRGRRSNGTVEKVVERRQRRMIKNRESAARSRARKQAYTMELEAEVAKLKEDNQELRRKQAEIMEMQKTRALEVMDN…
CabZIP47	Cucurbita argyrosperma	Carg11897-RA	S	MAILNMEEEVGFQGEVPENHQEFTATEIQELLSLFLVNDGPPSSGSDSQGSIPTSAACSTNDDERKLRRMISNRESARRSRCRKKRHLEDLTNEVNRLMIQNRELKDQLGRILSRRHMVLRENDWLWMESVGLRARLSDLCRIFAVMQ
CabZIP48	Cucurbita argyrosperma	Carg13199-RA	E	MLMFFGLLFYCFLTLICCPCLSVSEIFLIMLQAKEFLEFYTMATSKGSSNVRNFMSSGKHALLPPKSPFPSVSPSYTEYVPNTAIGAKAVQRPRDGNSYHQRTSSESFLIEEQPSWLEDLLNEPETPVRRVGHRRSSSDSFAYTDSANANFDSIVQEDFKYTNSIPGHSWLSQEFDRQRDARHASFYTEANVTKQKNRVWESSLSAMNNPMALRSPRENIVVHTSGPLIPPQEADGLLSTESEKQDPTESGPHDPKISSERKDMSHGKSSGSDTENKRAKQQFAQRSRVRKLQYIAELERKVQALQAEGSDVSAELEFLNQQNIILSMENKALKQRLESLAQEQLIKYLEQEVLEREIGRLRAVHQQQQLQQLRPSSSHRRTSSKDLDSQFANLSLKQK…
CabZIP49	Cucurbita argyrosperma	Carg14163-RA	S	MASPVGSTSGSPSSDEDLRLIVDQRKRKRMISNRESARRSRMRKQKQLDDLTAQVGQIKTENEQIAVNINFTTQLYLNLESENSVLRAQMAELHYRLDSLNEIINFINSSTRNPYDPEHYGEVSGIDGLVDSWGFPVLNQPIMAAGDMFMC
CabZIP50	Cucurbita argyrosperma	Carg14190-RA	D	MGLYEPVNKLGMWGNTFRSNANLDVPSSTLVMEVDTKLENQSDDASLGLLGDPHIYDQEDTKRMDKIQRRLAQNREAARKSRIRKKAYIKQLETSRLRLIRLEQELEKARQQDLFAGSRFDHYQMGLSGTTNSVISAFESEYEQWVEEQNKQICDLRNVVHADITDIELRILVENAMRHYFKFFHMKAKAAKTDVFYIMSGMWKTSAERLFLWIGGIRPSELLKVLIPQLETLTDQQISETSSLRKSCLQAEDALRQGMEKLQQNLFESIVASQLDEGSYPLQMTAAIERLEALISFVNQVTFNLKFMNCVILTFSLVILTFHGPSPSPDDIYLLMSPKVGLRAALAS
CabZIP51	Cucurbita argyrosperma	Carg14414-RA	D	MSNPPTQQAKGGINQANRERNEKKVASGMPGGRLSVFERVGRLGGSFKTRKLDEQTNQALTNLEVYAMADGSPGTDISTDVDTDDKNQRLDMVLLNAAAASDSSDRTKDKSDQKTLRRLAQNREAARKSRLRKKAYVQQLESSRLKLTQLEQELQRARQQGIFISSSGDQAHSMAGNGTLTISNHDIYFHETT
CabZIP52	Cucurbita argyrosperma	Carg14532-RA	A	MVITESELLSHDEAESPLQSEQQLKNNGFSSLGRQSSIYSLTLDEFQHTLCESGKNFGSMNMDEFLTSIWTAEENQAISGSHSAATAVAAAAALTNTQTHLPVTGASWGKRNIEKQASLARQGSLTVPSPLCRKTVEEVWSEIHKSHQGQSQNSNSQESAARQPTFGEMTLEDFLIKAGVVREPCGGAGVAQPLQPPQQYSLYQNSNHAVGGGYVSRPIGLSTSAAGGGSITTGYASNGKRNSFYSSQAPYGGGGGGGYPPAQPLGMAAPVSPVSSDGMCGNQVDKSNQFGLRGRKRVIDGAVEKVVERRQRRMIKNRESAARSRARKQAYTVELEAELNQLREENGQLKQALVSNIM
CabZIP53	Cucurbita argyrosperma	Carg14718-RA	E	MAQLPPKIPSFPQNWPHFPPPSMHNLSPPPPRSSSAASHHNPSWVDDFLDFSTARRGLHRRSISDSIAFLETPFSDECRNSSSSSSSSSAVAVAVLHATPTFDRLDDDQLMSMFSDDISVAVPASSNPSSSSDQNSNNDEKTTTVPSEPPPPPHQLKNEPGEVESSSCQLQQQAEPPPPSSAAGDNTIDPKRVKRILANRQSAQRSRVRKLQYISELERSVTTLQTEVSALSPRVAFLDHQRLILNVDNSALKQRIAALAQDKIFKDAHQEALRKEIERLRQVYHQQSLKKMGSNQNRNGAAPPSSGKEAPPRMAETETELAVS
CabZIP54	Cucurbita argyrosperma	Carg15504-RA	I	MEKDKPQSHSGGFLPPSSRYSSLSPTASSFNGKSETASCSMSLPPMAPSPNSSDSGQFGRGMSSDSNRFSHDISRMPDNPPRNMGHRRAHSEILTLPDDICFDSDLGVIGGADGPSFSDDTEEDLLSMYLDMDKFNSSSATSAMQVGESSSAAVEARSTPTSGIGAATSKDDAAVGLKERPRVRHQHSQSMDGLSTIKPEMLVSGSEEVSAADSKKAMSATKLAELALIDPKRAKRIWANRQSAARSKERKMRYIAELERKVQTLQTEATSLSAQLTLLQRDTNGLTAENSELKLRLQTMEQQVHLQDALNEALKEEIQHLKILTGQAIPNGGSMSNFASFGASQPFYPNNQAMHTLLTAQQFQQLQIHSQQQQQQQHFQYHQLHQLQQQPTGDIKMKG…
CabZIP55	Cucurbita argyrosperma	Carg15506-RA	I	MEKDKPQSHSGGFLSPSSRYPGLSPTGSSFNGKSEATSSSMTLPPMASGANSDSSQFSHGMSTNSNRFSHDICRMPDNPPRNIGHRRAHSEILTLPDDICFNSDLGVIGSADGPSFSDDTEEDLLSMYLDMDKFNSSSATSAIQVGESSAAVVDARSTPTSEIEAATSKDDAAVGLKERPRSAARSKERKMRYIAELERKVLTLQTEGTSLSAQLTLLQRDTNGLTAENSELKLRLQTMEQQVHLQDALNEALKEEIQHFKVLTGQSIPNGGSIINFASYGAGQQFYPNSQAMHTLLTAQQFQQLQIHSQQQQQQQQQHFQYHQMHQLQQQSTGDIKMKGSTSSPSPKDSNTSDTSSLTC
CabZIP56	Cucurbita argyrosperma	Carg15787-RA	I	MMDLNFTARKPPQTATRMDIEQMPETPHRGYHHRRSHSDTTFRFANFDDLLLFDHPDHDLSSSLRSPSPSPSPTPVGARMALDSFNSKSPDDASASKPEASKDTSASDFFGAHCRSLSMDSDFFDGLGIAGDGSDGEVLGGRVTVGEKKIGRHRHSNSMDGALTSSFEAESTGVIDCSKKAMAPDKLAELALMDPKRAKRILANRQSAARSKERKIRYTNELEKKVQMLQSEATSLSAQVTVLQRDTTELTTENRELKLRLQAMEQQAQLRDALNETLKEEVQRLKIAAAQLPVANGSSFNIGGGALPPQFHTLQPSLHQFGNSQNHQQ
CabZIP57	Cucurbita argyrosperma	Carg15794-RA	A	MASSKLWASSSSRNSDLSRGSSSSSSSASLLNPQFLSNSSRNNDNNRTRNRSHSLSSMNLDGLVRDGYDSNPTESILLDAQITLVDSPIPSTFPMNTTNSSAVIDSYHNTSSGAPKTVDDVWREIVSGERKELKEEVTDELITLEDFLVKTGAAPVEDVKLPQTERLSGGIFSFDSIPGSSFQAVEKVEGSIVGFGSGVDLVGSGGSVGRGKRGRAALEPLDKAAEQRQRRMIKNRESAARSRERKQAYQVELESLVAKLEEENERLLREK
CabZIP58	Cucurbita argyrosperma	Carg15838-RA	A	MGIQTMGSEGGGDPNGKQSQLEPLVRQNSIYSLTLDEVQNQLGDLGKPLISMNLDELLKNVWTAEANQNVGKDNEDNTVLSNLTPQQRQGSLTLNGALSKKTVDEVWRDIQQSKDGEEKKSCERQPTLGEMTLEDFLVKAGVVAETSPNKKGAGPVVEVDANITPQFPQQGQWMQFPQVQYQPQQTAMMGVYMPSQPIPQPMHVGAGTVMDGPYVDNQLAMPTPLIGALSDTQTSGRKRGASEDMIEKTVERRQKRMIKNRESAARSRARKQAYTNELENKVSRLEEENERLRKRAGKFATIDPLARAEVSASKNIVSAVLTWCSASRPHKLYGWFLIVCL
CabZIP59	Cucurbita argyrosperma	Carg16036-RA	G	MGTGEEGTPSKTSKPPSSSQEIPPTPSYPDWSSSMQAYYGAGATPPPFFASTVASPTPHPYLWGSQHPLMPPYGTPVPYPAMYPPGGVYAHPNITVPPGSAPVNAEYEGKSPDGKERASKKSKGTSGNTGSGGGRTGERGKVASSSGNDGASQSESGTEGSSEGSDENANQQEFAANKKGSFNQMLADGANAQSNTGGPNSKSSVTGKPITSIPATNLNMGMDLWNTTTAASGAAKARANAVSSAIVPGTMIGRDGVMPEQWAQDERELKRQKRKQSNRESARRSRLRKQAECEELQARVQTLNNENRTLRDELQRLSEECEKLTSENSSIKEELTRFCGPEALAKFEKGTAATPAAQSRGGDEGNN
CabZIP60	Cucurbita argyrosperma	Carg16171-RA	F	MDTFLDEILKDTHACTHAHTCNPSGPDYSHTHTCFHVHTKVVSSPTEDKVSTDDTAESVDKKTKKRSLGNREAVRKYREKKKARAASLEDEVMRLKALNQQLLKRLQGQAALEAEISRLKCLLVDIRGRIEGEIGSFPYHKPANSNLLNQNAPGSYVINPCNVQCNDQPYCLNAGSDGKSGESVLLNGHSFSACDIGNLECLANQNTGAKELPDCELNQKKGKTRALSF
CabZIP61	Cucurbita argyrosperma	Carg16383-RA	S	MGEQHVGFQSEVPDNHAFTATEIQELLSLFLLNHATSDSQPSNPTTTDPRKLRRMLSNRESARRSRWRKKRHLEDLNNEVNRLMTQNRDLKDRLARVLNRRHVVLRQNDCLWMESVGLRSRLSDLCRILTAMSSPSITLT
CabZIP62	Cucurbita argyrosperma	Carg16486-RA	C	MRSMDRVFSVDGIADQFLSSPPRAVPTEPEESSKLNRSASEWSFRRFLQEASVSDSSTTPPPPPASPSPDDQSENKESGENANQILQKQSNRNEICSSSSATSRTEKSKAAESVKIGPPCVPPDSGDYQAFLKSKLNLACAAVALCRINEPLGITSSPCVQKKVGILGSTATISSSIEQTTDEEDDVVEGEDGTSERKDPAYAKRVRRMLSNRESARRSRKRKQAHLTELETQVAELRVENSALLKRFNDISQKYNESAVNNRVLKADLETLKAKVQMAEETVKRITGSKPMFYGMSSEVLSMSMQSFDGSPSKTSRDAASNHAADISSADTQLNCVAKAATVSGKTMVKTGSLRRVASLERLQKRIRGSSGCCEPSGKGDQQ
CabZIP63	Cucurbita argyrosperma	Carg17068-RA	E	MAQFPPKIPSFPQNWPHFPPPSMPNFSPSPPPHPPSSAHHTSSWVDDFLDFSTARRGLHRRSISDSIAFLETPFSDECRNSSSSSAAAAAAASASALLHAPPPFDRLDDDQLMSMFSDDISMPLPPSSSNPSTPSDQNSNNDEKTTPLEHPPPPPHQLKNEPGEVESSPCQLPQLSQPPPSSTAAGDNTIDPKRVKRILANRQSAQRSRVRKLQYISELERSVTSLQTEVSALSPRVAFLDHQRLILNVDNSALKQRIAALAQDKIFKDAHQEALKKEIERLRQVYHQQSLKKMGSNQNGVAAPPQQPPSSGEDAPPQAAETVKEQAVS
CabZIP64	Cucurbita argyrosperma	Carg17164-RA	S	MDQRKRRRMQSNRESARRSRMRKQQHLDGLMAQVGQLREN
CabZIP65	Cucurbita argyrosperma	Carg17595-RA	C	MDRVFSAGEISDQYWSSVPVAEPPPAGGGSKMSRSASEWAFQRFLEEASETSPHCSAADHGEGIEIKGSDCDQSQKHNANHGGVSNGNSSNVSPNAVPSNIPIDSEEYQAFLKSRLELACAAVAKKRGSFTKTPTSSTSSDCGSQASKTLGIQAPKACKVGAGNTSLRPPDKDINGVTFSPMVPKISEVRSSPTTSGSSRDQWDDEEIEGETDTTESRDPADVKRIRRMLSNRESARRSRRRKQAHLTELETQVAQLRFENSTLLKRLADISQKYNEANVNNRILKANVETLRAKIKMAEETVKRVTGNPMFHAMSEITSVGISSLDSSPSDALADGAVPLQDGSCHLYQPASNKPVVAHDIGVNNGLGDISHVDSGQQESSSLVLPAVSVNKIERLES…
CabZIP66	Cucurbita argyrosperma	Carg17723-RA	S	MKISGAHFPEPEKYGMIQSLNINELLSYIPLNSTSTTDEGDDQNQKTRISVDERRRRRMISNRESARRSRMRKRKHLDELWSLVVRLRTENHNLMEKLNQLTETQQQVVQENVKLKEEAMDFRQMLTDFQMGSPYSTHLRELE
CabZIP67	Cucurbita argyrosperma	Carg18428-RA	A	MENSGFGLMISESEAAIQPSSDSRDNFLCSLNKRDSVLSLTLDEIKCKSGKNFEGMSMDEFLANIWNVEDIQSQFHSQLQTNENEPQNRPFMAVNDSRPALYEQGSISIPIPLCGKTVDEIWSEIHKDEQHPHRQKFINVRENACQSQQALGEMTLEDFLVKAGVVQEASSSCSMKQQQACSSNNLGLSLSYQQNDAARIRNMSGNCFSTYQMLTPSVGEPSDSSSIQKCQSLTDWAEPSNKKRIVDGPTEVVVQRRQRRMIKNRESAARSRARKQAYTVELEAELKQLKEENVKLKQIMAESERKRKQEVSNSGRFFEVFQYEITVVSLHNTSNGYPWQILQRKPEKRQKPTQRLMTMKRNASTGW
CabZIP68	Cucurbita argyrosperma	Carg18532-RA	S	MLSTFPIGSSYEAMLENPFPAFDNASTPWECHDHDHDHEFLPALFQIPEQTGLDIFHSSKPVISSSSSENRDEPEEKIEVIDERKRRRIESNRESARRSRMRKQKHLQNLTNLLNKLRVENKELSKRFRFTMYQANRIRSENDNLLTEHEILRRKLLYSRGELISRQFQRRQFGYNQQQQQQIPAPTLSQSQYILYNNKNFINC
CabZIP69	Cucurbita argyrosperma	Carg19004-RA	E	MSTRQTHLPPRCPIQKRTTAGSINGSVALSPPVNEFFLHRDTPSSQSSVLEDEPVWLGELLSDCESNSKGKPLRRSASDSVTLLDGLADSLRSLCIEKDVENSVGNDTCEQWDPSCIYGPNSPRKKCSSDFSNYNMVSALSEFVHLHHATPVHTDFCSVGESSSSKLNGDISESVREVNSDENAAKRHNGQRSRVRKLQYIAELERKVNVLQTVESQLAIRVASLLQERVALSMENSKLKQQVARVRREKLTSEGRHQVLKKEVEKLKVVFAKQQVKNSF
CabZIP70	Cucurbita argyrosperma	Carg19352-RA	F	MEIPSSCSMDGFFDELLKDTHTCTHTHTCNPPGPDYSHTHTCFHVHTKIVPAPSEEDKVVTDDTAESTEKKSKKRPLGNREAVRKYREKKKARAASLEDEVVRLRALNQHLVKRLQGQAALEAEVARLKCLLVDIRGRIEGEIGSFPYQKAVNPNLANPSIPGAYLMNPCNVRCENDQIYCLHPGVDGSRSSEGAVINGQSFGACEFENLQCLASHGLTSEELPGCGLQNAVSNDISSGAMKKKGKN
CabZIP71	Cucurbita argyrosperma	Carg19460-RA	A	MEEVWKDINLSSLHSRSDHDFPSAAATPISLHLHHHHSAANFRHIILQDFLSSSTSKLDSSSAAAAAAVAAVAPPPTVLSLNSTRELHFPDTAAVAAHFCHPNPSSATAAFHSPFDQVLGPPPFAKKRVPDSDSNNSGDRRQKRMIKNRESAARSRARKQAYTNELELEVAHLMEENARLRRQHEELRAAATAQTSRKHRLQRTSTAPF
CabZIP72	Cucurbita argyrosperma	Carg20564-RA	D	MATEGSPRTDISTDGDTDEKSRRSNDRALTLVMASDSSDRSKDKTDQKTLRRLAQNREAARKSRLRKKAYVQQLESSRLKLTQLEQELQRARQQGIFISSSGDQTHSMSGNGAMAFDVEYARWLEDHNRQMNELRSAVNSHASDPELRIVVDGILVHYDELFRLKGNAAKADVFHLLSGMWKTPAERCFLWLGGFRSSELLKLLVNQLEPLTEQQLVGITNLQQSSQQAEDALSQGMEALQQSLAETLSSGSLGSSSSSGNVANYMGQMAMAMGKLGTLEGFIRQADNLRQQTLQQMHRILTTRQSARALLAVHDYFSRLRALSSLWLARPRE
CabZIP73	Cucurbita argyrosperma	Carg20753-RA	S	MLLPSEVPEDNNDNLPNMVSSGCDEERAKMVDERRQRRMISNRESARRSRMRKQKHLNQLWSQLARLCNENRDLEEKVSRLMESQQLLLQENVNLKQQVSGFRQILRDMELEQQLVAQF
CabZIP74	Cucurbita argyrosperma	Carg20876-RA	G	MGTSEEAKAVKSEKPSSPTQDQNNGSNSASIHVFPDWAAMQAYYGPRVAVPPYYNSAVASGHAPHPYMWGPPQMIPPYGTPYAAIYSHGGVYAHPAVSMGPHSHGPGVPSSPAPAVTPLSIETPSKVSGNSSQGLMKKLKGFDGLAMSIGNVNTESADGPSEHGQSESMETEGSSDGSDGTTAGANQTKRKRSREGTPTTGKDAKIETQGSPVTPAEMNESSSKLLGITKAADATGKLGSVISPGMSTALELRNPSSMNTISGPTSVPPCSVLPSEVWLQNEKELKRERRKQSNRESARRSRLRKQAETEELAHKVDSLTAENVAIRSEISRLSENSEKLKQENATLMEKLKSAQSGRTEALDMNEKRTQHLVSTDIKGPVNKSINEDSNICKKKSSSG…
CabZIP75	Cucurbita argyrosperma	Carg20957-RA	G	PADHNLCQRPVISTASQVSSLSFICIMGTSEDAKSVKTEKQSSPSSDQNCVSNSASIHVFPDWAAMQAYYGPRVAVPPYYNSAVASGHAPHPYMWGPPQMIPPYGTPYAAIYSHGGVYAHPAVSMGPQSHGPGGGPSSPAAVTPLSIETPSKVSGSSSQGLMKKLKGFDGLAMSIGNVSTESAAGGVEHGPSESMETEGSSDGSDGTTAGANQTKRKRSREGTPITGMTPTPSKDAKIESQASPVTAAEINESSSKLLSTTKAADATGKLGSVISPGMSTALELRNPSSINAMTSPTSVPPCSVLPSEVWLQNEKELKRERRKQSNRESARRSRLRKQAEAEELAHKVDSLTAENVAIRSEIKRLSENSEKIKKENATLMIKLKSAQAGRSEALDMNEK…
CabZIP76	Cucurbita argyrosperma	Carg21532-RA	S	MVPAEMTGIQFFPSENAFQIPSNIGMIQDSFQTFHHLNDFLGNQPMSQVPHPGLEFLAQSLSFSYNSTSDEAEEQQKSIIDERKQRRMISNRESARRSRMRKQKHLDELWSQVLRLRSENHELVDKLNHISDCHEKLLLENAKLKEEASDLRQMLSHLQIGRPYTPCLSDLEDIPSNTVHLKAESSSCQSIANSMDNLLFMEDKPLTF
CabZIP77	Cucurbita argyrosperma	Carg21764-RA	S	MFYSEEEAVRFRRPVQESGFTPAEIQELWSLLEDPARSNSGSQDSSQAVSLIDDERRRRRRISNRESARRLRLRKKRHLENLGVQTDRLKVKNQELKSQLNLVLNRYCMVRRQNERLWSEFVALHARLSDLYRISVPMQEKENSCMQISFNYYS
CabZIP78	Cucurbita argyrosperma	Carg22071-RA	A	MPTGEGIMAKTQGNFTLTRQPSIYSLTFDEFQNTWNGLGKDVGSMNMDELLKNIWTAEESQAMTSTAAAVGGAGSTNGGNLQRQGSLTLPRTISQKTVDEVWKDLSKEGGSGVEATPRRQPTLGEVTLEEFLARAGVVREEPRRVEERPFSCGFFGGLSRDDNNASLALGMFMENQIAENKNNAGLAHGMLRAGAVRSPQQQQQPLFPKPATVTFASSMNLVNNHPQHSTGAATNLVVAPKPSLYDPLLQGSGVGAVGLGTGGVTVASRSPTSTISSDMITKNSISTSSFSPVPYSFGRGRRSGGALEKVVERRQRRMIKNRESAARSRARKQAYTLELEAEVAKLKEMNQELQKKQREIMETQKDQVLEKMKCHFGAKRLCLRRTLTGPW
CabZIP79	Cucurbita argyrosperma	Carg22858-RA	D	MIGQQSMSSSSAQLYASRMGIYEPFHQINSWGNAFGTRLDTSISPIIKVDDCVDNKPEFVPFESMDHHESSQETNKPIDDKVQRRLTQNREAARKSRMRKKVYVQQLETSRLKLAQLEQELERTKQKGVYTASCLADTSHLGFSRLVNPGIAAFEIEYNHWVEKQERQITELRKALQQVHIITDTELQILVESGLNHYHNLFCMKANAAKADVFYLMSGVWRSSAERFFLWIGGFRPSELLNVLTPYFEALNEQQQSAIHNLQQSSRQAEDALSQGMEKLHQNLSLSIASDPIGSYISEMGDGMEKAEALESLVRQPSVCYSFLEQADHLRQQTLKRMSHILSTKQAAQGLVALGEYFHRLRILSSLWATRPREPA
CabZIP80	Cucurbita argyrosperma	Carg23404-RA	G	MSSSEMEKPPKDKETKTPPLTTQEQTSTTSAGAVNPDWSGFQAYSPMPPHGYLASSPQAHPYMWGVQHVMPPYGTPPHPYVAMYPPGGIYAHPSIPPGSYPFSPFAMPSPNGITEASGNTAGSLDGEGKPPEVKEKLPIKRSKGSLGSLNMITGKNNELGKTSGISANGAYSKSGESASEGTSEGSDANSQNESQPKLGSRQDTLEGEASQNGNSMHGAQNGGSNTQAMTVIPLAAAGAPGVIPGPTTNLNIGMDYWGASSAIPAMHGKVPSTRVAGGLVGSRDSVQSQLWLQDERELKRQRRKQSNRESARRSRLRKQAECDELGHRAEALQEENASLRSEVNRIRSEYEQLLSENTSLKERLGEVTGNEEVRASRNGQHSSNETTQLTESEVVQVGN…
CabZIP81	Cucurbita argyrosperma	Carg23449-RA	C	MDRVFSVGEISDQYWSSQPAADPPPSRPPTTADEGSKMNRSASEWAFQRFLQEASETSPHSSAADHDEVIEIKDPAPNQLQKLNANRDGASNCNSSSISTNAGPPNIPIDSEEYQAFLKSKLHLACAAVAMKRGSFTMAPTSSTSADCGSQASNTFGVQAPKASNIGAGNNSLRSPDKDINRVLGVASSPVVPKISEVQAGPVTSGSSRDVSDDEDVEGETETTESKDPADVKRVRRMLSNRESARRSRRRKQAHLTELETQGAQLRVENSTLLKRLADISQKYNEANVDNRVLKANIETLRAKVKMAEETVKRVTGNPMFHVMSDISSIGISSFDGSPSDTSTDAAVPLQDDPCHHLYQSTSNNPVGPHNVVVNNGLADMSHVGSGQKNSPSPVPTAI…
CabZIP82	Cucurbita argyrosperma	Carg23585-RA	G	MSGSEMEKPPKDKETKTPPPTTQEQTSTTSAGAVNPDWSGFQAYSPIPPHGFLASSPQAHPYMWGVQHIMPPYGTPPHPYVAMYPPGGIYAHPSIPPGSYPFSPFAMPSPNGITEASGNTAGSLEGDVKLPEVKEKLPIKRSKGSLGSLNMITGKNNELGKTSGTSANGAYSKSAESASEGSSEGSDANSQNESQPKLGSRQDTSEVEASQNGNSMHGTQNGGSNTRAMAAIPLATAGAPGVVPGPPTNLNIGMDYWGAPSTIPAMRGKVQSAPVAGGLVATGSRDGIQSQLWLQDEREIKRQRRKQSNRESARRSRLRKQAECDELAHRAEALQEENASLRSEVNRIRSEYEQLLSENASLKERLGEVPGNEELRTSRNGQHSSNETTQLTESAVVQI…
CabZIP83	Cucurbita argyrosperma	Carg23862-RA	M	MDTFHMRMAQPAGIPAILRPLPPLPRSRLGKPTPTTAGDKLHLFQSNGNDKIFLSGGEPTPPPPLNEHRLQLPDSDKDVNVEARRLRRVMQSRQYSQKYRLKQLHYITQLESELKALQAEVTITSPRIKFMDRQNSLLRAENYSIKEKLSSYAGELLFKEAYQLKRLETLKNSSSSKNNNNSTSGGVGGSSFQLEENCPEMADKSNPFRMLEN
CabZIP84	Cucurbita argyrosperma	Carg24020-RA	A	MASSNVEIASTSKNNPDLPRESSVCSISTIIADLQHSDSSRNLVSMSMDDLLKNIYSDAQTHNQPHPENPIMPASIPTQDTFPLPKDLSTRSVEEVWKEIVAGGGDQRREPATDHEITLEDFLSKAGAVHQEDVRRVPVISEAGGYGVDSTLNNQFQIPPQQQLEGAPVGYASGIDGRMVGVGRGKRRAVEEPVDKATQQKQRRMIKNRESAARSRERKQAYTLELESLVTQLEEENARLLREEYVLDLFDDFGPLHAGFILGFLYVSSLNHHPFRSSEESNSKCRLSTSRNGLSSSRRNSFRSARSGGHHSAFLQEQILSSGSGEWDGCG
CabZIP85	Cucurbita argyrosperma	Carg24151-RA	S	MASSCVTSSTCSSMEEGEFVALMEQRKRKRMISNRESARRSRMRKQKHLEDLITMVRKLSEEKQQIVANLDMTAQNYAAVETVNSILRAQAVELAHRLQSLTEILAFLNPCDGVYDACNSYNGDGGAGGSGFFCADPIDIGGGGGGGGDGFFNPLKMGFCRSQPVMASADVFEEY
CabZIP86	Cucurbita argyrosperma	Carg24394-RA	D	MANLSSFINPEGSSFDFEELEEAIVLQRVELQNDELQSSQPSSNQNQSQRKGANSTSQRQLDAKTLRRLAQNRVAAKKSRLRKKTYIQQLESSRIKLSQLEQDLHRARSEGLFLGACGGVMGGNISSGAAIFDMEYARWLDNDLRMMSELRAAVEGHLPDGDLRAIVDGYMSHYDEIFELKSVGAKSDVFHLMTGMWMSPAERCFLWIGGFRPSKLIEMVIPQLETLTEQQAVGICNLQRCSQETEDALYQGLDQFHHSLIMAVAGTAMMEGVNHMAVAAGKLSNLEGFIRQADMLRQQTLHQLCRILTARQAARCFMVIGEYYGRLRALSSLWVSRPRESMPNSSNKKKNRGRDDSESDSE
CabZIP87	Cucurbita argyrosperma	Carg24411-RA	E	MILFCMLFGRKLRSYWAVMENSKVLSNMRNVIYSGKHALLPPKSPFPSGSSSYADYFPSPIIGSRAVQNPREGNVHHHRTSSESLLMEDQPSWLNDLLDEPETPVQRGGHRRSSSDSFAYLDAGNVLNENYTQDDSQCKNMYLPSWASQDFDFRKDPHQASFNMKASSIKQKNRARELPPTTLTTTLGSWPSAKSSILLESSRLLSTPQEANGFSSTTTEKQDSAETSMPDRKSSEKMDGPHIKPAPADTDNKRAKQQFAQRSRVRKLQYIAELERNVQALQAEGSEVSAELEFLSQQNLILGMENKALKQRLENLSQEQLIKYLEHEVLEREIGRLRMLYQQQQQPQPPPSSLKRTKSRDLETQFAKLSLRQKDGRSGPESMAGPVQI
CabZIP88	Cucurbita argyrosperma	Carg24476-RA	I	MEIPDPSNQMASSSNPTAPIRGSFHRRAHSEVHFRIPSDLDLVSDPFDGPSSGFGDLGFEDDLLCTFMDIEKIGSKIDNGSSSKSEGADGGGATAENVDGEKISRPRHRHSNSADGSSIMESIEAKKAMDPDKLAELWTIDPKRAKRILANRQSAARSKERKARYIMELERKVQSLQTEATTLSAQLTLYQRCYNETIEKFLLIHLLERKVFVANGVVCIDRDTTGLSTENTELKLRLQTMEQQAHLRDALNEALKKEVERLKIATGELMTATDSYNFGMLQVSHPQSCFQPQPQPERHNPQRTQRPQVHPFHSSLPNPHQAMFVASHQPHALTEMFQQDPISRLQGLDIGSQGAEI
CabZIP89	Cucurbita argyrosperma	Carg24797-RA	I	MDNEKPQCRGGGFLHESTRYSGFSSAESSFNGKSEAASSSMSLPPLAPSGNSDWGGQSGRGMSTDSNRFSHDISRMPENPRRNVGHRRAHSEILTLPDDICFDSDLGIIGGGDGPSLSDDTEEDLLSMYLDMDKFNSSTGTSATQVGDSSSSVVEAAATSTDDIAVGLKERPRVRHQHSQSMDGLTNIKPEMLVTGSEEASAADSKKAVSAAKLAELALIDPKRAKRIWANRQSAARSKERKMRYIAELERKVQTLQTEATSLSTQLTLLQRDANGITAENSELKLRLQTMEQQVHLQDALNEALKEEIQHLKVLTGQAMPNGRSITNFASFGGGQQFYPSNNQAVHTLLTAQQFQQLQIQSQQQQHFQYQQLHQLQQQQAGDIRMKRSISPQSSKDAA…
CabZIP90	Cucurbita argyrosperma	Carg25052-RA	I	MLMDTNFSASKPPQPAAAMDIEQMSENPQRGSYHRRSLSDTSFRFPNLDELLFFDPLELDLSILTSPSSPPPGGAAMAVDSSSNSKLSNDAVHPKPEPINSGSFGGHLRSLSVDSDFLKNLDLGGDGGSIDSLGRKTPVSEQRQVRHRHSLSMDGSSSSFEADSTLMIDGVKKAMDPERLAELALIDPKRAKRILANRQSAARSKERKVRYTNELERKVQTLQSEATTLSAQVTMLQRETTELAVENKELKLRLQAMDQQAQLRDDLSEALKEEVQRLRIAAGQVPLINGNPFNRPPQYPSSRPPVHHFSSSHAQQGQQQPSPSLATNLQQPDPKWMNSSQLLGRNPDGQAKP
CabZIP91	Cucurbita argyrosperma	Carg25772-RA	C	MHTFFSSEDLLDSSFWSSPPPPSSSPPSHSPFRSRDPSLTMNRSASEWALERFLEEVSSLPVNSYPSTTSNRVTVSPVDVESPASQSSTSKRDEDDEIVEIKKADCDHDRSQPIPSLDPSKMVRSDSDRYRVFLKNQLDMACAAVARSRVIISLSFETDWCTASSSEPKCPVQPAEHRGQTSSGFQFGLQAPGQVAVGSDRGTSTKESDANGSPLGIPSLPAMPKKQGIQTAQTTSGSSRDESDDDDLEGDIENSENMHPSDARRARRMLSNRESARRSRRRKQAHLNDLETQVGQLRVDHSTLLKRLTDVNQKYDDAAVDNRILKADIETLRAKVKMSEETVKRLTGVNPLLVAMSQSQMPFVSSQMPMQSNSQFFHQNMSAFGNSPPHHRNLEGPAP…
CabZIP92	Cucurbita argyrosperma	Carg26035-RA	M	MGDYNLHQHPHPCNELRSDDRRLSTDSVSVWRRSFVMGHGDEEGSSGGRAADGCWSDGLPPLSKTGGGEMSSGSGDGRNSGRNIDPNMDPRKLKRIMSNRVSAQKSRLKKVQYVADMERKLKALEAHIAVLSPQVELFRNQQHVLRMEQKRLNQKILNCSRNKLIQDAEIEENKAEVNRLRELQMKQQQQQSEANAWDNNAFQMPPPELQASELNNLVSPRPNQAEDGERTVGGNGLGRFNSTALRRMIEYKWMPTPGLRQGFEPNSNLLGQQGMEKPN
CabZIP93	Cucurbita argyrosperma	Carg26155-RA	A	MNFKDFGSDPSAGNGGGGGRPSANHPLARQSSIYSLTFDEFQSMGSIGKDFGSMNMDELLKNIWSAEEMQTMASSAAVVAVAAAAAKEGAGGVNGSGGYLQRQGSLTLPRTLSQKKVDEVWKDIMDEHGGSKDGSIVASGLQQRQQTLGEMTLEEFLLRAGVVREDTQLNGNPNNGGFFGNNNHIPIQSSNLLLNVNGVRAHQPQPIFPKQPTETTYGSQLPLSSDGIMGLADQRLSSNLMQGSALQGGRMGVVSLAAGAMPVATGSPANQLSSDGIGKSNGDTSSLSPVPYALNGVRGRRCNGTLDRVVERRQRRMIKNRESAARSRARKQAEIMEMHKNRALKVMDTQQGTKKRCLRRTQTGVGFGSKWIDHKDFDRSLSNERKACVVRFIQLLHPP…
CabZIP94	Cucurbita argyrosperma	Carg26276-RA	D	MATPPLHATALSNSSPYSNLYGIHHNPSPPPFLNQEHPAFDFGELEEAIVLQGVKLGNDEPKSPHFVSGRPAATLEMFPSWPIRFQQTPTMGEGSKSESTDSGSANINNALTSKTELEMESDSPISRRLCSSAQGFDQVLHHHHHHHHHLQTELEDDALRIDPSSHHNQSPVEGKRKGGGSTSERQLDPKTLRRLAQNREAARKSRLRKKAYIQQLESSRMKLSQLEQDLHRARSQGLFLGACGGVNSLRGAAIFDMEYARWLDDDHRLMAELRAALHGYLPDGDLQAIVDNYISHYDEIFHLKSVAAKSDVFHLITGMWMTPAERCFLWIGGFRPSKLIEMLIPQLETLTDQQAVEICSLQRSSQETEDALYQGLEQLQHSLIRAIAGTAVVDGINHM…
CabZIP95	Cucurbita argyrosperma	Carg26405-RA	A	MNFRNFEDMPPGEGTVAKTQGNFTLARQPSIYSLTFDEIQNTWSGLGKEVGSMNMDELLKNIWTAEESQAMTSGGGGSAFGGNLQRQGSLTLPRTISQKTVDEVWKGLSKENVSVEDGSGIEAMPRREPTLGEVTLEEFLVRAGVVREEPFNCGFYNQNAGLAVGMLMENQMSENKNMVSVHNQNAVLLGTGVVRPSQQQQQQQQPLFPKPATVTFASSMNSVNNPQLTNNMVLASKPPLHEALIQGSGVGAIGLGSRGVTVASRSPTSTISSDVITKNSIRTSSYSPVPVPYSFGRGRRSNGALEKVVERRQRRMIKNRESAARSRARKQAYTMELEAEIAKLKEVNQELQNTQREIMETQKDKVLEKMKCQWGDKRLCLRRTLTGPW
CabZIP96	Cucurbita argyrosperma	Carg26751-RA	S	MQPGEIESLHYLLSSAPSLHSSQFNMSQDRTNRVHLNQFSNPYTKFQYPYQVQDMNPPPLSSNSTSDEAEDQQLSLINERKQRRMISNRESARRSRMRKQKHLDELCSQVLWLRNENHQLIDKLNQVSECHDRALQENAQLKEEASELRQMLRDFQLHNPYLP
CabZIP97	Cucurbita argyrosperma	Carg26787-RA	S	MASSSGTSSTSSSMEEGELAALMEQRKRKRMISNRESARRSRMRKQKHLDELMAMVAQLRKDNQQIVANLGVTTQHYAAVEAENSILRAQAAELGHRLQSLTEIIGFLNPSDGVCEDACDDSYGVHGGGGGGGGGDFNPLQMAFFMSQPLMEY
CabZIP98	Cucurbita argyrosperma	Carg26877-RA	D	MQSFENPDQFYVHSSSSSVVLWGDDNGRFHTRFLPDMELQQSAVAVAAFHQDDAVDLSPSSVFGLKSTHNTAFPIHLPYGSTDVGSIGGTGYLDTGQQSMRLKKLAPPQTMAAGSFENWGESAMADTSQQTDTSTDIDTDERNQLQVITHGTLMADSMGQSRAKSVDQKTLRRLAQNREAARKSRLRKKVMRFCFLSELKVAYVQQLESSRQRLAQLEQELHRARQQGMFVASGAGDHCLSMAGNGALAFDLDYARWLDEHQRLVNDLRASANSQLGDEELRFLVDGVMAHYDELFRLKSIGAKADVFHILSGMWKTPAERCFMWLGGFRSSELLKIVGSHLEPLTDQQLMGICNLQQSSQQAEDALSQGIEALQQSLVETLSTASIGPASSGNVADYM…
CabZIP99	Cucurbita argyrosperma	Carg27157-RA	E	MAQLPPKIPNMPPNNWPETFPPTTTLPVTHQNPSWVDEFLDFSSSRRGSHRRSVSDSITFLEMPMPEDDCQGSDAAPTTGSGNEFDRFDDDQFLSMFNDEISAAVAPTLSSSNTSTPSDHNSINDEKDGQQSRNKNESDEVQSQQQSKIQTQSNSPAPAASTDRITDPKRVKRILANRQSAQRSRVRKLQYISELERSVTSLQAEVSVLSPRVAFLDQQRLLLNVDNSALKQRIAALAQDKIFKDAHQEALKREIERLRQVYHQQNIKNNDNPPPSSPPPTAIATATVTDAKLPNVDQKGQVLNIVV
CabZIP100	Cucurbita argyrosperma	Carg27341-RA	D	MQSFHNPDHLYPHSSSSSSILLRGGDDSGHHTRFLPDIEELQQSADFRPHNSVDLSPSSVFSLKLIHDAAFPIHHLPYANTDVGSLETGYLDTGQQLMRLKRLAPPQTVAAASSLGNGSFENWGESAMADNSQQTDTSTDIDNDERNQFPGAAHGVLVAVDSMDQSKPKSADQKTLRRLAQNREAAKKSRLRKKAYVQQLENSRQRLSQLEQDLHRARQQGIFVASGTANHCLSMPGNGALAFDLDYARWLDEHQRLINDLRASANSQLSDDELRFLVDGVMAHYDELFRLKSVGAKADVFHILSGMWKTPAERCFMWLGGFRSSELLKIVGNHLEPLTDQQLMGICNLQQSSQQAEDALSQGIEALQQSLVETLSSASLGPACSGNVADYMGQMAIAM…
CabZIP101	Cucurbita argyrosperma	Carg28260-RA	A	MKKPNQIFRTAAAAKVVANPIHMSAMDMDSKLDGPSTPSGGVDDVWREKAVEEMMRWEDFIGVKAQEDIRILNPLNCFPQFEEEMIVGFGNGGEISGRSGKRRRAPMEPMDEAALQRQRRMIKNRESAARSRERKHAHQVELELIAARLEEENHRLLKQKAERGKERLKQLMETVIPVVEKRRPPRVLCPGHSFEC
CmabZIP1	Cucurbita maxima	CmaCh00G003290.1	G	MGTSEEAKAVKSEKPSSPTQDQNNGSNSASIHVFPDWAAMQAYYGPRVAVPPYYNSAVASGHAPHPYMWGPPQMIPPYGTPYAAIYSHGGVYAHPAVSMGPHSHGPGVPSSPAPAANPLSIEAPSKVSGNSSQGLMKKLKGFDGLAMSIGNVNTESADGPSEHGQSESMETEGSSDGSDGTTAGVRQIKPKGKEAVRAHLPLILISSAFHIAGKDAKIETQGSPVTPAEMNESSSKLLGIIKAADATGKLGSVISPGMSTALELRNPSSMNTISGPTSFPPCSVLPSEVWLQNEKELKRERRKQSNRESARRSRLRKQAETEELAHKVDSLTAENVAIRSEISRLSENSEKLKQENATLMEKLKSAQSGRTEALDMNEKRTKHLVSTDIKGPVNKSINE…
CmabZIP2	Cucurbita maxima	CmaCh01G002890.1	S	MASIPRQTSLGSNGGSPPAIPDERKRKRMQSNRESARRSRMRKQKQVEDLTGEVSRLQIANNQLLQSIGAKEQAFVQVDNMNNVLRAQAMELTDRLRSLNSVLQIVEEVSGLAMDIPEIPDPLLKPWEFSRPVLPAADMFLC
CmabZIP3	Cucurbita maxima	CmaCh01G004340.1	S	MQPSEISSHHYLLSSTPSLYSSQFNISHNTITTNMMHLNQFCMNPLSLSTNSTSDEAEDQQLSQINDRKQRRMISNRESARRSRMRKQKHLDELWSQALWLRNQNHHLIYKLNQANECHDRALHDNAQLKKETSELRQMLHNP
CmabZIP4	Cucurbita maxima	CmaCh01G006930.1	M	MEDYNLEQNHHPCNFQGIMEMCSATVSNSPSNGGSDDRRVMYDNSVSAWRRSFVVGSQDEAASGGGKVADGRWSNGLSRFSKIGGGEMSSSDGKGNVGDGGNSEQILFGRSVDPNMDPRKLKRIMSNRVSAQKSRLKKVQYVADMERKLKALEAHIAILSPQVELYKNQQQVLQMEQKRLNQKILCCSRNKLMRDAEIEENKAELHRLRELHMKQQQQQEAEAAWETAFQMPADLHASELSNVVSPPPNQERTVGGDGLGRFNPGTRYKTEYKWMPTPGLRPVSEPTSNQLGQQRVGKPN
CmabZIP5	Cucurbita maxima	CmaCh01G007320.1	I	MQDPASNPDSSISNNASTPNTHLPPPPPPSSTRPHHRRAHSELTFRFPDDIMDLSSSDPFTAGSAALALDEIGSEDDLFSTYIDVDKLGPGTSSADHTANAEPEKTPRPRHRYSNSVDGSTSTSVFGDVLDAKKAMPPDKLAELWTLDPKRAKRILANRQSASRSKERKARYMQELERKVQTLQTEATTLSAQLALFQRDTTGLSSENTELKLRLQAMEQQAHLRDALNEALKNEVERLKVATGETSGASDSFNLGGMPHMPYLASSFFPLHQQPGSAGTHNMLQMPLYGHSSSNMSIHPPHHQLNSHQFSDNMQSDPLGRLQGLDISSNGSPLVKSEVPSLSASESSATF
CmabZIP6	Cucurbita maxima	CmaCh01G009730.1	A	MKKSNQIFRTAAAAKVVANPIHMSAMDMDSKLGGPSTASEGVDDVWREKAVEEMMRWEDFIGVKAQEDVRILNPLNCFPQFEEEIIVGFGNGGEISGRSGKRRRAPMEPMDEAALQRQRRMIKNRESAARSRERKHAHQVELELIAARLEEENHRLLKQKAERGKERLKQLMETVIPVVEKRRPPQILCPGHSFEC
CmabZIP7	Cucurbita maxima	CmaCh01G010000.1	I	MLMDTNFSASKPPQAAAMDIEQMPENPQRGSYHRRSLSDTSFRFPNLDELLFFDPLELDLSILSSPSSPPPGGTAMAVDSSSNSKLSNDAVHPKPEPINSGSFGGHLRSLSVDSDFFKNLDLGGDGGSIDSLGRKTPVSEQRQVRHRHSLSMDGSSSSFEADSTLMIDGVKKAMDPERLAELALIDPKRAKRILANRQSAARSKDRKVRYTNELERKVQTLQSEATTLSAQVTMLQINSSRPGLVSLFACYALMRQFHVMQRETTELAVENKELKLRLQAMDQQAQLRDDLSEALKVEVQRLRIAAGQVPLINGNPFNRPPQYPSSRPPVHHFSSSHAQQGQQQPSPSLPTNLQQQDPKWMNSSQLLGRNPDGQAKP
CmabZIP8	Cucurbita maxima	CmaCh01G012330.1	E	MAQLPPKIPSFPQNWPTMHNLSHSLPPPPSSAASHHNPSWVDDFLDFSTARRGLHRRSISDSIAFLETPFSDECRNSSSSSSSSTVAVAVQHATPTFDRLDDDQLMSMFSDDISVAVPASSNPSSSSDQNSNNVEKTTTVPSEPPPPHQLKNEPGEVESSSCQLEQQSEPPPPSSAGGDNTIDPKRVKRILANRQSAQRSRVRKLQYICDLERSVTTLQTEVSALSPRVAFLDHQRLILNVDNSALKQRIAALAQDKIFKDAHQEALRKEIERLRQVYHQQSLNKMGSKQNQNGAAPPSSGKEAPPRMAETETETETELAVS
CmabZIP9	Cucurbita maxima	CmaCh01G014950.1	H	MQERTTAVASASRTRSSSERSSSSAFLLDVKEDIGVGSDEEEISRVPQICGNSASAAGGTSASGKAPASDGVRSRGRSSADKESKRLKRLLRNRVSAQQARERKKAYLGDLEIRAANLLKRNSELEENLSTLQNENQMLRHILKNTTTNKRSDGDTANANQTV
CmabZIP10	Cucurbita maxima	CmaCh02G002590.1	F	MEDGELESSNPEVFSSSNAVEFLSSCSMDSFFDEILKDTHACTHAHTCNPPGPDYSHTHTCFHVHTKIVSSPTEEKVSTDDTAESVDKKTKKRPLGNREAVRKYREKKKARAASLEDEVVRLRSLNQQLLKRLQGQAALEAEISRLKCLLVDIRGRIEGEIGTFPYQKPANSDLPNQNMSGSYMINPCNVQCNDLPYCLHPGADGKSGESVLLNGQSFSGCDFENLQCSANQNTGGTKELPDCGLGDTVSNINCAEFNQKKGVYERICPSYVL
CmabZIP11	Cucurbita maxima	CmaCh02G003820.1	S	MEEGELAAMMEQRKRKRMISNRESARRSRMRKQKHLEDLITMVRQLSEEKQQIVANLDMTAQNYAAMETVNSILRAQAVELAHRLQSLTEILAFLNPCDGVEDACNSYNGDGVAGGGGFFCADPIEVGGGGDGTK
CmabZIP12	Cucurbita maxima	CmaCh02G006960.1	I	MQDPASSNPIHTPNSNQIPPFDVAPPPKTHKPPPVVNAMASSSMFANANAGNASFVPRGGSHHRRAHSEVSFRLTEDIMDLSGSDPFNGGSSTASLEEIGSEDDLFSTYIDVKKLGGNGGGNFVDQNANGGSEGAGGSEGEKTPKPRHRHSLSVDGTTSSSSMFGEVMEAKKAMPPDKLAELWSSDPKRAKRILANRQSAARSKERKARYIQELERKVQTLQTEATTLAAQLTLFQRDTRGLSNENTELKLRLQAMEQQAQLRDALNDALKKEVERLKFATGEMMSPSESFNLGMHHMAYAPSSFVQLSQQPAGPQNMQMPPYSHSPSNMSSHPMHPSDSHSLSEVLQSDPLGRLQGLDISSKGSSLVKSEVPSISASESSTTF
CmabZIP13	Cucurbita maxima	CmaCh02G007340.1	M	MDTFHMRMAQPAGIPAILRPLPPLPRSRLGKPTPTTAGDKLHLFQSNGNDKIFLSGGEPTAPPPLNEHRLQLPDSDKDVNVEARRLRRVMQSRQYSQKYRLKQLHYITQLESELKALQAEVTITSPRIKFMDRQNSLLRAENYSIKEKLSSYAGELLFKEAQYEELKRERNMLKEIYEAYQLKRLETLKNSNSTRGGGGGSSFQLEENGPEMADKSNPFRMLEN
CmabZIP14	Cucurbita maxima	CmaCh02G016400.1	G	MGGSEINKSAKEESKSAPATTQEESPNTSTGIVNPEWSGFQAYSPIPPPGYLPTSPQAHPYMWGVQPIMPPYGTPPHPYVAMYPHGGIYAHPPIPPGSYPYSPFAIASPNGIAEASGNTPGNMEGDGKPSELKEKLPIKRSKGSLGSLNMITGKNNELGKPSGASANGVYSKSTESESEGSSERSDADSQNDSQLKSGSGKDSLEGGGTPNGLMHGSQNEGHSLAHPLVNQTMSIIPIQASGAVSGPATNLNIGMDYWGTPTTSAIPSLGGKVPSAPVVGAAAAGSRDSIQSQIWLQDERELKRQKRKQSNRESARRSRLRKQAECDELSHRAEALNEENASLRSEVDRIRSEYEQLLSENASLKRRLGESDGKEDPRATKDGQNVNKEAQRTSWTEFT…
CmabZIP15	Cucurbita maxima	CmaCh03G007190.1	S	MGSSGGASSGSEHDREVKRKRRRMQSNRESARRSRLRKQKHLDDLTEQVSRLRNYNHEMVASLNVAANLCVSLEAENSILRAQIAELTRRLQSLNDIVMFINSTEVFETFLDVGDFNGFEDMF
CmabZIP16	Cucurbita maxima	CmaCh03G007680.1	G	MSGHSDDEHSCSNSNSFRTISSALSPFIGVHDDEDFGSEFVFKIEPSLLIDPRRLKIGEVIGEGSCSIVYQGLYDCQPVAVKIIQASRTSAISPEKKEIFQREVMLLSRVNHENVIQFIGASTEPTLMIITELMKGGTLQKYLWSIRPETPDLKFSLSLALDLSRVMAYLHANGIIHRDLKPSNLLLTEDKQRVKLADFGLAREEISGEMTTEAGTYRWMAPELFSIDPLPVGGKKCYDHKADVYSFSIILWELLTNKTPFKGRNNVMVAYATAKNIRPSLEDIPEDIAPLLQSCWAEDPNGRPEFTQIIDSLSNLLQTFVLKESSLPNMDDKTEKEVDCASDTSASQSRRQHKARRHRSSSFCLKFFFVGRGGFSGGATLFFRRTLHLYPSRSHRQPT…
CmabZIP17	Cucurbita maxima	CmaCh04G001060.1	I	MEIPDPSNQMASSSNPTAPFRGSLHRRAHSEVHFRIPSDLDLVSDPFDGPSSGFGDLGFEDDLLCTFMDIEKIGSKIDNGSSSKSEVADGGGATAENVDGEKISRPRHRHSNSADGSSIMESIEAKKAMDPDKLAELWTIDPKRAKRILANRQSAARSKERKARYIMELERKVQSLQTEATTLSAQLTLYQRDTTGLSTENTELKLRLQTMEQQAHLRDALNEALKKEVERLKIATGELMTATDSYNFGMLQVSHPQSFFQPQPQPERHNPQRTQRPQVHPFHSSLPNPHQAMFVASHQPHALTEMFQQDPISRLQGLDIGSQGAEI
CmabZIP18	Cucurbita maxima	CmaCh04G005420.1	E	EKEFLEFHTMATSKGSSNVRNFMSSGKHALLPPKSPFPSVSPSYTEYVPNTAIGAKAVQRPRDDNSYHQRTSSESFLIEEQPSWLEDLLNEPETPVRRVGHRRSSSDSFAYTDSANANFDSIVQEDFKYTNSIPGHSWLSQEFDRQRDARHASFYTEANVTKQKNRVWESSLSAMNNPMALRSPRENIVVHTSGPLIPPQEADGLLSTASEKQDPTESGPHDPKVSSERKDVSHGKSSGSDTENKRAKQQFAQRSRVRKLQYIAELERKVQALQAEGSDVSAELEFLNQQNIILSMENKALKQRLESLAQEQLIKYLEQEVLEREIGRLRAVHQQQQPQQLRPSSSHRRTSSKDLDSQFVNLSLKQKDSGSSCDPVTGPVRS
CmabZIP19	Cucurbita maxima	CmaCh04G007650.1	S	MASPVGSSSGSPSFDEDLRLIVDQRKRKRMISNRESARRSRMRKQKQVDDLTAQVGQIKTENEQIAVNINFTTQLYLNLESENSVLRAQMGELHYRLDSLNEIINFINSSTRNPYDPEHYGEVSGIDGLVDSWGFPVLNQPIMAAGDMFMC
CmabZIP20	Cucurbita maxima	CmaCh04G007930.1	D	MRPIGFDPETGKSRSYAIFIYRTNEGARRALEEPHKVFEGNKLHCQRAAEGKNKNQNSTQAVQSLAQTQPPMMAAMATASNLPLFAQHPSLNPVCGGFGNTALGVGMLNQGVVPMSQVGLVGSSVGAGIGLSGYSGGSYGLSQLSAGGSSMLGSYGSDSSSLKGLTHIYSSTMLGKAVSDRGPAASGGSLGGYTSYLWLFLLACNKGADIRLKTDFMAVEAVNILCSCDAGELVVEDVSFGLVASLLLRLHPHSHFHHFCVYFHSPVLVSQVFIELLLTIDCCTEESKLVVMMDGAERDRMGLYEPVNKLEMWGNTFRSNANLNVPSSTFIMEADTKLENQSDDASLGSLGDPHIYDQEDTKRIDKIQRRLAQNREAARKSRIRKKAYIKQLETSRLRL…
CmabZIP21	Cucurbita maxima	CmaCh04G010660.1	I	MEFPNPSNQMASSSNPTAPVRGSFHRRAHSEVHFRIPDDLDLVSDRFDGPSSGFGDLGFDDDLLCTLMDSEKIGSKIDYGSSSSFNPEAPGGAAAENIEGEKISRLRHRHCNSADESCIMESIEAKKAMDPDKLAELWTIDPKRAKRILANRQSAARSKERKARYIIELERKVQRLKTEATALSAQLTMYQRDTNELSTENSELKLRLQAMEQQARLRDALNEALEKEFERFKIATGEVITATDSYNFGMPQVSFPQSCFSHQPQPGQHNLPQIHPFHSSLPYPNQSLFVASHQPHALIQILQQDPISRLQGLDIDIDSRGTEMKPEGSSISVSESSSTF
CmabZIP22	Cucurbita maxima	CmaCh04G013210.1	D	MTDVSPRTDISTDVDTDDINQRLDMVQWNTVASDSSDRTKDKSDQKTLRRLAQNREAARKSRLRKKAYVQQLESSRLKLTQLEQELQRARQQGVFISSSGDQAHSITGNGAMAFDVEYARWLEEQNKQINELRAAVNSHASDTELRMIVDGVLAHYDEVFRLKGIAAKADVFHLLSGMWKTPAERCFLWLGGFRSSELLKLLVNQLEPLTEQQFMGISNLQQSSQQTEDALSQGMEALQQSLAETLSSGSLGSSNTSGNVANYMGQMATAMGKFGTLEGFIRQADNLRQQTLQQMHRILTTRQSARALLAIHDYFSRLRALSSLWLARPKE
CmabZIP23	Cucurbita maxima	CmaCh04G015650.1	S	MERQVNETKMENATRANQYEARFLVWLCIWFTDKVFDEMLQRNRCSCDLGENSSQIPSNIGMMQNSFQALHHFNGFLGNLPMFHVPHPGHEFLAQSSSLSYNSTSDDAEEQQKSIIDERKQRRMISNRESARRSRMRKQKHLDELWSQVLRLRTENHELIDKLNHVSDSHEKVLLENARLKEEASDLRQMLSNLQIGSPYNPCLSNLEDIPCNTAHLRAESSSCQSIANSIDNLLH
CmabZIP24	Cucurbita maxima	CmaCh04G018540.1	E	MRDYSAGNKRIGYPYSRSLFYIWAVQVELICVLARIGEEREREDSRTYFASTPFPFPLHFSRSRSTDQHSRKLRSYWAVMENSKVLSNMRNVIYSGKHALLPPKSPFPSGSSSYADYFPSPIIGSRAVQNPREGNVHHHRTSSESLLMEDQPSWLNDLLDEPETPVQRGGHRRSSSDSFAYLDAGNVLNENYTQDDSQCKNMYLPSWASQDFDFRKDPHQASFNMKASSIKQKNRARELPPTTLTTNLGSRPSAKSSILLESSRSLSTPQEANGFSSTTTEKQDSAETSMPDRKSSEKMDGPHIKPAPADTDNKRAKQQFAQRSRVRKLQYIAELERNVQALQAEGSEVSAELEFLSQQNLILGMENKALKQRLENLSQEQLIKYLEHEVLEREIGRLR…
CmabZIP25	Cucurbita maxima	CmaCh04G020600.1	D	MQSFHNPDHLYPHSSSSSSILLRGGDDSGHHTRFLPDIEELQQSADFRHHNSVDLSPSSVFSLKLIHDAAFPIHHLPYANTDVGSLETGYLDTGQQLMRLKRLAPPQTVAAAASLGNGSFENWGESAMADNSQQTDTSTDIDTDERNQFPGAAHGVLVAVDSMDQSKPKSADQKTLRRLAQNREAAKKSRLRKKAYVQQLENSRQRLSQLEQDLHRARQQGIFVASGTANHCLSMPGNGALAFDLDYARWLDEHQRLINDLRASANSQLSDDELRFLVDGVMAHYDELFRLKSVGAKADVFHILSGMWKTPAERCFMWLGGFRSSELLKIVGNHLEPLTDQQLMGICNLQQSSQQAEDALSQGIEALQQSLVETLSSASLGPACSGNVADYMGQMAIAM…
CmabZIP26	Cucurbita maxima	CmaCh04G021900.1	S	MKISGAHFPEPEKYGMIQSLNVNELLSYIPLNSASTTDEGDDQNQKTRISVDERRRRRMISNRESARRSRMRKRKHLDELWSLVVRLRTENHNLMEKLNQLTESQQQVIQENVKLKEEAMDFRQILTDFQMGSPYSTHLRELE
CmabZIP27	Cucurbita maxima	CmaCh04G024440.1	I	MMDLNFTARKPPQTATRMDIEQMPETPQRGYHHRRSHSDTSFRFANFDDLLLFDHPDHDLSSSLRSPSPSPSPTPVGARMALDSFNSKSPDDASASKPKASKDTSASDFFGAHCRSLSMDSDFFDGLGIAGDGSDGEVLGGRVTVGEKKIGRHRHSNSMDGALTSSFEAESTGVIDCSKKAMAPDKLAELALMDPKRAKRILANRQSAARSKERKIRYTNELEKKVQMLQSEATSLSAQVTVLQRDTTELTTENRELKLRLQAMEQQAQLRDALNETLKEEVQRLKIAAAQLPVANGSSFNIGGGALPPQFHTLQPSLHQFGNSQNHQQ
CmabZIP28	Cucurbita maxima	CmaCh04G024520.1	A	MASSKLWASSSSRNSDLSRGSSSSSSSASLLNPQFLSNSSRNNDNNRTRNRSHSLSSMNLDGLVRDGYDSNPTESILLDAQITLVDYPIPSTFPMNATNSSAVIDSYHNTSSGAPKTVDDVWREIVSGERKELKEEVTDELITLEDFLVKTGAAPVEDVKLPQTERLSGGIFSFDSIPGSSFQAVEKVEGSIVGFGSGVDLVGSGGSVGRGKRGRAALEPLDKAAEQRQRRMIKNRESAARSRERKQAYQVELESLVAKLEEENERLLREKAERSKERHKQLMEKVIPVVEKRRPPRGIRRVNSMKW
CmabZIP29	Cucurbita maxima	CmaCh04G024950.1	A	MGIQTMGSQGRGDPNGKQSQLEPLVRQNSLYSLTLDEVQNQLGDLGKPLISMNLDELLKNVWTAEANQNVGKDNEYNTVLSNLTPQHRQGSLTLNGALSKKTVDEVWRDIQQSKDSEEKKSCERQPTLGEMTLEDFLVKAGVVAETSPNKKGAGPVVEVDANITPQFPQQGQWMQFPQVQYQPQQTAMMGVYMPSQPIPQPMHVGAGTVMDGPYVDNQLALPTPLIGALSDTQTSGRKRGASEDMIEKTVERRQKRMIKNRESAARSRARKQAYTNELENKVSRLEEENERLRKRKELENLLPSTPSPEPKYQLRRTSSARF
CmabZIP30	Cucurbita maxima	CmaCh04G028280.1	S	MQPGEVTGLQYLIPSNLSAYANNFPMAQNNLPMVQLNQFSNPLHNFQGTTQIQDFNRHPCLSSYSTSDEADELQQSLINERKQRRMISNRESARRSRMRKQKHLDELWSQVVWLRNENHQLIDKLNQVLDFHDKVVQENAQLKEQTSKLRQMLTELQVNSPYPNFREMEDITPNTPSES
CmabZIP31	Cucurbita maxima	CmaCh04G030050.1	D	MAESGRARAALEVYSKKLLAVSAIEINLGTADAWRADRNGYVGGKCTPLCSHFLLLFNLDSVHFTLMISQQSMSSSSTQLYASNMGIYEPFYQINSWGTAYSRPLLSPIIKVDDCVDNKPELIPFESMDHPESSQEMNKPIDDKVQRRLAQNREAARKSRMRKKVYVQQLETSRLKLAQLEQELERTKLKGVHTSCVVDTSHLGFGGLVNPGIAAFEMEYNHWVEEQQRQVTELRKALQVHVTDMELQILVESSLNHYHNLFCMKANVAKADVFYLMSGVWRSSAERFFLWIGGFRPSELLNVLKPYFGPLNEQQRADIHKLHQSSRQAEDALTQGMEKLHQNLSLSIANDPLGSYISQMGDGMERLEALESFVSQPSVCYSFLEQADHLRQQTLKRVS…
CmabZIP32	Cucurbita maxima	CmaCh05G001250.1	S	MAILNMEEEVGFQGEVPENHQEFTATEIQELLSLFLVNDGPPSSGSDSQGSMPTSAACSTNDDERKLRRMISNRESARRSRCRKKRHLEDLTNEVNRLMIQNRELKDQLGRILSRRHMVLRENDWLWMESVGLRARLSDLCRIFAVMQ
CmabZIP33	Cucurbita maxima	CmaCh05G001800.1	A	MNFKDFGNDPSAGNGGGDGRPPANYPLARQSSIYSLTFDEFQNMGSIGKDFGSMNMDELLKNIWSAEEMQTMTSSAAAAVGKEGAGTVGGSSGYLQRQGSLTLPRTLSQRKVDEVWKDIINEHASAKDGNTVASNLEQRQQTLGEMTLEEFLFRAGVVREDTQVTANPNNGGFFGNNTGFGIAFQRQAKVPENNNQIPVQPSNLSLNVNGVRAHPPQPIFPKQPTVTYGSQLALPSDGQLASPGIRGGIMGIADQGLSTNLMHGSALQGGRMGVVNLTAGPLPIATESPVNQLSSDGIGKSNGDTSSVSPVPYALNGGIRGRRSNGTVEKVVERRQRRMIKNRESAARSRARKQAYTMELEAEVAKLKEDNQELRRKQAEIMEMQKSRALEVMDNQQGI…
CmabZIP34	Cucurbita maxima	CmaCh05G002640.1	S	MSAILSEILRSGFMINSSLRRRTHLVQSFSVVFLYWFYRDYTRSIADLRYLISLCCYHRRSGLVVIISISMASASGNSSGSTRLQNSGSEEDLQVLMDLRKRKRMQSNRESARRSRMRKQQHLDELMAQVAQLRKDNAQILSNINVTSQLYTNVDAENSVLRAQMAELTQRLQSLEEIANFINTGGSNGGFGETEEEAFQIQTNVAADSFMSPMNFQYVNQPIMAAADIFHY
CmabZIP35	Cucurbita maxima	CmaCh05G003900.1	H	MQEQATSSAAASSLPSSSERSSSSALHLELKEGMESDEEIRRVPEIGGESAGTSASGRETGSLAGPDRVQVSRESQRKRGRTPADKESKRLKRLLRNRVSAQQARERKKAYLNDLEIRVKDLEKKNSELEERLSTLQNENQMLRQILKNTTASRRSGE
CmabZIP36	Cucurbita maxima	CmaCh05G006120.1	C	MKRSASELALEEFLKKAAVISPQVTDADADADDDVFNLEREEEVIRSPKRGKNFPDSACFFGDIDFSYFLVKNNREIMDAIVNRGAGLTEATIDSQSSIERGRGNNSGSSEDQSDDEIEAGSYEQSTDPLASKKIRRMISNRESARRSRRRKQAQLSELESQVKQLKGENETLFNQLLDASQHYHDANTNNRVLKSDVDALRAKVKLAEDTLARGSMTSSLNQLLQSHLSTPQPLTALHRMSNVASPPLDLPGDEVSYSGVMMSGQNPIVGIPNCDMHIKTGMTSEAVSCVSGIWPRN
CmabZIP37	Cucurbita maxima	CmaCh05G011990.1	C	MDRVFSVGEISDQYWSSQPAADPPPSRLPPTADEGSKMNRSASEWAFQRFLQEASETSPHSSAADHDEVIEIKDPASNQLQKLNANRDGASNCNSSSISTNAGPPNIPIDSEEYQAFLKSKLHLACAAVAMKRGSFTMAPTSSTSADCGSQASNTFGVQAPKASNIGAGNNSLRSPDKDINRVLGVASSPVVPKISEVQAGPVTSGSSRDVSDDEDVEGETETTESKDPADVKRVRRMLSNRESARRSRRRKQAHLTELETQGAQLRVENSTLLKRLADISQKYNEANVDNRVLKANIETLRAKVKMAEETVKRVTGNPMFHVMSDISSIGISSFDGSPSDTSTDAAVPLQDDPCHHLYQSTSNNPVGPHDIVVNNGLADMSHVGSGQKNSPSPVPTAI…
CmabZIP38	Cucurbita maxima	CmaCh06G000190.1	D	MQFLRKIRKLIEFEEKQVVRWPRIDCEKKLNNKLKEKTADQKTLRRLAQNREAARKSRLRKKAYVQQLESSRLKLTQLEQELQRARQQGIFISSSGDQAHSMSGNGALAFDVEYSRWLEEHNRLINELRAAVNSHAGDTELRTVVDNVTAQFDDIFRLKGIAAKADVFHILSGMWKTPAERCFLWIGGFRSSEILKLLVSQLEPLTEQQVAEICNLQQLSQQAEDALSQGMDALQQSLAETLASGTPATSGSSGNVANYMGQMAMAMGKLGTLDGFLRQADNLRQQTLQQMHRILTTRQSARALLAINDYFSRLRALSSLWLARPRE
CmabZIP39	Cucurbita maxima	CmaCh06G000250.1	D	MVFFSVIFRGAEGSSIPSSRISDLRTLEQTLGFHIEDVDLSRNPLYNQIKANSSALNNVQFGSLIKTLVSTDVNLPTAIMGSQTLPLQKESNPNLVSTSSGPRENWGESNVADTSTRTDSSTDDDDKSQRLDKDQGNSLMAYDSNNKLKEKTADQKTLRRLAQNREAARKSRLRKKAYVQQLESSRLKLTQLEQELQRARQQGIFISSSGDQAHSMSGNGALAFDVEYSRWLEEHNRLINELRAAVNSHAGDTELRTVVDNVTAQFDDIFRLKGIAAKADVFHILSGMWKTPAERCFLWIGGFRSSEILKLLVSQLEPLTEQQVAEICNLQQLSQQAEDALSQGMDALQQSLAETLASGTPATSGSSGNVANYMGQMAMAMGKLGTLDGFLRQADNLRQ…
CmabZIP40	Cucurbita maxima	CmaCh06G000380.1	B	MADPVAQVWPSDQNPNSTTYASEFDSLQIPPLDSLFFSDANSAAPSDPFVYSTPSNLGFEENDDFELTFDDLDDLYLPSEADDFLILENLDQTTNSQDSATDVPPQPGRDAAADGARVRVCSSEASPGSGSSAVSCEQSPNDGKFIDCQSSKIPTADSGCFSTDSGGWDSKDPRIVNCPSPEHGGGSEQEFSGEPASSQGSGSGNCGSGVSEGITCPSSNGEYYDVIVDQKIKSEEIGKICMPKRKKDLDEGNPDLRSAKYRRSSEPVESSNPQLSSCALNEDEEKRKARLMRNRESAQLSRQRKKHYVEELEDKLRAMHSTIAELNSKISYVMAENAGLRQQLSGSGMCQPPPPPGMYPHPSMAPMSYPWMPCPPYVVKPQGSQVPLVPIPRLKPQQP…
CmabZIP41	Cucurbita maxima	CmaCh06G000870.1	D	MASSNIKTSSISEEEEEARQLLHHHHQQQQQQHQLLQTPNFVIPKNPSSFSFQNQDFHHHQLPFSMNLPSISPNFISKDGGGDDLGELDHALFLYLDGQEPSTNITQQDQRQSSGMRPPTLNIFPSQPMHVDPLPAKANTALVNHGDSKIKASEPSKELANQRSGGATPSGPPPTPNPNPNPTTTITEPHAKPPKREANKKGLTSSSEQEGPKTPDPKTLRRLAQNREAARKSRLRKKAYVQQLELSRIKLTQLEQELQRARTQGMLVGGGAAILGADQGLPPGFHNLTSDAAVFDIEYRRWQEEHHRLMCELRAAVQEHLPENELRLFVDNCLVHYDEVLNLKMMVAKSDVFHLVSGMWKTPAERCFLWMGDFRPSELLKIVMGEIEPLTEHQILNIC…
CmabZIP42	Cucurbita maxima	CmaCh06G004600.1	J	MASSSKYSEGTSCSGLSSSSSSSTCSSSSSSFMAADQMVKVEIEAAEALADLAVLAVRESGGEPSEAKWESKWKGKRARKEVKTESPICGFADSLPSRVDLDLRIQESGVVSHQPSEKECTNQSHAKWETTRKMLKAEKEEAKSLKVSPICTTSYPLSGCRRSRRNLTEAEKEERRIRRILANRESARKTIRRRQALCKELTKKAADLAWENENLKREKEFALKEYQSLESTNKELKEQMAQAVKPKEEETPGNNRSSHVQMPPLSTNYPLFLFSRHPCASYFWPSVVQLSSPYHELHNDAIVPSSVHFPGNNNVSLSDYSLVQENLNGLRTPFRIVPCFWMLPRHDHRNLQSPQASCLTGNNQEDVYSNSQNSANTSNVVVYSESRHSCLPSAEEKTE…
CmabZIP43	Cucurbita maxima	CmaCh06G004690.1	A	MVITESEMLSRDEAESPLQSEQQLKNNGFSSLGRQSSIYSLTLDEFQHTLCEGGKNFGSMNMDEFLTSIWTAEENQAVSGSHSAATAVAAAAALSNTQTHLPVTGTSWGKRNIEKQASLARQGSLTVPSPLCRKTVEEVWSEIHKSHQGQSQNSNSQESAARQPTFGEMTLEDFLIKAGVVQEPCGGAGVVQPLQPPQQYSLYQNSNHAVGGGYVSRPIGLSTSAAGGGSIITGYASNGKRNSFYSSQAPHGGGGGGGYPPAQPLGMAAPVSPVSSDGMCGNQVDKSNQFGLRGRKRVIDGAVEKVVERRQRRMIKNRESAARSRARKQAYTVELEAELNQLIEENGQLKQALAELERKGKQQYIEGTKNGHTKAQRAKEKLGVMRRSLSCPL
CmabZIP44	Cucurbita maxima	CmaCh06G006240.1	G	MSSSEMEKPPKDKETKTPPLTTQEQTSTTSAGAVNPDWSGFQAYSPMPPHGFLASSPQAHPYMWGVQHIMPPYGTPPHPYVAMYPPGGIYAHPSIPPGSYPFSPFAMPSPNGITEATGNTAGSLDGEGKPPEVKEKLPIKRSKGSLGSLNMITGKNNELGKTSGTSANGAYSKSGESASEGTSEGSDANSQNESQPKLGSRQDTLEGEASQNGNSMHGTQNGGSNTQAMTVIPLAAAGATGVIPGPTTNLNIGMDYWGASSAIPAMHGKVPSTRVAGGLVGSRDSVQSQLWLQDERELKRQRRKQSNRESARRSRLRKQAECDELGHRAEALQEENANLRSEVNRIRSEYEQLLSENTSLKERLGEVTGNEEVKASRNGQHSSNETTQLTESEVVQVGN…
CmabZIP45	Cucurbita maxima	CmaCh06G010360.1	S	MRTSYQMISHHLAETEELAHKVDSLTAENVAIRSEISRLSENSEKLKQENATLMEKLKSAQSGRTEALDMNEKRTKHLVSTDIKGPVNKSINEESNICKKKSSSGAKLRQLLDTNPRADCVAAS
CmabZIP46	Cucurbita maxima	CmaCh06G010370.1	G	MGTSEEAKAVKSEKPSSPTQDQNNGSNSASIHVFPDWAAMQAYYGPRVAVPPYYNSAVASGHAPHPYMWGPPQMIPPYGTPYAAIYSHGGVYAHPAVSMGPHSHGPGVPSSPAPAANPLSIEAPSKVSGNSSQGLMKKLKGFDGLAMSIGNKLKGFDGLAMSIGNVNTESADGPSEHGQSESMETEGSSDGSDGTTAGANQTKRKRSREGTPTTGKDAKIETQGSPVTPAEMNESSSKLLGIIKAADATGKLGSVISPGMSTALELRNPSSMNTISGPTSFPPCSVLPSEVWLQNEKELKRERRKQSNRESARRSRLRKQAETEELAHKVDSLTAENVAIRSEISRLSENSEKLKQENATLMEKLKSAQSGRTEALDMNEKRTKHLVSTDIKGPVNKSI…
CmabZIP47	Cucurbita maxima	CmaCh06G016130.1	I	MEKDKPQSHSGGFLSPSSRYPGLSPTGSSFNGKSEATSSSMTLPPMASGANSDSSQFSHGMSTNSNQFSHDICRMPDNPPRNIGHRRAHSEILTLPDDICFNSDLGVIGSADGPSFSDDTEEDLLSMYLDMEKFNSSSATSAIQVGESSAAVVDARSTPTSGIGAATSKDDAAVGLRERPRVRHQHSQSMDGLSTIKPEMLVSGSEEVSAADSKKSTSATKLAELALIDPKRAKRIWANRQSAARSKERKMRYIAELERKVLTLQTEGTSLSAQLTLLQRDTNGLTAENSELKLRLQTMEQQVHLQDALNEALKEEIQHFKVLTGQSIPNGGSMTNFASYGAGQQFYPNSQAMHTLLTAQQFQQLQIHSQQQQQQQQHFQYHQMHQLQQQSTGDIKMKG…
CmabZIP48	Cucurbita maxima	CmaCh06G016160.1	I	MEKDKPQSHSGGFLPPSSRYSSLSPTASSFNGKSETASCSMSLPPMAPSPNSSDSGQFGRGMSSDSNRFSHDISRMPDNPPRNMGHRRAHSEILTLPDDICFDSDLGVIGGADGPSFSDDTEEDLLSMYLDMDKFNSSSATSAMQVGESSSAAVEARSTPTSGIGAATSKDDAAVGLKERPRVRHQHSHSMDGLSTIKPEMLVSGSEEVSAADSKKAMSATKLAELALIDPKRAKRIWANRQSAARSKERKMRYIAELERKVQTLQTEATSLSAQLTLLQRDTNGLTAENSELKLRLQTMEQQVHLQDALNEALKEEIQHLKILTGQAIPNGGSMSNFASFGASQPFYPNNQAMHTLLTAQQFQQLQIHSQQQQQQQQQQQQHFQYHQLHQLQQQPTGD…
CmabZIP49	Cucurbita maxima	CmaCh07G005030.1	G	MAAEHEEHSFKTIGTAFSRFIGDDDSQDFGSECALKIESSLLIDLRCLKIGEVIGEGSYSIVYEGLYDYQPVAVKIIQPSRTSAISTKNKERFLREVALLSIVNHENVVQFIGAATEPTLMIITELMRGGSLQKYLWSIRPETPELKLSLSLALDLSRVMAYLHSNGVIHRDIKPSNLLLTEDKQRIKLADFGLAREEISGEMTTEAGTYRWMAPELFSIDPLPVGGRKCYDHKADVYSFSIILWELMTNKTPFKGRNNIMVAYAAAKNIRPSLEGIPEDIARLLQSCWAEDPKIRPEFTQVIDSLRNILQTCCLQESSVPVMADTEEEVEGASDTSLSYKDTVTPDPHLSVLHAQPSSSAEAVPVVAPFSSSAVTSSSFRPCPPPGGFRHTRPHPRGE…
CmabZIP50	Cucurbita maxima	CmaCh08G003020.1	C	MHTFFSSEDLLDSSFWSSPPPPSSSPPSHSPFRSPEPSLAMNGSLSEWALERFLEEVSSFPVNSYPSTTSNRVTVSPVDVASPASQSSTSKRDEDDEIVEIKKADCDHDRSQPIPSLDPSKMVRSDSDRYRMFLKNQLDMACAAVARSRASSSEPKGPVQPAEHRGQTSSGFQFGLQAPGQVALGSDRGTSTKESDANGSPLGIPSLPAMPKKQGLQTAQTTSGSSRDESDDDDLEGDIENSENMHPSDARRARRMLSNRESARRSRRRKQAHLNDLETQVGQLRVDHSTLLKCLTDVNQKYDDAAVDNRILKADIETLRAKVKMSEETVKRLTGVNPLLVAMSQSQMPFVSSQMPMQSNSQFFHQNMSAFGNSPPHHRNLEGPGGRSQNDVATKMTDM…
CmabZIP51	Cucurbita maxima	CmaCh09G000150.1	K	MEDLEFSEYDIIGQIDWNDFFDEFPEGIGAREMEPPSLGESTSPLGLSNSSPDSISSWINEIENALMNDDEEKEVSVPIDDCCDSFLADVLVDSHGGASVIDIDSNTSDCNNDFSNCQKEDEDKVSPAPAGDYCDSFMPEVLVDTHGRSSGVDAVVDVPSNASDCRDDSNNSQKEKVDAANIDDSVDEDAGDPVSKKRRRQLRNRDAAVRSRERKKMYVKDLEMKSKFLEGECRRLGRLLQCCCAENQALRFSLQMGGASGASLAKQESAVLLLESLLLGSLLWLVGTVCLFTLPQLPQSTLEPVPRVTVVEEEGPGSAPFNGGGNNNSRCSYSSLQTRRCKAARTRMKLSMLDAILA
CmabZIP52	Cucurbita maxima	CmaCh09G001330.1	S	MSPVLSEILRSGSLSQIAVQNQSSGSEEELRQLLDQRKRKRMQSNRESARRSRMRKQQHLDGLMAQLSQLRENKNQIISRINLATQLFLNVEAQNSVLRAQVVELTHSLESLNQILSHIVDDNNHHHQEEQHNFLQNFYDFDQTPLFINSFFLTQQPIVASADHHVLHY
CmabZIP53	Cucurbita maxima	CmaCh09G003050.1	S	MFYSEEEAVRFRRPVQESGFTPAEIQELWSLLEDPARSNSGSQDSSRAVSLIDDERRRRRRISNRESARRLRLRKKRHLENLGVQTDRLKVKNQELKSQLNLVLNRYCMVRRQNERLWSEFVALHARLSDLYRISVPMQEKENSCMQISFNYYS
CmabZIP54	Cucurbita maxima	CmaCh09G006570.1	A	MNLDDIVLRNVMSVEEAELVHNNNPSSSPPASAAATASLFLGKRAGDVEPQPDLMTEVSASTEGMEWMHYQRALLIDSKLPASQAVYNNHGSVPDIGVYNLQAMSITTSASSNSDFHEGNSGRKRRQLDDIKEKTIERRQRRMIKNRESAARSRARKQEVERMFLSNPIPMPRYQLRRTSSAFF
CmabZIP55	Cucurbita maxima	CmaCh09G008320.1	E	MAQFPPKIPSFPQNWPHFPPPSMPNFSPSPPPHPPPSAHHTSSWVDDFLDFSTARRGLHRRSISDSIAFLETPFSDECRNSSSSAAAAASASALLHAPPPFDRLDDDQLMSMFSDDISMPLPPSSSNPSTPSDQNSNNDEKTTPSEHPPPPPHQLKNEPGEVESSPCQLPQLSQPPPSSSAAGDNTIDPKRVKRILANRQSAQRSRVRKLQYISELERSVTSLQTEVSALSPRVAFLDHQRLILNVDNSALKQRIAALAQDKIFKDAHQEALKKEIERLRQVYHQQSLKKMGSNQNGVVAPPPPQQQPPSSGEGAPPQAAETEKEQAVS
CmabZIP56	Cucurbita maxima	CmaCh09G010820.1	I	MLKDPNFSSAKPPLAAAAMDIEQMPENPYRGSHHRRSHSDTSFRFPNLDELLFFDPSELDLSMLSSPSSPPSCGAAMVVDSSDSKFSDDAVRPKPEPIVSGSFGGHLRSLSVDSDFLQNLDLGGDSGEIDSLATKTPVSEHRPVRHRHSLSMDGSSSSLEANSSLAIDGVKKAMDPERLAELALIDPKRAKRILANRQSAARSKERKMRYANELERKVQTLQSEATTLSAQVTILQRDTSGLTVENKELKLRLQAMEQQAQLRDALSEALKEEVQRLRIAASQVASVNGNPFIRPLQYPSPRPPLHHFSSSHAQQPGQQQQPPSILAINQQQSDPKWTNSSQLHSHSPDGQAKP
CmabZIP57	Cucurbita maxima	CmaCh10G009890.1	A	MGIQTMGSQLNGQQSHLQHASLMRQNSWYGRTLDEVKNQLGELGKPVGSMNLDEFLHNIWAAEDNQSMEMESESSSSAYSLQRQASFTLARALSGKTVDDVWREIQQGQKKKKNCEDLKTQSSVTTLGDITLEDFLIQAGLYAEASPSPIMSLDAIDSMDEQTFSQKIGLLSSFPSLGTLSDTTPKRGRDPSDFEETMDRRLKRKIKNRESAARSRARKQAYHNELVNKVSRLEEENLKLKKEEDGNKRGIH
CmabZIP58	Cucurbita maxima	CmaCh11G009880.1	C	MRSMDRVFSVDGIADQFLSSPPRAVPTEPEESSKLNRSASEWSFRRFLQEASVSDSSTSPPPPPASPSPDDRSENKESGENANQILQKQSNRNEICSSSSATSRMEKSKAAESVKIGPPCVPPNSGDYQAFLKSKLNLACAAVALCRVGILGSSATISSSIDQTTDEEDDVVEGEDGTSEHKDPAHAKRVRRMLSNRESARRSRKRKQAHLTELETQVAELRVENSALLKRFNDISQKYNESAINNRVLKADLETLKAKVQMAEETVRRIMGSKPMFYGEVSSMSMQSFDGSPSKTSRDAASNHAADISSADTQLNCVAKAATVSGKKMVKTGSLHRVASLESLQKRIRGSSGCCKPSGKGGQQ
CmabZIP59	Cucurbita maxima	CmaCh11G010650.1	I	MGDTGEANTDNMRNLRCSFGASSCSTGNLPFSMDQLKISQMNCSQSRPPHFQSNFLGDDSRRVGLPPSPSSPQIPPISPYSQIPIARPMNQQRYNLLPTHSRSLSQPSFFSFDSLPPLSPSSFRESPTTSNSDQVSADTSMEDRDNSSNSLLPPSPYMIANSSKMGDSLPPRKAHRRSSSDIPFGLSSMIQPSPPLPFSSSSGLERSTSSKGNAGMLKPASQFLKREPSLEKSVDNNLEGKGEKKSDGNSVDDLFSAYMNLDNFDLFHSSGTNGKNVHENQEDLDSRGSGTKTNGGDSSDNEAESSVNESMPGLNSSGEKKEGIKRTAGGDIARTTRHYRSVSMDSFMDKLQFGDESPKMPPTPPAVRPGQLSSNNLADGNSTPFSLELVNSEFSGAEL…
CmabZIP60	Cucurbita maxima	CmaCh11G010660.1	I	MSDTADAHTDNARNIQCSFGTSSSATVNHHFSMDQLKISQMNCSQGRPQHFKSNFLGDNNRRIGIPPSPNSWQIPPISPYSQIPMSRPMNQQSYHPVPTHSRSLSQPAFFSLDSLPPLSPSPFRDSPSTSNSDQVSADTSMEDRDASSHSLLPPSPYMRANSSKMGDALPPRKAHRRSNSDIPFGFSSMIQSSPLLPSSGSGGLERSTTSKENAGVFKPANQFVKRELSLEKSTDNNLEGMGERKSEGDTVDDLFSAYMNLDNIDLFNSTGTNDKNGHENREDLDSRGSGTKTGGDSSDNEAESSVNESGDNNQMPGLYSSAEKREGVKRTAGVDIAPTTRHYRSVSMDSFMDKLQFGDESPKMPPTPPGVGPGQLSSNNLADGNSTPFSLEFGNGEFS…
CmabZIP61	Cucurbita maxima	CmaCh11G013820.1	F	MDDGEIDFSNQEVFSNPNMAIPSSCSMDSFFDDLLKDVHTCTHTHTCIPPGPDYSHTHTCFHVHTKILPASPEEDKVVTDDTAESTEKKSKKRPLGNQEAVRKYREKKKARAASLEDEVVRLRALNQHLMKRLQGQAALEAEITRLKCLLVDIRGRIEGEIGSFPYQKTGNPNLSNTSNPGAYVMNPCNMQCDDQVYCLHPEGNGSRSGEGAVINEQSFGACGFENLQCLANHDSGSKELLGDGMGNAVSNDISSGVTKRKGQRKETWTR
CmabZIP62	Cucurbita maxima	CmaCh11G015860.1	A	MASSNVEIASTSKNNPDLPRESSVCSISTIIADLQHSDPSRNLVSMSMDDLLKNIYSDGQTHNQPQPENPIMPASIPTQDTFPLPKDLSTRSVEEVWKEIVAGGGDQRREPATDHEITLEDFLSKAGAVHQEDVRRVPVISEAGGYGVDSTLNNQFQIPPQQLEGAPVGYASGIDGRMVGVGRGKRRAVEEPVDKATQQKQRRMIKNRESAARSRERKQAYTLELESLVTQLEEENARLLREEAEHIKERSKQLKEKLIPISEKRRPPQRILTRANSF
CmabZIP63	Cucurbita maxima	CmaCh11G017430.1	A	MLVWSYNGSVNLDDFVCCRFVEKQNSFLIFTGCFGYIEVGMNDPNVMDLVSITLRIVLRKLRQVELKRNQLNQEDGCFRQLSCRRRSSCEMNFRNFEDMPPGNFTLARQPSIYSLTFDEIQNTWSGLGKEVGSMNMDELLKNIWTAEESQAMTSGGGGGGGGSAFGGNLQRQGSLTLPRTISQKTVDEVWKGLSKDNIGVEDGSGIEAMPRREPTLGEVTLEEFLVRAGVVREEPFNCGFYNQNAGSAVGMLMGNQMSENKNMVSVHNQNAALLGTGVVRPSQQQQQQPLFPKPATVTFASSMNSVNNPQLTNMVLASKPPLHEALIQGSGVGAIGLGSRGVTVASRSPTSTISSDVITKNSIRTSSYSPVPVPYSFGRGRRSSGALEKVVERRQRRMI…
CmabZIP64	Cucurbita maxima	CmaCh11G018040.1	E	MAQLPPKIPNMPPNNWPETFPPTTTLPVTHQNPSWVDEFLDFSSSRRGSHRRSVSDSITFLEMPMPEDDCQGSDAAPTTGSGNEFDRFDDDQFLSMFNDEISAAVAPTLSSSNTSTQSDHNSINDEKDGQQSRNKNESDEVQSQQQSKIQTQSNSPAPAASADRITDPKRVKRILANRQSAQRSRVRKLQYISELERSVTSLQAEVSVLSPRVAFLDQQRLLLNVDNSALKQRIAALAQDKIFKDAHQEALKREIERLRQVYHQQNIKNNDNAPPSSPPPTAIAIATATNAKLPNVDQKGQVLNVVV
CmabZIP65	Cucurbita maxima	CmaCh12G001240.1	D	MATEGSPRTDISTDGDTDEKSRRSNDRALTLVMASDSSDRSKDKTDQKTLRRLAQNREAARKSRLRKKAYVQQLESSRLKLTQLEQELQRARQQGIFISSSGDQTHSMSGNGAMAFDVEYARWLEDHNRQMNELRSAVNSHASDPELRIVVDGILVHYDELFRLKGNAAKADVFHLLSGMWKTPAERCFLWLGGFRSSELLKLLVNQLEPLTEQQLVGITNLQQSSQQAEDALSQGMEALQQSLAETLSSGSLGSSSSSGNVANYMGQMAMAMGKLGTLEGFIRQADNLRQQTLQQMHRILTTRQSARALLAVHDYFSRLRALSSLWLARPRE
CmabZIP66	Cucurbita maxima	CmaCh12G002710.1	C	MKRSASELALEELLETTAIASPEVIDAEADDELQNDNVFKIEHEVISRSPKRSKNFQDSADACSFFGDIDFNFFLRNNREIMDAIANCGGGVAEGPLWAQNLTPKLSTISATIDSQSSIVSSPTSASNLMGREHQRGANSGSSEDQSDDEIEAGSCEQSNDPLTLKKIRRMISNRDSARRSRRRKQAHLAELESQVKQLKVENETLFNQLLDASQQYRDANTNNRVLKSDVDAMRAKVKLAEDTLARGSMTSSLNQLLQNHLSTPQPLTVLRRMSNIPLPLGLPGDDVSYSGVTMSSQNPATRLAETGMASEAVSCVSEIWPRN
CmabZIP67	Cucurbita maxima	CmaCh12G003290.1	H	MQEPATSSAAASSLPSSSERSSSSALHLEVKEGMESDEEIRRVPDMVGESAGTSASGRDTGSVAGPDRVQVSRDGQRKRGRSPADKESKRLKRLLRNRVSAQQARERKKAYLNDLEVKVKDLEKKNLELEERLSTLQNENQMLRQILKNTTTSRRSGE
CmabZIP68	Cucurbita maxima	CmaCh12G004440.1	S	MDSSSGNSSGSTRLLNSGSEEDLQVLMDQRKRKRMQSNRESARRSRMRKQQHLDELMAQVARLRKDNAQILSNINITSQLYMNVEAENSVLRAQMEELTQRLQSLEEISNCIDIGGNNGGFGEAEEEAFQIQTNAATDSFMNSMNFLYVNQPIMATADIFHY
CmabZIP69	Cucurbita maxima	CmaCh12G005560.1	A	MNFKDFGSDPSAGNGGGGGRPSANHPLARQSSIYSLTFDEFQSMGSIGKDFGSMNMDELLKNIWSAEEMQTMASSAAVVAAAAKEGAGGVNGSGGYLQRQGSLTLPRTLSQKKVDEVWKDIMDEHGGTKDGNIVASGLQQRQQTLGEMTLEEFLLRAGVVREDTQLNGNPNNGGFFGNNNHIPIQSSNLLLNVNGVRAHQPQPIFPKQPTETTYGSQLPLPSDGIMGLADQGLSSNLIPGSALHGGRMGLVSLAAGAMPVATGSPANQLSSDGIGKSNGDTSSLSPVPYTLNGVRGRRCNGTLDRVVERRQRRMIKNRESAARSRARKQAEIMEMHNNRALKVMDTQQGTKKRCLRRTQTGVGFGSKLIDHKDFDRLFWNERKACVVRFIQLLHPPMAL…
CmabZIP70	Cucurbita maxima	CmaCh12G006080.1	S	MGEQHVGFQSEVPDNHGFTATEIQELLSLFLLNDGPPSPTSDSQASNPTTTDQRKLRRMLSNRESARRSRWRKKRHLEDLNNEVNRLMTQNRDLKDRLGRVLNRRHMVLRQNDWLWMEFVGLRSRLSDLCRILATMSSTSNTY
CmabZIP71	Cucurbita maxima	CmaCh12G011210.1	C	MDRVFSAGEISDQYWSSLPVAEPPPAGVGSKMSRSASEWAFQRFLQEASETSPHCSAADHGEGIEIKGSDCDQSQKHNAHHGGVSNGNTSSVSSNAVVPNIPIDSEEYQAFLKSRLELACAAVAKKRGSFTKTPTSSTSSDCGSQASNTLGIQAPKACKVGAGNNSLRPPDKDTNGVLGVTFSPMVPKISEVRSSPTTSGSSRDQWDDEEIEGETDTTESKDPADVKRIRRMLSNRESARRSRRRKQAHLTELETQVAQLRFENSTLLKRLADISQKYNEANVDNRILKANIETLRAKIKMAEETVKRVTGDPMFHATSEITSVGISSLDGSPSDALADGAVPLQDGSCHLYQPASNKPVVAHDIGVNNGLGDISHVDSGQQELSSLVLPAVSMNKILE…
CmabZIP72	Cucurbita maxima	CmaCh13G000470.1	M	MGDYNLHQNPHPCNELGSDDRRLSTDSVTVWRRSFMTGHGDEEGSSGGRAVDGWRSDGLPPLSKIGGGEMSSGGGDSRNSGRNIDPNMDPRKLKRIMSNRVSAQKSRLKKVQYVADMERKLKALEAHIAVLSPQVELFRNQQHVLQMEQKRLRELQMKQQQQSEANAWDNNAFQMPPPELSNLVSPRPNQENGERTVGGNGLGRFNSTALRRMIEYKWMPTPGLRQGFEPNFNLLGHKGMEKPN
CmabZIP73	Cucurbita maxima	CmaCh13G003140.1	D	MANLSSFINPEGSSFDFEELEEAIVLQRVELQNDELKFPQPSSNQNQSQRKGANSTSQRQLDAKTLRRLAQNRVAAKKSRLRKKAYIQQLEFSRIKLSQLEQDLHTARSEGLFLGACGGVMGGNISSGAAIFNMKYARWLDDDLRMMSELRAAVEGHLSDGDLRAIVDGYMSHYDEIFELKSVGAKSDVFHLMTGMWMSPAERCFLWIGGFRPSKLIEMVIPQLETLTEQQAVGICNLQRCSQETEDALYQGLDQFHHSLIITVAGTAVMEGVNHMAVAARKLSNLEGFIRQADMLRQQTLHQLRRILTVRQTARCFMIIGEYYGRLRALSSLWVFPPRARESRRWLNDEGSCQTATRRTEEEMIQIQSSHSHFPNF
CmabZIP74	Cucurbita maxima	CmaCh13G010530.1	E	MCVMDEDLGFAENPFNELKMMMRREGDEEDESNGSCGFHREILFPSMNTNCSNVFSSPNSASCDTALDVHRHHHLSVMAERKLRRMISNRESARRSRMRKKKQIEELQYQVGQLEGSNRQLSEKLIQLLECNQQILHENAELRRKLIEAVRPRCRSPTMADDSSDPLASPEDRLKALISCPSASTKSGFENESAEGEFQENQPLIDDNPCSICVICFSDDGKAERGKLDSCDHYFCFVCIMEWARIESRCPACKGRFTVVHRIAKDICRLRERIVNIPMRNQDRSVIENTTNRDPYAETCCTVCKGMEDEGLMLLCDLCDSAAHTYCVGLGANVPEGDWFCHDCTISRAQHADPELNTGYNDQNQTESARAHISISDIVKESSAQTVGIPRRIAVLHSS…
CmabZIP75	Cucurbita maxima	CmaCh14G003050.1	A	MVLKESEMMSHDEVESTLQSEQQLKPHGFSSLGRQSSIYSLTLDEFQHTLCESGKNFGSMNMDEFLTSIWTAEENQAFNASQSATSAVAALSNAQAHLPVSGVEKHNMEKQASLPRQGSLTLPAPLCRKTVDEVWSEIHKSQQGQSQNSSSGGNANNQNPESATRQPTFGEMTLEDFLIKAGVVQEQPCGRAGVLQQLPPPQQYGMYQNSNHTIGAGYVPRPIMGLSTSAAGGGASGTAGAGGITTYQPVPQGGSTIGDTSGYAGNGKRNSVYPSQPPPAVCYGGRVVNSGGGGGGVGGYSPAQPMGMAPVSPVSPDGMCANQVDSSNQFGLDMGGLRGRKRIIDGPVEKVVERRQRRMIKNRESAARSRARKQAYTVELEAELNQLREENAHLKQALA…
CmabZIP76	Cucurbita maxima	CmaCh14G004340.1	D	MASSNIKNQEEEQTPSLFSFQNNNFADQLPFSMNLPSISSNFITKDGGGDDLGELDQALFLYLDGQEPSSTTTTHHQSQSSSMRPPMLNIFPSQPMHVDPLLIKGSTAMINHGDSKIKPSEPSKELANQRSNGAIVSGTTLTQTTTTEPHPKPPKREANKKGLTSSSEQEGPKTPDPKTLRRLAQNREAARKSRLRKKAYVQQLELSRIKLTQLEQELQRARTQGMFLGGGSGVFDIEYGRWQEEHHRLMCELRAAVQEHLRENELRLFVDSCLAHYDEVLNLKMMVARSDVFHLVSGMWKTPAERCFMWIGDFRPSELIKHQLMNICGLQQSTQESEEALSQGLEALNQSLSDTITSDSLSTPPNMANYMGQMTLAINKLSSLEAFVRQADNLRHQTL…
CmabZIP77	Cucurbita maxima	CmaCh14G004910.1	B	MADPIVVVPPSDQNPNSTAYASEFDSLPIPPFDSLFFSDPDHDPGDPFLYSTALDLGFDENEDFELTFDDLDGLFLPSEADDFLLSEDLDQTTNSLDLPPDIPLQADREASGDAAVRVCSPACSPGSGSSAVSCKQSPDEGEFLNYQSSELRTADSECFSTHSGGWDSKSSRIVNCPSPEHGGGGSDHEFSGEPVSSQGSGSGNFDSGVSEGMNCRSANAEYYDVSVDQKIKSEEIGKFCMTKRKKEQDEGNADLRSSKYQRSSVPAETTNPQLGSCAVNEDEEKRKARLIRNRESAHLSRQRKKHYVEELEDKVRIMHSTIAGLNSKISYMLAENAALRQQLSGNGMCQPPPPGMYPHPSMPPMSYPWVPCAPYVVKPQGSQVPLVPIPRLKPQQPAS…
CmabZIP78	Cucurbita maxima	CmaCh14G005090.1	D	MNFMAGVGLLSTPYTVKEGGWGSLGVLLVFAIMCYFTAMLMKYCFEKRGQINIVTFPDLGQAAFGTFGRLFVSCCCIEFIILEEDNLSSLFPNAWLNLGGLHLDSNHLFGIVTALLVLPTVCLRDLRWISYLSVIVLTIAYLGTLGGIGFREVEAGEVVNWKGIPFSIGAYGFCFSGHTLFPNLYHSMADKTKYTKALLVCFVFCVLIYGGVAVMGFLMFGQTILSQITLNMPQHALASNVAKWTTAIVIPASCFLKIMGKEASRLQWFLFLFVELVVVVVVMMVIDGGAEGSSIPSSRISDLRTLEQTLGFHIENVDLTRNPLYNQIKSNSSTLNSNIQFGSLIKKESNPNLVSTSGGPHENWGESNMADVSTRTDTSTDDTDDKSQRLDKDQGNSLV…
CmabZIP79	Cucurbita maxima	CmaCh14G009300.1	S	MASIPRKSSPGSNGGSQPAIPDERKRKRMQSNRESARRSRMKKQKQVEDLTGELSRLQMANNQLLQSIGAKEQAFVQVDNMNNVLRAQAIELADRLRSLNSVLQIVEEVSGLAMDIPEIPDPLLKPWEFSRPALPVADMFLC
CmabZIP80	Cucurbita maxima	CmaCh14G011380.1	S	MQPGEIESLHYLLSSAPSLHSSQFNMSQDRTNRVHLNQFSNPFTKFQYPYQVQDMNPPPLSSNSTSDEAEDQQLSLINERKQRRMISNRESARRSRMRKQKHLDELCSQVLWLRNENHQLIDKLNQVSECHDRALQENAQLKEEASELRQMLRDLQLHNPYLP
CmabZIP81	Cucurbita maxima	CmaCh14G015180.1	I	MDNEKPQCRGGGFLQESTRYSGFSSAESSFNGKSEAASSSMSLPPLAPSGNSDWGQSGRGMSTDSNRFSHDISRMPENPRRNVGHRRAHSEILTLPDDICFDSDLGIIGGGDGPSLSDDTEEDLLSMYLDMDKFNSSPGTSATQVGDSSSSVVEAAATSTDDIAVGLKERPRVRHQHSQSMDGVTNIKPEMLVTGSEEASAADSKKAVSAAKLAELALIDPKRAKRIWANRQSAARSKERKMRYIAELERKVQTLQTEATSLSTQLTLLQRDANGITAENSELKLRLQTMEQQVHLQDALNEALKEEIQHLKVLTGQAMPNGRSITNFASFGGGQQFYPSNNQAVHTLLTAQQFQQLQIQSQQQQQQHFQYQQLHQLQQQQAGDIRMKRSISPQSSKDA…
CmabZIP82	Cucurbita maxima	CmaCh14G020880.1	G	MAYLFSPADHNLCQRRSVISTASQVSSLSFICIMGTSEDAKSMKTEKQSSPAPDQNCVSNSASIHVFPDWAAMQAYYGPRVAVPPYYNSAVASGHAPHPYMWGPPQMIPPYGTPYAAIYSHGGVYAVSMGPQSHGPGVPSTPAAVTPLSIETPSKVSGSSSQGLMKKLKGFDGLAMSIGNVSTESAAGGVEHGPSESMETESSSDGSDGTTAGANQTKRKRSREGTPITGKDAKIEPQASPVTAAEINESSSKLLGTTKAADATGKLGSVISPGMSTALELRNPSSINAMTSTTSIPPCSVLPSEVWLQNEKELKRERRKQSNRESARRSRLRKQAEAEELAHKVDSLTAENAAIRSEIKRLSENSEKIKKENATLMIKLKSAQSGRSEALDVNEKGMQ…
CmabZIP83	Cucurbita maxima	CmaCh15G000400.1	D	MAEMDGLVIEINLGTVDAGNDDVAGKTTVGKKGEKGIRAASFSLLVSSSAHYFRPSSAHFQLFLLSHSVHFTLMIGQQSMSSSSAQLYASRMGIYEPFHQINSWGNAFGTRLDTSISPIIKVDDCVDNKPEFVPFESMDHHESSQETNKPVDDKVQRRLTQNREAARKSRMRKKVYVQQLETSRLKLEQLEQELERTRQKGVYTASCLADTSHLGFSRLVNPGIAAFEIEYNHWVEKQERQITELRKALQQVHITTDTELQILVESGLNHYHNLFCIKANAAKADVFYLMSGVWRSSAERFFLWIGGFRPSELLNVLTPYFEALNEQQQSAIHNLQQSSRQAEDALSQGMEKLHQNLSLSIASDPIGSYISEMGDGMEKAEALESLVRQPSVCYSFLEQ…
CmabZIP84	Cucurbita maxima	CmaCh15G002100.1	S	MQPGEVTSLQYLIPSNLSPYATHFPMAQNNLSTMQLNELSNPLYNFQGSSQFQDFNRHPCLSSNSTSDEADEQQQSLIDERKQRRMVSNRESARRSRMRKQKHLDELWSQVVWLRNENHQLIDKLNQVSDCHDKVVQENAQLKEQTSELRQMITELQVNNPYPKFRELEEIPPNTPSES
CmabZIP85	Cucurbita maxima	CmaCh15G005470.1	A	MGIQTMGSQAGGDPNGKQSQFQPLVRQSSLYNLTLDEVQNQLGDLGKPLISMNLDELLKNVWTAEANQTVGKENEDNTVLDNQTSLQRQASLSLNGALSKKTVDEVWRDIQQSKNSEEKKSREQQLTLGEMTLEDFLVKAGVVAETSSNKKGAGSVVEIDANITPQFQQTQWMQYPQPPYQSQQAAMMGVYMSGQPIPQPLHVGAGAVMDVPYVDNQMALQTPLMGTLSDTPTSGRKRGAPEDMIEKTVERRQKRMIKNRESAARSRARKQAYTNELENKVSRLEEENERLRKRKNKTRKSGSPCLSSFISSKSNSRPCVEMSASTVSITANPAARRRPVLVSEKKGTSIEMLAADGAIPLSNTATAGIVGVGEDKVAGGNSRDMSHHSIRGEAVLERS…
CmabZIP86	Cucurbita maxima	CmaCh15G005930.1	A	MASYKLLASSNSRNSDLSRGSSSSSSSASLLGSQFLSNHLRNNDIPTRNRSHSRSSMTVDGLLGNGYDSNPTESSILLDAQITLVDSHNPSSLPMNTTTTTTTTTTTNSSAVIDSNHNTSSGAAPKTVDDVWREIVSGERKDLKEEVADEFITLEDYLLRTGVMPVEDVKLPQTERLSGGIFSFDPIPASTFQALDKVEGSIIGFANGVDLIGSGGSGGRGKRGRAALEPLDKAAEQRQRRMIKNRESAARSRERKQAYQVELESLAVRLEEEKERLLREKAERTKERFEQLMEKVIPVVEKRRPPQVIRRVNSMKW
CmabZIP87	Cucurbita maxima	CmaCh15G008410.1	S	MQTRRKEGNEIIRPICSDQTLHFHTSNSALSALLVPQRHNLATFCALYSLASMASALLLLIWGLYHSLVLGKALRALPRLECLYLFILCLLLPYQLSNLLIAYNLSMEISGAHFPAPGNYGMIQNHNINGLSSYISVSSTSISDDGDDQNQIPGFVIDERKQRRMISNRESARRSRMRKQKHLDELWSLVVRLRTENHSLMKKLNQLTEFQQQLLQENVKLKEEASDFRRMIADIQMCSPYTTPLRDLEEAP
CmabZIP88	Cucurbita maxima	CmaCh15G009080.1	D	MQSFENPDQFYVHSSSSSVVLWGDDNGRFHTRFLPDMELQQSAVAVAAFHQDDAVDLSPSSVFGLKSTHNTAFPIHLPYGSTDVGSIGGTGYLDTGQQSMRLNKLAPPQTMAAGSFENWGESAMADTSQQTDTSTDIDTDERNQLQVVAHGTLMADSMGQSRAKSVDQKTLRRLAQNREAARKSRLRKKAYVQQLESSRQRLAQLEQELHRARQQGMFVASGAGDHCLSMTGNGALAFDLDYARWLDEHQRLVNDLRASANSQLGDEELRFLVDGVMAHYDELFRLKSIGAKADVFHILSGMWKTPAERCFMWLGGFRSSELLKIVGSHLEPLTEQQLMGICNLQQSSQQAEDALSQGIEALQQSLVETVSTASIGPASSGNVADYMGQMAIAMSKLTT…
CmabZIP89	Cucurbita maxima	CmaCh15G014260.1	S	MLLPSEVPEESYFWTVQTDDNNDNLPNMISSGCNEERAKMMDERRQRRMISNRESARRSRMRKQKHLNLLWSQLARLCNENRDLKEKVSRLMESQQFLLQENANLKQQVSSFDQILRDMELEQQLVAQF
CmabZIP90	Cucurbita maxima	CmaCh16G003890.1	E	MGKIPCSFCRSSSRRRRKKAAQSSLSPLPQPPPQTGICSPPINNNGSGLVGGGGGGAMGKVKKKAGGARLWMRLDRWGQTELIEWDKSAIIRRAAIPARDLRILGPIFSQSSNILAREKAMVVSLEFIKAIVTAEEVLLLDPLCQEVIPFVDKLRKLLAKMSSSQVENDVNVSRGGKQLPVSEAVDEQYELPFEFQVLEIALEVVCIYLDSTVKDLERDAYPVLDELAMNVSTKNLERVRSLKSNLTRILARVQKVRDEIEHLLDDNEDMGQLYLTRKWMQNQQSDASLGVVASNSTTATVPHLRRLSSTRSGSAVTSNLSDDNDVEDLEMLLEAYFMQLDGTRNRILSVREYIDDTEDYVNIQLDSQRNELIQFQLTLTIASFAIAVETLIAGLFGMN…
CmabZIP91	Cucurbita maxima	CmaCh16G006320.1	S	MISNRESARRSRMRKQKQLDDLTSQASLLKTENEQIAVNFNFTTQLYLNLEAENSVLQAQMAELRHRLDSLNEIISFIKSSTRNLYDSEEHDEVSEIDGVVDSWGIPFLNQPIMAAGDMFMC
CmabZIP92	Cucurbita maxima	CmaCh16G006700.1	D	MSMFELTNYPKHAPFSIQPSSSSSLPGRMGLYEPIHPIGMWGETFRTNLDASSLLMEADTKLENQSDEASLGSLGDPHIYNGKDTKRNEKIQRRLAQNREAARKSRLRKKAYIKQLESSRLKLIQLEQELEKARQQGLLAGARFDNNQSGLSGTTNSGISAFESEYEQWVEEQNRQICDLRTAVHADITDIELRILVENAMRHYFKFFRMKAKAAKADVSYIMSGMWKTSAERLFLWIGGFRPSELLKVLIPQLKILTDQQVSETSSLTKSCLQAEDALRQGMEKLQQNLFESVVAGQLSEGSYPLQMTAAMERLEALISFVNQADHLRQETLQQMYKILTTRQSAQGLLILGEFFQRLRALSLLWANRPCEPT
CmabZIP93	Cucurbita maxima	CmaCh16G011930.1	G	MSGSEMEKPPKDKETKTPPPTTQEQTSTTSAGAVNPDWSGFQAYSPIPPHGFLASSPQAHPYMWGVQLSAVMVHAISDNCFYLQHIMPPYGTPPHPYVAMYPPGGIYAHPSIPPGSYPFSPFAMPSPNGITEASGNTAGSLEGDVKLPEVKEKLPIKRSKGSLGSLNMITGKNNELGKTSGTSANGAYSKSAESASEGSSEGSDANSQNESQPKLGSRKDTSEVEASQNGNSMHGTQNGGSNTQAMAAIPLATAGAPGVVPGPPTNLNIGMDYWGAPSTIPAMRGKVQSAPVAGGLVTTGSRDGMQSQLWLQDEREIKRQRRKQSNRESARRSRLRKQAECDELAHRAEALQEENASLRSEVNRIRSEYEQLLSENASLKERLREVPGNEELRTSRNGQ…
CmabZIP94	Cucurbita maxima	CmaCh16G012500.1	A	MEEVWKDINLSSLHSRSDHDFPSAAATPISLHLHHHHSAANFRHIILQDFLSSSTSKLDSSSAAAAAAVAPPPTVLSLNSTRELHFPDNAAVAAAAAAHFCHPNPSSATAAFHSPFDQVLGPPPFAKKRVPDSDSNNSGDRRQKRMIKNRESAARSRARKQAYTNELELEVAHLMEENARLRRQHEELRAAATAQTSRKHRLQRTSTAPF
CmabZIP95	Cucurbita maxima	CmaCh18G006600.1	D	MATPPLHATALSNSSPYSNLYGIHHNPSPLPFLNQEHPAFDFGELEEAIVLQGVKLGNDEPKSPHFVSGRPAATLEMFPSWPIRFQQTPTMGEGSKSESTDSGSANINNALTSKTELEMESDSPISRRLCSSAQGFDQVLHHHHHLQTELEDDALRIEPSSHHNQSPVEGKRKGGGSTSERQLDPKTLRRLAQNREAARKSRLRKKAYIQQLESSRMKLSQLEQDLHRARAAIFDMEYARWLDDDHRLMAELRAALHGYLPDGDLQAIVDNYISHYDEIFHLKSVAAKSDVFHLITGMWMTPAERCFLWIGGFRPSKLIEMLIPQLETLTEQQAVEICSLQRSSQETEDALYQGLEQLQHSLIRAIAGTAVVDGINHMAAAAGQLSNLEGFIRQADMLR…
CmabZIP96	Cucurbita maxima	CmaCh18G008490.1	D	MADGSPGTDISTDVDTDDKNQRLDMVLLNAAAASDSSDRTKDKSDQKTLRRLAQNREAARKSRLRKKAYVQQLESSRLKLTQLEQELQRARQQGIFISSSGDQAHSMAGNGAMAFDVEYARWLEDQNKQINELRAAVNSHASDTELRMVVDGILLHYDEFFQLKGVAAKADVFHLLSGMWKTPAERCFLWLGGFRSSELLKLLVNQLEPLTEQQLLGISNLQQSSQQTEDALSQGMEALQQSLAETLSSGSLGSSNASGNTLQQMHRILTTRQSARALLAIHDYFSRLRALSSLWLARPKE
CmabZIP97	Cucurbita maxima	CmaCh18G009610.1	E	MSTRQTHLPPRCPIQKKTTAGSINGSVALSPPVNEFFLYHDTPSSQSSVLEDEPVWLGELLSDCESNSKGKPLRRSASDSVTLLDGLADSLRSLCIEKDVENSVGNETCEQWDPSCIYGPNSPRKKCSSDFSNYNMVSALSEFVHLHHATPVHTDICSVGESSSSKLNGDISESVREVNSDENAAKRHNGQRSRVRKLQYIAELERKVNVLQTVESQLAIRVASLLQERVALSMENSKLKQQVARVRREKLTSEGRHQVLKKEVEKLKVVFAKRQVKNSF
CmabZIP98	Cucurbita maxima	CmaCh18G010740.1	S	MKPVPINMNGMVATCHRQARFLVWLCFTAKVFDEMLQRKSCCSDLAEMTGIQFFPSENAFQIPSNIGMIQNSFQTFHHLNDFLGNQPMSHVPHPGLEFLAQSLSFSYNSTSDEAEEQQKSIIDERKQRRMISNRESARRSRMRKQKHLDELWSQVLRLRSENHELVDKLNHISDCHEKLLLENAKLKEEASDLRQMLSHLQIGRPYNPCLSDLEDIPSNTVHLRAESSSCQSIANSMDNLLFMEDKSLTF
CmabZIP99	Cucurbita maxima	CmaCh19G006000.1	A	MNFRSFEDMPPGEGTMAKTQGNFTLTRQPSIYSLTFDEFQNTWNGLGKDVGSMNMDELLKNIWTAEESQAMTSTAAAVGGAGSTNGGNLQRQGSLTLPRTISQKTVDEVWKDLSKEGSGIEATPRRQPTLGEVTLEEFLARAGVVREEPRRVEDRPFSCGFFGGLSRDDNNACLALGMFMENQIAENKNNGGLAHGMLSAGAVRSPQQQQQPLFPKPATVTFASSMNLVNNHPQHTTGAATNLVVAPKPSLYDPLIQGSGVGAIGLGTGCVTVASRSPTSTISSDMITKNSISTSSFSPVPYSFGRGRRSGGVLEKVVERRQRRMIKNRESAARSRARKQAYTLELEAEVAKLKEMNQELQKKQREIMETQKDQVLEKMKCHFGAKRLCLRRTLTGPW
CmabZIP100	Cucurbita maxima	CmaCh19G007020.1	I	MKIGVPGGVVIVIVSVKREKSPALSRDSRREISLKLTRWFLTGNASSSRNVVAFGLKPSCSFERRWLSWTPLLSFLLLVQFVKFSLFNVWQIEWLISYVSVWGEMGDTEDVHTDSFRNLQCSFGTSSSSSVKHNFSMDQLKISQMNCSQGRPQHFQSNFLGDNNRRIGIPPQIPPISPYSQIPVSRPMNQHSYSSVPTHSRSLSQPSFFSFDSLPPLSPSPFRDSPSTSNSDQVSADTSMEDRDASSHSLLPPSPYMRANSSQMGDALPPRKAHRRSNSDIPFGLSSMIQSSPLIPLSGSGRLERSTNSKENVGIFKPGSQFVKREPSLEKGIDNNLEGMGERKPEGDTVDDLFSAYMNLDNIDLFNSSGANDKNGHEKREDLDSRGSGTKTNGGESSD…
CmabZIP101	Cucurbita maxima	CmaCh19G007040.1	I	MGDTDDANAENMRNLQCSYGASSSFAGNLPLSMDQLKISQMNCSQIRPPHFQSNFLSDNSRRIGIPPSPNSPQIPPISPYSQIPISRPMNQQNYSPVPTHSRSLSQPSFFSLDSLPPLSPSPFRESPSTSNSDQVSADTSMEDRDNSSHSLLPPSPYMRANSSKMGDSLPPRKAHRRSSSDIPFGLSSMIQPSLPFSSSGGLERSTSSKENAGMLKPASQLVKREHSLEKNVDNNLEGTGERKSDGDNVDDLFSAYMNLDNIDLFNSSGTNDKNGHENREDLDSRGSGTKTNGGESSDNEAESSVNESGDSAQMPRLNSSAEKREGIKRTAGGDIAPTTRHYRSVSMDSFMGKLQFGDESPKMPPTPPGVRPGQLSSNNLVDGNSASFSLEFGNGEFSG…
CmabZIP102	Cucurbita maxima	CmaCh19G007380.1	F	MEDGELDFSNQEVFSSPNMEIPSSCSMDGFFDELLKDTHTCTHTHTCNPPGPDYSHTHTCFHVHTKIVPAPSEEDKVVTDDTAESTEKKSKKRPLGNREAVRKYREKKKARAASLEDEVVRLRALNQHLVKRLQGQAALEAEVARLKCLLVDIRGRIEGEIGSFPYQKAVNPNLANPSIPGAYLMNPCNVRCENDQIYCLHPGVDGSRSSEGAVINGQSFGACEFENLQCLASHGLTSEELPGCGLRNAVSNDISSEAMKKKGGKRKET
CmabZIP103	Cucurbita maxima	CmaCh19G009030.1	E	MAQLPPKIPNMATNWPEFSRQKIPSMETFAPTTTTAVAFAHQNPSWVDEFLDFSSARRGSHRRSVSDSITFLEMPMLEEDCRGSTAPPPPPGSGSGDRNEFDGFEDEQFLSMFNDEISAGVAPTVSSSNPSTPSDHNSINDEKDAQNDGKQNQNKNETDEVQSQQQSDTQTQSNSTATAASTERITDPKRVKRILANRQSAQRSRVRKLQYISELERSVTSLQAEVSVLSPRVAFLDHQRLLLNVDNSALKQRIAALAQDKIFKDAHQEALKREIERLRQVYHQQNIKKTENAAPPVTATTVTDGKLCNVAMASVHFRSHNLFTAIPIGRSAAKNPRIQANIKTQLKSSRTQRIMEGISVSGEVGGAGGAYSYDALKRLDQIWSRICSGQEAPEAAQEV…
CmabZIP104	Cucurbita maxima	CmaCh20G001670.1	A	MENSGFGLMISESEAGIQASSDSRDNFLCSLNKRDSVLSLTLDEIKCKSGKNFGGMSMDEFLANIWNVEDIQSQFHSQLQTNENEPQDRPFMAVNDSRPALYEQGSISIPIPLCGKTVDEIWSEIHKDEQNPHRQKFINVQQNACQSQQALREMTLEDFLVKAGVVQEASSSCSMKQQQQACSLNNLGLSLSYQQNDAPRIRNMSGNCFSTYQMLTPSVGEPSDSSSIQKCQSLTDWAEPSNKKRIVDGPTEVVVQRRQRRMIKNRESAARSRARKQAYTVELESELKQLKEENVKLKQIMAESERKRKQEILQRKPEKRQKPTQRLMTMRRNASTGW
CmabZIP105	Cucurbita maxima	CmaCh20G001700.1	D	MTSNRVEETAPSSTHHLPHNSHLYAINYNNPSSTCEAFDIGELEQAIVLQEHEAKNKLDHHQSKQTFFSGRPAAATAATLEMFPSWPIKFQQTPTGMSSRRREESTDESPMTKKPCPSTSSAAHQGFIQKQIHPEMILTDVSAQHHSLRQKRKGCGSISTSQKQLDAKTLRRLAQNREAARKSRLRKKAYVQQLESSRVKLTQLEQDLQRARAQGLFLGACGGGGGIISPGGAMFDMEYARWLEEDHRHTAELRGGLEARLPDVELRVKVDACICHYDQIFRLKGEAAKSDIFHLIAGIWMSPAERCFLWIGGFRPSDLIKILLSQLDPITEQQVVEIYKLQHSSQQAEDALSQGLDQLHQSLTDTVAGGPVIDGINHMVLAMDKISHLQGFLHQADIL…
CmabZIP106	Cucurbita maxima	CmaCh20G003070.1	I	MQDPAPSNPIHSPNSNQIPPLNAALPPPPAHKPPPVANATASSSMFANANAGNGSFVPRAGSHHRRAHSEVSFRLQEDMMDISASDPFNGGSSTASLEEIGSEDDLFSTYIDVKKFGGNGGGNFVDHDANGGSEGAGGNEGEKTSKPRHRHSVSVDGTTSSSSMFGEIMEAKKAMPPDKLAELWSSDPKRAKRILANRQSAARSKERKARYIQELERKVQTLQTEATTLSAQLTLFQRDTTGLSTENTELKLRLQAMEQQAQMRDALNEALKKEVERLKIATGEMMSPSESFNLGMHHMAYAPSSFIQLSQQPGSAGPQNIQMPPYNHSPSNMSSHPLHPSDSHSLSEVLQSDPLGRLQGLDISSKGSSLVKSEDPSLSASESSTTF
CmabZIP107	Cucurbita maxima	CmaCh20G005880.1	E	MPNLPPKFPNFNTPNPPAHDDFLSFSSPRQSLHHRSVSDSIAFLKTPTMNQSILGSAAPSNNNAFDGFDEDDQPTSSETHNDGNTDSKRVKRILANRQSARRSRVRKLQYITELEQSISTLQAEVSMLSPRVAFLDQQRLLLNVDNSALKQRIASLSQDNIFKDAHEEALKREIERLGQLYHRQQKNRRMDSNGPSPAATNEPISPGDKNQKLLYV
CmabZIP108	Cucurbita maxima	CmaCh20G007500.1	F	MEEGELESSNPEVFSSSNAVELPNSCSMDTFLDEILKDTHACTHAHTCNPSGPDYSHTHTCFHVHTKVVSSPTEDKVSTDDTAESVDKKTKKRSLGNREAVRKYREKKKARAASLEDEVMRLTALNQQLLKRLQGQAALEAEISRLKCLLVDIRGRIEGEIGSFPYHKPANSNLLNQNAPGSYVINPCNVQCNDQPYCLNAGTDGKSGESVLLNGHSFSACDIGNLECLANQNTGANELPDCELNQKKGVHKATKNAKS
CmabZIP109	Cucurbita maxima	CmaCh20G008320.1	S	MASSSGTSSTSSSMEEGELAALMEQRKRKRMISNRESARRSRMRKQKHLDELMAMVAQLRKDNQQIVANLGVTTQHYAAVEAENSILRAQAAELGHRLQSLNEIISFLNPSDGVFEDACNDSYGVHGGGGGGDFNPLQMAFFMSQPLMEY
CmobZIP1	Cucurbita moschata	CmoCh01G002980.1	S	MASIPRQTSLGSNGGSPPAIPDERKRKRMQSNRESARRSRMRKQKQVEDLTGEVSRLQIANNQLLQSIGAKEQAFVQVDNMNNVLRAQAMELTDRLRSLNSVLQIVEEVSGLAMDIPEIPDPLLKPWDFSRPVLPAADMFLC
CmobZIP2	Cucurbita moschata	CmoCh01G007180.1	M	MEDYNLEKNHHPCNFQGIMEMCSATVSNSPSNGGADDRRVMNDNSVSAWRRSFVVGSQDEAASSGAKVADGRWSNGLSRFSKIGGGEMSSSDGKGNVGDGGNSEQILFGRSVDPNMDPRKLKRIMSNRVSAQKSRLKKVQYVADMERKLKALEV
CmobZIP3	Cucurbita moschata	CmoCh01G007610.1	I	MQDPASNPDSSISNNASTPNTHLPPPPPPPSSTRPHHRRAHSELTFRFPDDIMDLSSSDPFTAGSAALALDEIGSEDDLFSTYIDVDKLGPGTSSADHTANAEPEKTPRPRHRYSNSVDGSTSTSVFGDVLDAKKAMPPDKLAELWTLDPKRAKRILANRQSASRSKERKARYMQELERKVQTLQTEATTLSAQLALFQRDTTGLSSENTELKLRLQAMEQQAHLRDALNEALKNEVERLKVATGETSGASDSFNLGGMPHMPYLASSFFPLHQQPGSAGTHNMLQMPLYGHSSSNMSIHPLHHQLNSHQFSETMQSDPLGRLQGLDISSNGSPLVKSEVPSLSASESSATF
CmobZIP4	Cucurbita moschata	CmoCh01G010120.1	A	MKKPNQIFRTAAAAKVVANPIHMSAMDMDSKLDGPSTPSGGVDDVWREKAVEEMMRWEDFIGVKAQEDVRILNPLNCFPQFEEEMIVGFGNGGEISGRSGKRRRAPMEPMDEAALQRQRRMIKNRESAARSRERKHAHQVELELIAARLEEENHRLLKQKAERGKERLKQLMETVIPVVEKRRPPRVLCPGHSFEC
CmobZIP5	Cucurbita moschata	CmoCh01G010380.1	I	MLMDTNFSASKPPQPAAAMDIEQMSQNPQRGSYHRRSLSDTSFRFPNLDELLFFDPLELDLSILTSPSSSPPGAAAMAVDSSSNSKLSSDAVHPKPEPINSGSFGGHLRSLSVDSDFFKNLDLGGDGGSIDSLGRKTPVSEQRQVRHRHSLSMDGSSSSFEADSTLMIDGVKKAMDPERLAELALIDPKRAKRILANRQSAARSKERKVRYTNELERKVQTLQSEATTLSAQVTMLQQARLVSLFACYALMRQFHVMQRETTELAVENKELKLRLQAMDQQAQLRDDLSEALKEEVQRLRIAAGQVPLINGNPFNRPPQYPSSRPPVHHFSSSHAQQGQQQPSPSLATNLQQPDPKWMNSSQLLGRNPDGQAKP
CmobZIP6	Cucurbita moschata	CmoCh01G012860.1	E	MAQLPPKIPSFPQNWPHFPPPPMHNLSPPPPPSSSAASHHNPSWVDDFLDFSTARRGLHRRSISDSIAFLETPFSDACRNSSSSSSSSAVAVAVLHATPTFDRLDDDQLMSMFSDDISVAVPASSNPSSSSDQNSNNYEKTTTVPSEPPPPPHQLKNEPGEVESSSCQLQQQAEPPPPSSAAGDNTIDPKRVKRILANRQSAQRSRVRKLQYISELERSVTTLQTEVSALSPRVAFLDHQRLILNVDNSALKQRIAALAQDKIFKDAHQEALRKEIERLRQVYHQQSLKKMGSNHNRNGAAPPSSGKEAPPRMAETETELAVS
CmobZIP7	Cucurbita moschata	CmoCh01G015510.1	H	MQERTTAAASAGRTRSSSERSSSSAFLLDVKEGVGSDEEEISRVPQICGNSASAAGGTSASGKAPASDGVRSRGRSSADKESKRLKRLLRNRVSAQQARERKKAYLGDLEIRAANLLKRNSELEENLSTLQNENQMLRHILKNTTTNKRSDGDTANANQTV
CmobZIP8	Cucurbita moschata	CmoCh01G018310.1	S	MSAITSTCSSFFSIRSNSMESRVRTSSSTHASPACGKLDGVATWLINGFVTAFFGSLERCSCIRIATAEDDGDEANDAPLIPKDVNHRQDGDAAGRRRAGKGKKCQPLFYSGEEAVRFHRPVYESGLSPAESQEVWSQFEDPGGSISGSQGSCQAVSSIDGGRRRNRMMSNREPATRPRLRKMRYFESLTVEADRLKVKNEELKRQLNLVSKRSSMVRRQNERLWSEFVALRARLSELPRPIIILLRRENCKKMLSPKENNVSEYRILLESQKSKMGSGPEGEAMIKNKLQSLSTLTMEL
CmobZIP9	Cucurbita moschata	CmoCh02G002560.1	F	MEDGELESSNPEVFSSSNAVEFLSSCSMDSFFDEILKDTHACTHAHTCNPPGPDYSHTHTCFHVHTKIVSSPTEEKVSTDDTAESVDKKTKKRPLGNREAVRKYREKKKARAASLEDEVVRLRTLNQQLLKRLQGQAALEAEISRLKCLLVDIRGRIEGEIGTFPYQKPANSDLPNQNMSGSYMINPCNVQCNDQPYCLHPGADGKSGESVLLNGQSFSGCDFENLQCSVNQNTGGTKELPDCGLGDTVSNINCAEFNQKKGVYERICPSYKWEELIVDGICILSCTSSATSGRFLLRPVQHQHPLSELGNGGISRPEPSRNISRKLRSAFNVQEYLSSMSNLIRNVTGLYRSGGLLFLIFQVIHVDQVGYVCHSENFCLTYLA
CmobZIP10	Cucurbita moschata	CmoCh02G003880.1	S	MASSCVTSSTCSSMEEGEFVALMEQRKRKRMISNRESARRSRMRKQKHLEDLITMVRKLSEEKQQIVANLDMTAQNYAAVETVNSILRAQAVELAHRLQSLTEILAFLNPCDGVYDACNSYNGDGGAGGSGFFCADPIDIGGGGDGFFNPLKMGFCRSQPVMASADVFEEY
CmobZIP11	Cucurbita moschata	CmoCh02G006970.1	I	MQDPASSNPIHTPNSNQIPPFDVAPPPKTHKPPPVVNATASSSMFANANAGNASFVPRGGSHHRRAHSEVSFRLTEDIMDLSGSDPFNGGLSTASLEEIGSEDDLFSTYIDVKKLGGNGGGNFVDQNANGGSEGAGGSEGEKTPKPRHRHSLSVDGMTSSSSMFGEVMEAKKAMPPDKLAELWSSDPKRAKRIKFLVSTFELFGEILTVKDDKFIVLSCNRHHLDMHNDFSFRLRFWISWEPLSHVLADMCRILANRQSAARSKERKARYIQELERKVQTLQTEATTLSAQLTLFQRDTRGLSNENTELKLRLQAMEQQAQLRDALNDALKKEVDRLKFATGEMMSPSESFNLGMHHMAYAPSSFVQRSQQPAGPQSMQMPPYSHSPSNMSSHPMHPSD…
CmobZIP12	Cucurbita moschata	CmoCh02G007390.1	M	MDTFHMRMAQPAGIPAILRPLPPLPRSRLGKPTPTTAGDKLHLFQSNGNDKIFLSGGEPTPPPPPPLNEHRLQLPDSDKDVNVEARRLRRQYSQKYRLKQLHYITQLESELKALQAEVTITSPRIKFMDRQNSLLRAENYSIKEKLSSYAGELLFKEAQYEELKRERNMLKEVYEAYQLKRLETLKNSNSSRKNNNNSTSGGGGGSSFQLEENCPEMADKSNPFRMLEN
CmobZIP13	Cucurbita moschata	CmoCh02G013690.1	A	MRCNAEDAFTKGLGQLHQSLTETIINRPVIHEFLIHFSATPSVCSQRHPNRAGWFHVGEMENSGFEHMAIGQMIPEAAAAAQPPSNGVLSDNFISSLNKNNSILSQPVDEIQYKSGKNFGCLGMDEILSNLWNVEGTQNQIHSQTNELNEPQNLPFMAANTINNSRLTLSRQASAEQTYPQWQKFMNIQQNPCYSQQGLGERTLEDFLVKAGMVQESSSSSSMKQLPCSMGGNLGQNMSYHNHQNAAMNFPGNLFSTNQMLTPSVGVEPSDNSSIQISQSLTDWGEHSSRKRIINRSPEFVVQRRQHRMIKNRESAARSRARKQAYTVELEAELNQLKEENEKLKQTLIESEMDRQKEMMQRKELEKRQKPTERLMTMRRAASMDW
CmobZIP14	Cucurbita moschata	CmoCh02G016850.1	G	MGGSEINKSAKEESKSAPATTQEESPNTSTGIVNPEWSGFQAYSPIPPPGYLPTSPQAHPYMWGVQPIMPPYGTPPHPYVAMYPHGGIYAHPPIPPGSYPYSPFAIASPNGIAEASGNTPGNMEGDGKPSELKEKLPIKRSKGSLGSLNMITGKNNELGKPSGASANGVYSKSAESESEGSSERSDADSQNDSQLKSGSGKDSLEGGGTPNGLMHGSQNEGHSLAHPLVNQTMSIIPIQASGAVSGPATNLNIGMDYWGTPTTSAVPSLGGKVPSAPVVGAAAAGSRDSIQSQMWLQDERELKRQKRKQSNRESARRSRLRKQAECDELSHRAEALNEENASLRSEVDRIRSEYEQLLSENASLKRRLGESDGKEDPRATKDDQNVNKEPQRTSRTEFT…
CmobZIP15	Cucurbita moschata	CmoCh03G007450.1	S	MGSSGGASSGSEHDREVKRKRRRMQSNRESARRSRLRKQKHLDDLTEQVSRLRNHNHEMVASLNVAANLCVSLEAENSILRAQIAELTRRLQSLNDIVTFINSTEVFETFLEVGDFNGFEDMF
CmobZIP16	Cucurbita moschata	CmoCh03G007960.1	G	MGTGEEGTPSKTSKPLSSSQDIAPAPSYPDWSSSMQAYYGAGATPPPYFASTVASPTPHPYIWGGQHPLMPPYGTPVPYPAIYPPGGVYAHPNITVTPGSAPINAEYEGKSPDGKERASKKSKGTSGNTGSGGGRTGDSGKVASSSGNDGASQSADSGTEGSSEGSDENANQHELSANKKGSFNQMLADGANAQNNTGGPNAKSLVTGKPITSIPGTNLNMGMDLWNNTTGASGAGKVRANAVSSAIGPTPMVGRDGVMPEQWVQDERELKRQKRKQSNRESARRSRLRKQAECEELQARVQTLNNENRTLRDELQRLSEECEKLTSENSSIKEELTRFCGPEALANFEKGIAAPAAQSIDDEGKD
CmobZIP17	Cucurbita moschata	CmoCh03G009390.1	S	MLTTFPTGSPYESMLENPFPAIDGTSTPWECQDHDREFLPVAFQFPEPAGLSDVLQSPKPVISSSSSENRVEPEAMDPDAREPDRKVEVIDERKRRRMESNRESARRSRARKQKHLENLRNLVNKLIVENRELSKQLRFTVSQLNRVRTENDHLQTEHTILRQKLLYSRQVLIFRQFHRQLAYASPYSSFEQPPNISQSQYILNNNNNNNLVNC
CmobZIP18	Cucurbita moschata	CmoCh04G001030.1	I	MEIPDPSNQMASSSNPTAPIRGSFHRRAHSEVHFRIPSDLDLVSDPFDGPSSGFGDLGFEDDLLCTFMDIEKIGSKIDNGSSSKSEGADGGGATAENVDGEKISRPRHRHSNSADGSSIMESIEAKKAMDPDKLAELWTIDPKRAKRILANRQSAARSKERKARYIMELERKVQSLQTEATTLSAQLTLYQRDTTGLSTENTELKLRLQTMEQQAHLRDALNEALKKEVERLKIATGELMTATDSYNFGMLQVSHPQSCFQPQPQPERHNPQRTQRPQVHPFHSSLPNPHQAMFVASHQPHALTEMFQQDPISRLQGLDIGSQGAEI
CmobZIP19	Cucurbita moschata	CmoCh04G005760.1	E	MLQAKEFLEFYTMATSKGSSNVRNFMSSGKHALLPPKSPFPSVSPSYTEYVPNTAIGAKAVQRPRDGNSYHQRTSSESFLIEEQPSWLEDLLNEPETPVRRVGHRRSSSDSFAYTDSANANFDSIVQEDFKYTNSIPGHSWLSQEFDRQRDARHASFYTEANVTKQKNRVWESSLSAMNNPMALRSPRENIVVHTSGPLIPPQEADGLLSTESEKQDPTESGPHDPKISSERKDMSHGKSSGSDTENKRAKQQFAQRSRVRKLQYIAELERKVQALQAEGSDVSAELEFLNQQNIILSMENKSLKQRLESLAQEQLIKYLEQEVLEREIGRLRAVHQQQQLQQLRPSSSHRRTSSKDLDSQFANLSLKQKDSGSSCDPVTGPVRS
CmobZIP20	Cucurbita moschata	CmoCh04G008150.1	S	MASPVGSSSGSPSSDEDLRLIVDQRKRKRMISNRESARRSRMRKQKQLDDLTAQVGQIKTENEQIAVNINFTTQLYLNLESENSVLRAQMAELHYRLDSLNEIINFINSSTRNPYDPEHYGEVSGIDGLVDSWGFPVLNQPIMAAGDMFMC
CmobZIP21	Cucurbita moschata	CmoCh04G008500.1	D	MGLYEPVNKLGMWGNTFRSNANLDVPSSTLIMEVDTKLENQIQRRLAQNREAARKSRIRKKAYIKQLETSRLRLIRLEQELEKARQQDLFAGSRFDHYQMGLSGTTNSEYEQWVEEQNKQICDLRNVVHADITDIELRILVENAMRHYFKFFHMKAKAAKTDVFYIMSGMWKTSAERLFLWIGGIRPSELLKVLIPQLETLTDQQISETSSLRKSCLQAEDALRQGMEKLQQNLFESIVASQLDEGSYPLQMTAAIERLEALISFVNQVTFNLKFMNCVILTFSLVILTFRGPSPSPDDIYLLMSPKVGLRAALAS
CmobZIP22	Cucurbita moschata	CmoCh04G011300.1	I	MEFLNSSNQMASSSNPTAPVRGSFHRRAHSEVHFRIPDDLDLVSDPFDGPSSGFGDLGFDDDLLCTLMDSDKIGSKIDNGSSSSSNPEAPGGAAAENVEGEKISRPKHRHSNSADGSCIMESIEAKKAMDPDKLAELWTIDPKRAKRILANRQSAARSKERKARYIIELERKVQRLKTEATTLSAQLTLYQRDTNELSTENSELKLHLQAMEQQARLRDALNEALKKEFERFKIATGEVITPTDSYNFGMPQVSFPQSCFSHQPQPGQHDLPQIHPFHSSLPYPNQALFVASHQPHALIQILQQDPISRLQGLDIDIDSRGTEIKPEGSSISVSESSSTF
CmobZIP23	Cucurbita moschata	CmoCh04G013930.1	D	MTDVSPRTDISTDVDTDDKNQRLDMVQWNTVASDSSDRTKDKSDQKTLRRLAQNREAARKSRLRKKAYVQQLESSRLKLTQLEQELQRARQQGVFISSSGDQAHSITGNGAMAFDVEYARWLEEQNKQINELRAAVNSHASDTELRMIVDGVLAHYDEVFRLKGIAAKADVFHLLSGMWKTPAERCFLWLGGFRSSELLKLLVNQLEPLTEQQFMGISNLQQSSQQTEDALSQGMEALQQSLAETLSSGSLGSSNTSGNVANYMGQMATAMGKFGTLEGFIRQADNLRQQTLQQMHRILTTRQSARALLAIHDYFSRLRALSSLWLARPKE
CmobZIP24	Cucurbita moschata	CmoCh04G016360.1	S	MERQVNETKMENATRANQYEARFLVWLCIWFTDKVFDEMLQRNRCSCDLGENSFQIPSNIGMMQNSFQTLHHFNGFLGNLPMFHVPHPGHEFLAQSSSLSYNSTSDDAEEQQKSIIDERKQRRMISNRESARRSRMRKQKHLDELWSQVLRLRTENHELIDKLNHVSDSHEKVLLENARLKEEASDLRQMLSDLQIGSPYNPCLSNLEDIPCNTAHLRAESSSCQSIANSIDNLLH
CmobZIP25	Cucurbita moschata	CmoCh04G019480.1	S	MASVGQPPSFKKRELSATREEDKLIVTPLGAGNEVGRSCVYMSYKGKVVLFDCGIHPAYSGMAALPYFDEIDPSTIDVLLITHFHLDHAASLPYFLEKTTFKGRVFMTYATKAIYKLLLSDFVKVSKVSIEDMLFDEQDINRSMDKIEVIDFHQTVEVNGIRFWCYTAGHVLGAAMFMVDIAGVRVLYTGDYSREEDRHLRAAEMPQFSPDVCIIESTYGVQLHQPRHIREKRFTDVVHSTISQGGRVLIPAFALGRAQELLLILDEYWANHPDLHNVPIYYASPLAKRCLTVYETYTLSMNDRIQNAKSNPFRFKYISPLKSIEVFKDVGPSVVMASPGGLQSGLSRQLFDLWCSDKKNSCVLPGYVVEGTLAKTIINEPKEVTLMSGLTAPLNMQVH…
CmobZIP26	Cucurbita moschata	CmoCh04G021570.1	D	MQSFHNPDHLYPHSSSSSSILLRGGDDSGHHTRFLPDIEELQQSADFRPHNSVDLSPSSVFSLKLIHDAAFPIHHLPYANTDVGSLETGYLDTGQQLMRLKRLAPPQTVAAASSLGNGSFENWGESAMADNSQQTDTSTDIDNDERNQFPGAAHGVLVAVDSMDQSKPKSADQKTLRRLAQNREAAKKSRLRKKRGRRHDLCHDVKVGIFTCYVDEGNIFGTFIGICPAAGKQSTEAFTARTGSSSSTPTGVPPTDTFWVSLLIFFNGIFVASGTANHCLSMPGNGALAFDLDYARWLDEHQRLINDLRASANSQLSDDELRFLVDGVMAHYDELFRLKSVGAKADVFHILSGMWKTPAERCFMWLGGFRSSELLKIVGNHLEPLTDQQLMGICNLQQS…
CmobZIP27	Cucurbita moschata	CmoCh04G022900.1	S	MIIFSSLVQDFCSSSMIEDLPYVQGSACARNPPGYSHNLLVNLFRLLIILSMKISGAHFPDPEKYGMIQNLNINELLSYIPLNSASTTDEGDDQNQKTRISVDERRRRRMISNRESARRSRMRKRKHLDELWSLVVRLRTENHNLMEKLNQLTESQQQVIQENVKLKEEAMDFRQMLTDFQMGSPYSTHLREME
CmobZIP28	Cucurbita moschata	CmoCh04G025600.1	I	MMDLNFTARKPPQTATRMDIEQMPETPHRGYHHRRSHSDTSFRFANFDDLLLFDHPDHDLSSSLRSPSPSPSPTPVGARMALDSFNSKSPDDASASKPKASNDTSASDFFGAHCRSLSMDSDFFDGLGIAGDGSDGEVLGGRVTVGEKKIGRHRHSNSMDGALTSSFEAESTGVIDCSRKAMAPDKLAELALMDPKRAKRILANRQSAARSKERKIRYTNELEKKVQMLQSEATSLSAQVTVLQLKGKGDQNNNLLSVLTLQVSRVGCSYQLDLLICCADGGTGDLDFSRTVEQIIRLYNLWVS
CmobZIP29	Cucurbita moschata	CmoCh04G025680.1	A	MASSKLWASSGSRNSDLSRGSSSSSSSASLLNPQFLSNSSRNNDNNRTRNRSHSLSSMNLDGLVRDGYDSNPTESILLDAQITLVDSPIPSTFPMNTTNSSAVIDSYHNTSSGAPKTVDDVWREIVSGERKELKEEVTDELITLEDFLVKTGAAPVEDVKLPQTERLSGGIFSFDSIPGSSFQAVEKVEGSIVGFGSGVDLVGSGGSVGRGKRGRAALEPLDKAAEQRQRRMIKNRESAARSRERKQAYQVELESLVAKLEEENERLLREKAERSKERHKQLMEKVIPVVEKRRPPRGIRRVNSMKW
CmobZIP30	Cucurbita moschata	CmoCh04G026100.1	A	MGIQTMGSEGGGDPNGKQSQLEPLVRQNSLYSLTLDEVQNQLGDLGKPLISMNLDELLKNVWTAEANQNVGKDNEDNTVLSNLTPQQRQGSLTLNGALSKKTVDEVWRDIQQSKDSEEKKSCERQPTLGEMTLEDFLVKAGVVAETSPNKKGAGPVVEVDANITPQFPQQGQWMQFPQVQYQPQQTAMMGVYMPSQPIPQPMHVGAGTVIDGPYVDNQLALPTPLVGALSDTQTSGRKRGASEDMIEKTVERRQKRMIKNRESAARSRARKQAYTNELENKVSRLEEENERLRKRKAVLLSFLHCYPSYDLLDSVGFLTKYKDERTEFVLPVGDGKFATIDPLARAEVSASKNIVSAVLTWSSASLPHKLYGWFLIVCFLCTQVFSIRRSNSATGFCFA…
CmobZIP31	Cucurbita moschata	CmoCh04G031250.1	D	MAGMDGSCDLAELSRRVDDADSNMGRTIQISWPNRRHRFHTGFDLPTISDLSVVIFYCYFNLDSVHFTLMISQQSMSSSSTQLYASNMGIYEPFYQINSWGNAYSRPLLSPIIKVDDCVDNKPELIPFESMDHPESSQEMNKPIDDKVQRRLAQNREAARKSRMRKKVYVQQLETSRLKLAQLEQELERTKLKGVHTSCVVDTSHLGFGGLVNPGIAAFEMEYNHWVEEQQRQVTELRKALQVHVTDMELQILVESSLNHYHNLFCMKANAAKADVFYLMSGAWRSSAERFFLWIGGFRPSELLNVLKPYFGPLNEQQRADIHKLHQSSRQAEDALTQGMEKLHQNLSLSIANDPLGSYISQMGDGLERLEALENFVSQPSVCYSFLEQADHLRQQTLK…
CmobZIP32	Cucurbita moschata	CmoCh05G001300.1	S	MAILNMEEEVGFQGEVPENHQEFTATEIQELLSLFLVNDGPPSSGSDSQGSIPTSAACSTNDDERKLRRMISNRESARRSRCRKKRHLEDLTNEVNRLMIQNRELKDQLGRILSRRHMVLRENDWLWMESVGLRVRLSDLCRIFAVMQ
CmobZIP33	Cucurbita moschata	CmoCh05G001790.1	A	MNFKDFGNDPSAGNGGGDGRPPANYPLARQSSIYSLTFDEFQSMGSIGKDFGSMNMDELLKNIWSAEEMQTMTSSAAAAAAAAVGKEGAGTVGGSSGYLQRQGSLTLPRTLSQRKVDEVWKDIINEHASAKDGNTVASNLEQRQQTLGEMTLEEFLFRAGVVREDTQVTANPNNGGFFGNNTGFGIAFQRQAKVPESNNQIPVQPSNLSLNVNGVRAHPPQPIFPKQPTVTYGSQLALPSDGQLASPGIRGGIMGIADQGLSTNLMHGSALQGGRMGVVNLTAGPLPIATESPVNQLSSDGIGKSNGDTSSVSPVPYALNGGIRGRRSNGTVEKVVERRQRRMIKNRESAARSRARKQAYTMELEAEVAKLKEDNQELRRKQAEIMEMQKTRALEVMDN…
CmobZIP34	Cucurbita moschata	CmoCh05G002680.1	S	MSAILSEILRSGFMINSSLRRRTHLVQSFSVVFLYWFYVFAFCVVIIFISMASASGNSSGSTRLQNSGSEEDLQVLMDLRKRKRMQSNRESARRSRMRKQQHLDELMAQVTQLRKDNAQILSNINTTSQLYMNVDAENSVLRAQMAELTQRLQSLEEIANFINTGGSNGGFGETEEEAFQIQTNVAANSFMSPMNFQYVNQPIMAAADIFHY
CmobZIP35	Cucurbita moschata	CmoCh05G003890.1	H	MQEQATSSAAASSLPSSSERSSSSALHLEVKEGIESDEEIRRVPEIGGESAGTSASGRETSSLAGPDRVQVSRESQRKRGRTPADKESKRLKRLLRNRVSAQQARERKKAYLNDLEIRVKDLEKKNSELEERLSTLQNENQMLRQILKNTTASRRSGE
CmobZIP36	Cucurbita moschata	CmoCh05G006370.1	C	MKRSASELALEEFLKKAAVISPDADDDVFNLEREEGVIRSPKRGKNFVDSADSACFFGDIDFSYFLAKNNREIMDAIVNRGAGLTEAAIDSQSSIVSSPTSGSNLMGRERGRGNNSGSSEDQSDDEIEAGSYEQSTDPLASKKIRRMISNRESARRSRRRKQAHLSELESQVKQLKGENETLFNQLLDASQQYRDANTNNRVLKSDVDALRAKVKLAEDTLARGSMTSSLNQLLQSHLSTPQPLTALHRMSNVASPPLDLTGDEVSYSGVMMSGQNPIVGIPNCDMHIKTGMASEAVSCVSGIWPRN
CmobZIP37	Cucurbita moschata	CmoCh05G012220.1	C	MDRVFSVGEISDQYWSSQPAADPPPSRPPTTADEGSKMNRSASEWAFQRFLQEASETSPHSSAADHDEVIEIKDPAPNQLQKLNANRDGASNCNSSSISTNAGPPNIPIDSEEYQAFLKSKLHLACAAVAMKRGSFTMAPTSSTSADCGSQASNTFGVQAPKASNIGAGNNSLRSPDKDINRVLGVASSPVVPKISEVQAGPVTSGSSRDVSDDEDVEGETETTESKDPADVKRVRRMLSNRESARRSRRRKQAHLTELETQGAQLRVENSTLLKRLADISQKYNEANVDNRVLKANIETLRAKVKMAEETVKRVTGNPMFHVMSDISSIGISSFDGSPSDTSTDAAVPLQDDPCHHLYQSTSNNPVGPHNVVVNNGLADMSHVGSGQKNSPSPVPTAI…
CmobZIP38	Cucurbita moschata	CmoCh06G000210.1	D	MVFFSVIFRGAEGSSIPSSRISDLRTLEQTLGFHIEDVDLSRNPLYNQIKANSSALNNVQFGSLIKPLVSTDVNLPTAIMGSQTLPLQKESNPNLVSTSSGPRENWGESNVADTSTRTDSSTDDDDKSQRLDKDQGNSLMAYDSNNKLKEKTADQKTLRRLAQNREAARKSRLRKKAYVQQLESSRLKLTQLEQELQRARQQGIFISSSGDQAHSMSGNGALAFDVEYSRWLEEHNRLINELRAAVNSHAGDTELRTVVDNVTAQFDDIFRLKGIAAKADVFHILSGMWKTPAERCFLWIGGFRSSEILKLLVSQLEPLTEQQVAEICNLQQLSQQAEDALSQGMDALQQSLAETLASGTPATSGSSGNVANYMGQMAMAMGKLGTLDGFLRQADNLRQ…
CmobZIP39	Cucurbita moschata	CmoCh06G000300.1	B	MADPVAEVWPSDQNPNSTTYASEFDSLQIPPLDSLFFSDANSAAPDDPFVYSTPSNLGFEENDDFELTFDDLDDLYLPSEADDFLILENLDQTTNSQDSATDVPPQPARDSAADGAGVRVCSSEASPGSGSSAVSCEQSPNDCKFINSQSSKIPTADSGCFSTDSGGWDSKDPRIVNCPSPEHGGGSEQEFSGEPASSQGSGSGNFGSGVSEGITCPSSNGEYYDVIVDQKIKSEEIGKICMPKRKKDLDEGNPDLRSAKYRRSSEPVESSNPQLSSCALNEDEEKRKVRLMRNRESAQLSRQRKKHYVEELEDKLRAMHSTITELNSKISYVMAENAGLRQQLSGSGMCQPPPPGMYPHPSMAPMSYPWMPCPPYVVKPQGSQVPLVPIPRLKPQQPA…
CmobZIP40	Cucurbita moschata	CmoCh06G000790.1	D	MASSNIKTSSISEEEEEARQLLHHHHHQQQQHQQQQHQLLQTPNFVIPKNPSSFSFQNQDFHHHQLPFSMNLPSISPNFISKDGGGDDLGELDHALFLYLDGQEPSTNITQQDQRQSTGMRPPTLNIFPSQPMHVDPLPAKANTALVNHGDSKIKASEPSKELANQRSGGATPSGPPPNPNPTTTITEPHAKPPKREANKKGLTSSSEQEGPKTPDPKTLRRLAQNREAARKSRLRKKAYVQQLELSRIKLTQLEQELQRARTQGMLVGGGAAILGADQGLPPGFHNLSSDAAVFDIEYRRWQEEHHRLMCELRAAVQEHLPENELRLFVDNCLVHYDEVLNLKMMVAKSDVFHLVSGMWKTPAERCFLWMGDFRPSELLKIVMGEIEPLTEHQILNIC…
CmobZIP41	Cucurbita moschata	CmoCh06G004620.1	J	MASSSKYSEGTSCSGLSSSSSTSTCSSSSSSFMAADQMVKVEIEAAEALADLAVLAVRESGGEPSEAKWESKWKGKRARKEVKTESPICGFVDSLPSRVDLDLRIQESGVVSHQPSEKECTNQSHAKWETTRKMLKAEKDEAKSLKVSPICTTSYPLSGCRSSRRNLTEAEKEERRIRRILANRESARKTIRRRQALCKELTKKAADLAWENENLKREKEFALKEYQSLESTNKELKEQMAQAVKPKEEETPGNNRSSHVQMPPLPTNYPLFLFSRPPCASYFWPSVVQPSSRYHELHNVAVAPSSIHFPGNNNVCVSDYSHVQENLDGLRTPFCIVPCSWMLPHHDHRNLQSPQASCLTGNNQEDVYSNSQNSANTSNVVVYSESRHSCLPSAEEKTE…
CmobZIP42	Cucurbita moschata	CmoCh06G004710.1	A	MVITESEMLSHDEVESPLQSEQQLKNNGFSSLGRQSSIYSLTLDEFQNTLCESGRNFGSMNMDEFLTSIWTAEENQAISGSHSAATAVAALSNTQTHLPVTGASWGKRNIEKQASLARQGSLTVPSPLCRKTVEEVWSEIHKSHQGQSQNSNSQESAARQPTFGEMTLEDFLIKAGVVREPCGGAGVAQPLQPPQQYSLYQNSNHAVGGGYVSRPVGLSTSAAGGGSITTGYTSNGKRNSFYSSQAPYGGGGGGGGGYPPAQPLGMAAPVSPVSSDGMCGNQVDKSNQFGLRGRKRVIDGAVEKVVERRQRRMIKNRESAARSRARKQAYTVELEAELNQLREENGQLKQALHLEGTKNVQTKAERAKEKVGVVRRSLSCPL
CmobZIP43	Cucurbita moschata	CmoCh06G006330.1	G	MSSSEMEKPPKDKETKTPPLTTQEQTSTTSAGAVNPDWSGFQAYSPMPPHGFLASSPQAHPYMWGVQHVMPPYGTPPHPYVAMYPPGGIYAHPSIPPGSYPFSPFAMPSPNGITEASGNTAGSLDGEGKPPEVKEKLPIKRSKGSLGSLNMITGKNNELGKTSGISANGAYSKSGESASEGTSEGSDANSQNESQPKLGSRQDTLEGEASQNGNSMHGAQNGGSNTQAMTVIPLAAAGAPGVIPGPTTNLNIGMDYWGASSAIPAMHGKVPSTRVAGGLVGSRDSVQSQLWLQDERELKRQRRKQSNRESARRSRLRKQAECDELGHRAEALQEENASLRSEVNRIRSEYEQLLSENTSLKERLGEVTGNEEVRASRNGQHSSNETTQLTESEVVQVGN…
CmobZIP44	Cucurbita moschata	CmoCh06G010640.1	G	MGTSEEAKAVKSEKPSSPTQDQNNGSNSASIHVFPDWAAMQAYYGPRVAVPPYYNSAVASGHAPHPYMWGPPQMIPPYGTPYAAIYSHGGVYAHPAVSMGPHSHGPGVPSSPAPAVTPLSIETPSKVSGNSSQGLMKKLKGFDGLAMSIGNVNTESADGPSEHGQSESMETEGSSDGSDGTTAGANQTKRKRSREGTPTTASHIAGKDAKIETQGSPVTPAEMNESSSKLLGITKAADATGKLGSVISPGMSTALELRNPSSMNTISGPTSVPPCSVLPSEVWLQNEKELKRERRKQSNRESARRSRLRKQAETEELAHKVDSLTAENVAIRSEISRLSENSEKLKQENATLMVRCCPLRCTLLEKLKSAQSGRTEALDMNEKRTQRLVSTDIKGPVNK…
CmobZIP45	Cucurbita moschata	CmoCh06G016100.1	I	MEKDKPQSHSGGFLPPSSRYSSLSPTASSFNGKSETASCSMSLPPMAPSPNSSDSGQFGRGMSSDSNRFSHDISRMPDNPPRNMGHRRAHSEILTLPDDICFDSDLGVIGGADGPSFSDDTEEDLLSMYLDMDKFNSSSATSAMQVGESSSAAVEARSTPTSGIGATTSKDDAAVGLKERPRVRHQHSQSMDGLSTIKPEMLVSGSEEVSAADSKKAMSATKLAELALIDPKRAKRIWANRQSAARSKERKMRYIAELERKVQTLQTEATSLSAQLTLLQVVITKLIVFIRDTNGLTAENSELKLRLQTMEQQVHLQDALNEALKEEIQHLKILTGQAIPNGGSMSNFASFGASQPFYPNNQAMHTLLTAQQFQQLQIHSQQQQQQQQQHFQYHQLHQL…
CmobZIP46	Cucurbita moschata	CmoCh07G005020.1	G	MAAADDDNTLLMSNLYSPGVFTQILTQQGAAEGNKPTKRRRRRSKAKEAAGAAGLKKRKLSTEQVKLLEMNFGDEHKLESERKDRLASELGLDPRQVAMAKLSEQLREAKNEIQRLVEGSEKIWSSSPTSSETMDAMPPPVPSWGELFLGEYEDVFYCMQQQHGNYSQGMEWLNLYIWFIGDDDSEDLGSECALKIEPSLLIDLRCLKIGEVIGEGSYSIVYEGLYDYQPVAVKIIQPSRTSAISTRNKERFLREVALLAIVNHENVIQFIGAAIAPTLMIITELMRGGSLQKYLWSIRPETPELKLSLSLALDLSRVMAYLHSNGVVHRDLKPSNLLLTEDKQRIKLADFGLAREEISGEMTTEAGTYRWMAPELFSIDPLPVGGRKFYDHKADVYSF…
CmobZIP47	Cucurbita moschata	CmoCh07G006410.1	S	MLSTFPTGSSYEAMLENPFPAFDNASTPWECHDHDHDHEFLPALFQIPEQTGLDIFHSSKPVISSSSSENRDEPEEKIEVIDERKRRRIESNRESARRSRMRKQKHLENLSNLLNKLRVENKELSKRFRFTMYQANRIRSENDNLLTEHEILRRKLLYSRGELISRQFPRRQFGYNEQQQIPAPTLSQSQYILYNNKNFINC
CmobZIP48	Cucurbita moschata	CmoCh08G003000.1	H	MVSNQMLSNRESARRSRRRKQAHLNDLETQVLVDHSTLLKRLTDVNQKYDDAAVDNRILKADIETLRAKETRNASEIDTFSFLEKTCKQDRGTEPVMKEAFLNCSSVEEWRQEEILCFLLLRGYICNLLSIRCGDLHSLMAQNSPIVKMSEETVKRLTGVNPLLVAMSQSQMPFVSSQMPMQSNSQFFHQNMSAFGNSPPHHRNLEGPVPTNPPSIPHGGRSQNDVATKMTDMASVHHIIDDIDPVQKQAMHGPVSGWDAETNQYYSLQSSHFVSLSLKETRTKQADQHFYFLS
CmobZIP49	Cucurbita moschata	CmoCh09G000140.1	K	MEDLEFSEYDLGQIDWNDFFDEFPEGTGALEMEPPSLGESTSPLGLSNSSPDSISSWINEIENALMNDDEEKEVSVPIDDCCGSFLADVLVDSHGGASVIDIDSNTSDCNNDFSNCQKEDEDKVSPAPAGDYCDSFMPEVLVDTHGRSSGVDAVVDVPSNASDCRDDSNNSQKEKVDSANIDDSVDEDAGDPVSKKRRRQLRNRDAAVRSRERKKMYVKDLEMKSKFLEGECRRLGRLLQCCCAENQALRFSLQMGGVSGASLAKQESAVLLLESLLLGSLLWLVGTVCLFTLSQLPQSTLEPVPRVTVVEEEGPGSAPFNGGGNNNSRCSYSSLQTRRCKAARTRMKLSMLDAILA
CmobZIP50	Cucurbita moschata	CmoCh09G001300.1	S	MDCCSGNSSGSLSQIAVQNQSSGSEEELRQLLDQRKRKRMQSNRESARRSRMRKQQHLDGLMAQLSQLRENKNQIISRINLATQLFLNVEAQNSVLRAQIVELTHSLESLNQILSHIDDNNNHHHHQEEQQHNFLQSFYDFDQTPLFTNSFFLTQQPIVASADHHVLHYLSTSAIDLRKPLV
CmobZIP51	Cucurbita moschata	CmoCh09G003050.1	S	MFYSEEEAVRFRRPVQESGFTPAEIQELWSLLEDPARSNSGSQDSSQAVSLIDDERRRRRRISNRESARRLRLRKKRHLENLGVQTDRLKVKNQELKSQLNLVLSRYCMVRRQNERLWSEFVALHARLSDLYRISVPMQERENSCMQISFNYYS
CmobZIP52	Cucurbita moschata	CmoCh09G006420.1	A	MNLDDIVLRNVMSVEEAELVHNNNNNNNNNPSSSPPASAAATASLFLGKRAGDVEPQPDLMTEVSASTEGMEWMHYQRALLIDSKLPASQAVYNNHGSVPDIGVYNLQAMSITTSASSNSDFHEGNSGRKRRQLDDIKEKTIERRQRRMIKNRESAARSRARKQAYTNQLEHEVLCLRKTNSWLRKQEEVERMFLSNPIPMPRYQLRRTSSAFF
CmobZIP53	Cucurbita moschata	CmoCh09G008250.1	E	MNVSVCLKLYTNMAQFPPKIPSFPQNWPHFPPPSMPNFSPSPPPHPPPSAHHTSSWVDDFLDFSTARRGLHRRSISDSIAFLETPFSDECRNSSSSAAAASASALLHAPPPFDRLDDDQLMSMFSDDISMPLPPSSSNPSTPSDQNSNNDEKTTPSEHPPPPPHQLKNEPGEVESSPCQLPQLSQPPPSSTAAGDNTIDPKRVKRILANRQSAQRSRVRKLQYISELERSVTSLQTEVSALSPRVAFLDHQRLILNVDNSALKQRIAALAQDKIFKDAHQEALKKEIERLRQVYHQQSLKKMGSNQNGVVAVAPPSSGEGAPPQAAETEKEQAVS
CmobZIP54	Cucurbita moschata	CmoCh09G010900.1	I	MDPNFSSAKPPLAAAAMDIEQMPENPYRGSHHRRSHSDTSFRFPNLDELLFFDPSELDLSMLSSPSSPPSCGAAMVVDSSDSKFSDDAVRPKPEPIVSGSFGGHLRSLSVDSDFLQNLDLGGDSGEIDSLATKTPVSEHWPVRHRHSLSMDGSSSSLEANSSLAIDGVKKAMDPERLAELALIDPKRAKRILANRQSAARSKERKMRYANELERKVQTLQSEATTLSAQVTILQRDTSGLTVENKELKLRLQAMEQQAQLRDALSEALKEEVQRLRIAASQVASVNGNPFNRPPQYPSPRSPLHHFSSSHAQQPGQQQQPPSILAINQQQSDPKWTNSSQLHSHSPDGQAKP
CmobZIP55	Cucurbita moschata	CmoCh10G010430.1	A	MGIQTMGSQLNGQQSHLQPASLMRQNSWYGRTLDEVKSQLGELGKPVGSMNLDEFLHNIWAAEDNQSMEMESESSSSAYSLQRQASFTLARALSGKTVDDVWREIQQGKKKKKNCEDLKTQSSVTTLGDITLEDFLIQAGLYAEASPSPIMSLDAIDSMDEQTFSQKIGLLSSFPSLGTLSDTTPKRGRDPSDTFEETMDRRLKRKIKNRESAARSRARKQAYHNELVNKVSRLEEENLKLKKEKDGNKRGIH
CmobZIP56	Cucurbita moschata	CmoCh11G010060.1	C	MFEGSVSEQLHQFLAPRTTTTTTTTTTPPNSNSLPFLLHSPNFNFHPFDSYNPSSNHHLVHQSSENDNETTTTTTTTMANLSVAMDLEDHNHHNHHNQWSNDELLALLRIRSNIDNCFPESTWEHVSRYRKLGEVGFTRTPDKCKEKFEDESRYFNHINYNKTCMFLTHELNYDQETEDGGAVVVVPEEAKHERGNDNNDNNDDNDEQQQSSSKSKRKRKTRTTRQREFEVLKGYCEDIVKNMMIQQEEIHSKLLHEMLKREEEKIAKEECWKKQQMERFHKELQMMAQEQAIASDRQATMIEILNQISISNPFSSSKSKKDLQNLLHSLNHHHNNNNNLPNSPSSSSLIQTQNPKNPSSSTQILPPQDPNSNPPPFSIQKLPQNPKTREKEVDDLGKR…
CmobZIP57	Cucurbita moschata	CmoCh11G010860.1	I	MDQLKISQMNCSQSRPPHFQSNFLGDDSRRVGLPPSPSSPQIPPISPYSQIPIARPMNQQRYNLVPTHSRSLSQPSFFSFDSLPPFSPSSFRESPTTSNSDQVSADTSMEDRDNSSNSLLPPSPYTIANSSKMGDSLPPRKAHRRSSSDIPFGLSSMIQPSPPLPFSSSSGLERSTSSKGNAGMLKPASQFLKREPNLEKSVDNNLEGKGEKKSDGDSVDDLFSAYMNLDNIDFFHSSGTNGKNVHENQEDLDSRGSGTKTNGGDSSDNEAESSVNESGDNNQMPGLNSSGEKREGIKRTAGGDIARTTRHYRSVSMDSFMDKLQFGDESPKMPPTPPAVRPGQLSSNNLAKGNSTPFSLELVNSEFSGAELKKIMANDKLAEIALADPKRVKRILANR…
CmobZIP58	Cucurbita moschata	CmoCh11G010890.1	I	MSDTADAHTDNARNLQCSFGTSSSATVNHHFSMDQLKISQMNCSQGRPQHFKSNFLGDNNRRIGIPPSPNSSQIPPISPYSQIPMSRPMNQQSYHPVPTHSRSLSQPAFFSLDSLPPLSPSPFRDSPSTSNSDQVSADTSMEDRDASSHSLLPPSPYMRANSSKMGDALPPRKAHRRSNSDIPFGFSSMIQSSPLLPFSGSGGLERSTTSKENAGVFKPASQFVKRELSLEKSTDNNLEGMGERKSEGDTVDDLFSAYMNLDNIDLFNSTGTNDKNGHENREDLDSRGSGTKTGGDSSDNEAESSVNESGDNNQMPGLYSSAEKREGVKRTAGVDIAPTTRHYRSVSMDSFMDKLQFGDESPKMPPTPPGVRPGQLSSNNLADGNSTPFSLEFGNGEFS…
CmobZIP59	Cucurbita moschata	CmoCh11G013700.1	A	MNFRNFEDMPPGEGTVAKTQGNFTLARQPSIYSLTFDEIQNTWSGLGKEVGSMNMDELLKNIWTAEESQAMTSGGGGVAGGGGSAFGGNLQRQGSLTLPRTISQKTVDEVWKGLSKENVSVEDGSGIEAMPRREPTLGEVTLEEFLVRAGVVREEPLNCGFYNQNAGLAVGMLMENQMSENKNMVSVHNQNAVLLGTGVVRPSQQQQQQQPLFPKPATVTFASSMNSVNNPQLTNNMVLASKPPLHEALIQGSGVGAIGLGSRGVTVASRSPTSTISSDVITKNSLRTSSYSPVPVPYSFGRGRRSNGALEKVVERRQRRMIKNRESAARSRARKQAYTMELEAEIAKLKEVNQELQNTQREIMETQKVKVLEKMKCQWGDKRLCLRRTLTGPW
CmobZIP60	Cucurbita moschata	CmoCh11G015340.1	A	MASSNVEIASTSKNNPDLPRESSVCSISTIIADLQHSDSSRNLVSMSMDDLLKNIYSDAQTHNQPQPENPIMPASIPTQDTFPLPKDLSTRSVEEVWKEIVAGGGDQRREPATDHEITLEDFLSKAGAVHQEDVRRVPVISEAGGYGVDSTLNNQFQIPPQQQLEGAPVGYARGIDGRMVGVGRGKRRAVEEPVDKATQQKQRRMIKNRESAARSRERKQAYTLELESLVTQLEEENARLLREEYVLDLFDDFGPLHAGFILGFLYVSSLNHHPFRSSEESNSKCRLSTSRNGLSSSRRNSFRSARSGDHHSAFLQEQILSSGSGYALNLWRDGMSVLIYSC
CmobZIP61	Cucurbita moschata	CmoCh11G017390.1	F	MDDGEIDFSNQEVFSNPNMAIPSSCSMDSFFDDLLKDVHTCTHTHTCIPPGPDYSHTHTCFHVHTKILPASPEEDKVVTDDTAESTEKKSKKRPLGNQEAVRKYREKKKARAASLEDEVVRLRALNQHLMKRLQGQAALEAEITRLKCLLVDIRGRIEGEIGSFPYQKTGNPNLSNTSNPGAYVMNPCNMQCDDQVYCLHPEGNGSRSGEGAVINGQSFGACGFENLQCLANHDSGSKELLGDGMGNAVSNDTSSGVTKRKGENWGLHFL
CmobZIP62	Cucurbita moschata	CmoCh11G018790.1	E	MAQLPPKIPNMQPNNWPEIFPPTTTLPVTHQNPSWVDEFLDFSSSRRGSHRRSVSDSITFLEMPMPEDDCQGSDAAPTTGSGNEFDRFDDDQFLSMFNDEISAAVAPTLSSSNTSTPSDHNSINDEKDGQQSRNKHESDEVQSQQQSKIQTQSNSPAPAASADRITDPKRVKRILANRQSAQRSRVRKLQYISELERSVTSLQAEVSVLSPRVAFLDQQRLLLNVDNSALKQRIAALAQDKIFKDAHQEALKREIERLRQVYHQQNIKNNDNPPPSSPPPTAIATDAKLPNVDQKGQVLNVVV
CmobZIP63	Cucurbita moschata	CmoCh12G001010.1	D	MATEGSPRTDISTDGDTDEKSRRSNDRALTLVMASDSSDRSKDKTDQKTLRRLAQNREAARKSRLRKKAYVQQLESSRLKLTQLEQELQRARQQGIFISSSGDQTHSMSGNGAMAFDVEYARWLEDHNRQMNELRSAVNSHASDPELRIVVDGILVHYDELFRLKGNAAKADVFHLLSGMWKTPAERCFLWLGGFRSSELLKLLVNQLEPLTEQQLVGITNLQQSSQQAEDALSQGMEALQQSLAETLSSGSLGSSSSSGNVANYMGQMAMAMGRQSATTDTSTNAPNIDNSSVCSCASRRT
CmobZIP64	Cucurbita moschata	CmoCh12G002240.1	C	MKRSASELALEELLETTAIASPEVIDAEADDELQNDNVFKTEHEVISRSPKRSKNFQDSADACSFFGDIDFNFFLRNNREIMDAIANCGGGVAEGPLWAQNLTPKLSTISATIDSQSSIVSSPTSASNLMGREHQRGANSGSSEDQSDDEIEAGSCEQSNDPLTLKKIRRMISNRDSARRSRRRKQAHLAELESQVKQLKVENETLFNQLLDASQQYRDANTNNRVLKSDVDAMRAKVKLAEDTLARGSMTSSLNQLLQNHLSTPQPLTVLRRMSNIPLPLGLPGDDVSYSGVTMSSQNPATRLAETGMASEAVSCVSEIWPRN
CmobZIP65	Cucurbita moschata	CmoCh12G002790.1	H	MQEPATSSAAASSLPSSSERSSSSALHLEVKEGMESDEEIRRVPDMVGESAGTSASGRDTGSVAGPDRVQVSRDGQRKRGRSPADKESKRLKRLLRNRVSAQQARERKKAYLNDLEVKVKDLEKKNLELEERLSTLQNENQMLRQILKNTTTSRRSGE
CmobZIP66	Cucurbita moschata	CmoCh12G003940.1	S	MASSSGNSSGSTRLLNSGSEEDLQILMDQRKRKRMQSNRESARRSRMRKQQHLDELMAQVARLRKDNAQILSNINITSQLYMNVEAENSILRAQMEELTQRLQSLEEISNCIDIGGNNGGFGEAEEEAFQIQTNAATDSFMNSMNFLYVNQPIMATADIFHY
CmobZIP67	Cucurbita moschata	CmoCh12G004990.1	A	MNFKDFGSDPSAGNGGGGGRPSANHPLARQSSIYSLTFDEFQSMGSIGKDFGSMNMDELLKNIWSAEEMQTMASSAAVVAVAAAAAKEGAGGVNGSGGYLQRQGSLTLPRTLSQKKVDEVWKDIMDEHGGSKDGSIVASGLQQRQQTLGEMTLEEFLLRAGVVREDTQLNGNPNNGGFFGNNNHIPIQSSNLLLNVNGVRAHQPQPIFPKQPTETTYGSQLPLSSDGIMGLADQRLSSNLMQGSALQGGRMGVVSLAAGAMPVATGSPANQLSSDGIGKSNGDTSSLSPVPYALNGVRGRRCNGTLDRVVERRQRRMIKNRESAARSRARKQAYTMELEAEVAKLKEENQELRQKQSELELVNQVTGITNSQLLCCVVVAGRNHGNAQEPGIESNGYTT…
CmobZIP68	Cucurbita moschata	CmoCh12G011400.1	C	MDRVFSAGEISDQYWSSVPVAEPPPAGGGSKMSRSASEWAFQRFLEEASETSPHCSAADHGEGIEIKGSDCDQSQKHNANHGGVSNGNSSSVSSNAVPSNIPIDSEEYQAFLKSRLELACAAVAKKRGSFTKTPTSSTSSDCRSQASNTLGIQAPKVACKVGAGNNSLRPPDKDINGVTFSPMVPKISEVRSSPTTSGSSRDQWDDEEIEGETDTTESKDPADVKRIRRMLSNRESARRSRRRKQAHLTELETQVAQLRFENSTLLKRLADISQKYNEANVNNRVLKANVETLRAKIKMAEETVKRVTGNPMFHAMSEITSVGISSLDGSPSDALADGAVPLQDGSCHLYQPASNKPVVAHDIGVNNGLGDISHVDSGQQESSSLVLPAVSVNKIERSE…
CmobZIP69	Cucurbita moschata	CmoCh13G000380.1	M	MGDYNLHQHPHPCNELGSDDRRLSTDSVSVWRRSFVMGHGDEEGSSGGRAADGWRSDGLPPLSKTGGGEMSSGCGDGRNSGRNIDPNMDPRKLKRIMSNRVSAQKSRLKKVQYVADMERKLKALEIESKQDA
CmobZIP70	Cucurbita moschata	CmoCh13G003300.1	D	MANLSSFINPEGSSFDFEELEEAIVLQRVELQNDELQSSQPSSNQNQSQRKGANSTSQRQLDAKTLRRLAQNRVAAKKSRLRKKAYIQQLESSRIKLSQLEQDLHRARSEGLFLGACGGVMGGNISSGAAIFDMEYARWLDNDLRMMSELRAAVEGHLPDGDLRAIVDGYMSHYDEIFELKSVGAKSDVFHLMTGMWMSPAERCFLWIGGFRPSKLIEMVIPQLETLTEQQAVGICNLQRCSQETEDALYQGLDQFHHSLIMAVAGTAMMEGVNHMAVAAGKLSNLEGFIRQADMLRQQTLHQLCRILTGRQAARCFMVIGEYYGRLRALSSLWVSRPRESRRWLNDEGPCQTAATRRRTEEEMIQNQIQSSHNHFPNF
CmobZIP71	Cucurbita moschata	CmoCh13G010950.1	S	MCVMDEDLGFGEYPFNELKMMMRREGDEEDESNGSCGFHREILFPSMNTNCSNVFSSPNSASCDTVLDPHRHHHLSVMAERKLRRMISNRESARRSRMRKKKQIEELQYQARSLCSVSGRAVGRFEPSAVGEADSAAGMQPADPA
CmobZIP72	Cucurbita moschata	CmoCh14G002860.1	J	MASSSKCSEATSCSGLSSSSTRSFSSSSMEADQMVKVEIEAAEALADLAVLAVRDSGVQPSETKWRIKEKKGKRARKEVKTESPTSAFVDSLPSRADLDLRIQDRGVISHHPSEKECADHSHPEWETTKEMIKAEKEAESPKLSHPLFGCRRSRRNLTEAEKEERRIRRVLANRESARQTIRRRQALCEDLTKKASDLAWENENLKREKELALKEYQSLEITNKELKEQIAHAEPKMEEIPGNNRSSHVQTPPLPTNYPLFLFSRPPYASYFWPSVVQPSSPYHDLHNVAVVPPSVRSPSNNTVYVSDSSHVQENFTNVTGLRTPFCIVPCSWLLPHHDHRNQQSSQNSCPAGNIQEYIYSNSQNSAYTSKVVVRAESRHSSLPSAEEKNEAHDLNEAP…
CmobZIP73	Cucurbita moschata	CmoCh14G002960.1	A	MVLKESEMMSHDEVESPLQSEQQLKHHGFSSLGRQSSIYSLTLDEFQHTLCESGKNFGSMNMDEFLTSIWTAEENQAFNASQSATSAVAALSNAQAHLPVSGVEKRNMEKQASLPRQGSLTLPAPLCRKTVDEVWSEIHKSQQGQSQNSSSGGNANNQNPESATRQPTFGEMTLEDFLIKAGVVQEQPCGRAGVLQQLPPPQQYGMYQNSNHTIGAGYVPRPIMGLSTSAAGGGASGSAVAGAGGITTYQPVPQGGSTIGDTSGYAGNGKRNSVYPSQPPPAVCYGGRVVNSGGGGGGVGGYSPAQPMGMAPVSPVSPDGMCANQVDSSNQFGLDMGGLRGRKRIIDGPVEKVVERRQRRMIKNRESAARSRARKQAYTVELEAELNQLREENAHLKQA…
CmobZIP74	Cucurbita moschata	CmoCh14G004380.1	D	MASSNIKNQEEEQTPSLFSFQNNNFADQLPFSMNLPSISSNFITKDGGGDDLGELDQALFLYLDGQEPSSTTTTHHQSQSSSMRPPMLNIFPSQPMHVDPLPIKGSTAMINHGDSKIKPSEPSKELANQRSNGATVSGPTLTQTTTNEPHPKPPKREANKKGLTSSSDQEAPKTPDPKTLRRLAQNREAARKSRLRKKAYVQQLELSRIKLTQLEQELQRARTQGMFLGGGGGGGGAAVLGPDQGLPVGLHNLTTEAAVFDIEYGRWQEEHHRLMCELQAAVQEHLRENELRLFVDSCLAHYDEVLNLKMMVARSDVFHLVSGMWKTPAERCFMWIGDFRPSELIKIIMGQVEPLTEHQLMNICGLQQSTQESEEALSQGLEALNQSLSDTITSDSLST…
CmobZIP75	Cucurbita moschata	CmoCh14G004980.1	B	MADPIVVVPPSDQNPNSTAYASEFDSLPIPPFDSLFFSDPDHDPGDPFLYSTALDLGFDENEDFELTFDDLDGFFLPSEADDFLISEDLDQTTNSLDLPPDIPLQADQEASGGAAFRVSCPACSPGSVSSAVSCKQSPDEGEFLNYQSSELRNADSECFSTHSGGWDSKSSRIVNCPSPEHGGGGRDHEFSGEPASSQGSGSGNFDSGVYEGMNCRSSNAEYYDVSVDQKIKSEEIGKFCMTKRKKEQDEGNADFRSSKYQRSSVPAETTNPQLDSCAVNEDEEKRKARLIRNRESAQLSRQRKKHYVEELEDKVRIMHSTIAGLNSKISYMLAENAALRQQLSGSGMCQPPPPGMYPHPSMPPMSYPWVPCAPYVVKPQGSQVPLVPIPRLKPQQPAS…
CmobZIP76	Cucurbita moschata	CmoCh14G005140.1	D	MGSRTVKVGADDINKKVNGMPSFVSSMPTANNSMGAEGSSIPSSRISDLRTLEQTLGFHIENVDLTRNPLYNQIKSNSSTLNNNIQFGSLIKPLASTDVNLPTAIMGSQTLPLQKESNPNLVSTSGGPHENWGESNMADVSTRTDTSTDDTDDKSQRLDKDQGNSLVVYDSSNKSKEKTPDQKSLRRLAQNREAARKSRLRKKAYVQQLESSRLKLTQLEQELQRARQQESVKMHKSLSQFVQGIFISNSGDQAHSMSGNGALAFDAEYSRWLEEHNRLINELRAAVNSHAGDTELRTVVDNVTTQFDDIFRLKGIAAKADVFHILSGMWKTPAERCFLWIGGFRSSEILKLLINQLEPLTEQQLMGICNLQQLSQQAEDALSQGMDALQQSLAETLAS…
CmobZIP77	Cucurbita moschata	CmoCh14G009550.1	S	MASIPRKSSPGSNGGLQPAIPDERKRKRMQSNRESARRSRMKKQKQVEDLTGELSRLQIANNQLLQSIGAKEQAFVQVDNMNNVLRAQAMELTDRLRSLNSVLQIVEDVSGLAMDIPEIPDPLLKPWEFSRPALPVADMILPGILFRIFSL
CmobZIP78	Cucurbita moschata	CmoCh14G011690.1	S	MSQDRTNRVHLNQFSNPYTKFQYPYQVQDMNPPPLSSNSTSDEAEDQQLSLINERKQRRMISNRESARRSRMRKQKHLDELCSQVLWLRNENHQLIDKLNQVSECHDRALQENAQLKEEASELRQMLRDFQLHNPYLP
CmobZIP79	Cucurbita moschata	CmoCh14G015530.1	I	MDNEKPQCRGGGFLHESTRYSAFSSAESSFNGKSEAASSSLSLPPLAPSGNSDWGGQSGRGMSTDSNRFSHDISRMPENPRRNVGHRRAHSEILTLPDDICFDSDLGIIGGGDGPSLSDDTEEDLLSMYLDMDKFNSSTGTSATKVGDSSSSVVEAAATSTDDIAVGLKERPRVRHQHSQSMDGLTNIKPEMLVTGSEEASAADSKKAVSAAKLAELALIDPKRAKRIWANRQSAARSKERKMRYIAELERKVQTLQTEATSLSTQLTLLQRDANGITAENSELKLRLQTMEQQVHLQDALNEALKEEIQYLKVLTGQAMPNGRSITNFASFGGGQQFYPSNNQAVHTLLTAQQFQQLQIQSQQQQHFQYQQLHQLQQQQAGDIRMKRSISPQSSKDAA…
CmobZIP80	Cucurbita moschata	CmoCh14G021490.1	G	MQRIQAAVFAIEDYSKTPADHNLCQRPVISTASQVSSLGFICIMGTSEDAKSVKTEKQSSPSSDQNCVSNSASIHVFPDWAAMQAYYGPRVAVPPYYNSAVASGHAPHPYMWGPPQMIPPYGTPYAAIYSHGGVYAHPAVSMGPQSHGPGGVPSSPAAVTPLSIETPSKVSGSSSQGLMKKLKGFDGLAMSIGNVSTESAAGGVEHGPSESMETEGSSDGSDGTTAGANQTKRKRSREGTPITGMTPTPSKDAKIEPQASPVTAAEINESSSKLLGTTKAADATGKLGSVIPPGMSTALELRNPSSINAMTSPTSVPPCSVLPSEVWLQNEKEVKRERRKQSNRESARRSRLRKQVEWNLKETFHFFSPPVILFEANIIYWCCHQAEAEELAHKVDSLT…
CmobZIP81	Cucurbita moschata	CmoCh15G000390.1	D	MADRRKWRRRRKDKRRKKGEKGIRVVAMATAAPPCDGGEPSSAHFQLFLRLHSVHFTLMIGQQSMSSSSAQLYASRMGIYEPFHQINSWGNAFGTRLDTSISPIIKVDDCVDNKPEFVPFESMDHHESSQETNKPIDDKVQRRLTQNREAARKSRMRKKVYVQQLETSRLKLAQLEQELERTKQKGVYTASCLADTSHLGFSRLVNPGIAAFEIEYNHWVEKQERQITELRKALQQVHIITDTELQILVESGLNHYHNLFCMKANAAKADVFYLMSGVWRSSAERFFLWIGGFRPSELLNVLTPYFEALNEQQQSAIHNLQQSSRQAEDALSQGMEKLHQNLSLSIASDPIGSYISEMGDGMEKAEALESLVRQPSVCYSFLEQADHLRQQTLKRMSHI…
CmobZIP82	Cucurbita moschata	CmoCh15G002220.1	S	MQPGEVTSLQYLIPSNLSPYATHFPMAQNNLSTMQLNELSNPLYNFQGSSQFQDFNRHPCLSSNSTSDEADEQQQSLIDERKQRRMVSNRESARRSRMRKQKHLDELWSQVVWLRNENHQLIDKLNQVSDCHDKVVQENAQLKEQTSELRQMITELQVNNPYPKFRELEEIPPNTPSES
CmobZIP83	Cucurbita moschata	CmoCh15G005520.1	A	MGIQTMGSQAGGDPNGKQSQFQPLVRQSSLYNLTLDEVQNQLGDLGKPLVSMNLDELLKNVWTAEANQTVGKENEDNTVLDNQTSLQRQASLSLNGALSKKTVDEVWRDIQQSKNSEEKKSREQQPTLGEMTLEDFLVKAGVVAETSSNKKGAGSVVEIDANITPQFQQTQWMQYPQPPYQSQQAAMMGVYMSGQPIPQPLHVGAGAVMDVPYVDNQMALQTPLMGTLSDTPTSGRKRGAPEDMIEKTVERRQKRMIKNRESAARSRARKQAYTNELENKVSRLEEENERLRKRKKCLFCMFRSWKRCYRWHPHRSRSISFEEHRQRRSNLDIDSVFLLLTLVVKKKVYVVGLIVRF
CmobZIP84	Cucurbita moschata	CmoCh15G005980.1	A	MASYKLLASSNSRNSDLLRGSSSSSFSSASLLESQFLSNHLRNNDIPTRNQSHSRSSMTVDGLLGNGYDSNPTESSILLDAQITLVDSHNPSSLPMNTTTATTTTTTTTNSSAVIDSNHNTSSGAAPKTVDDVWREIVSGERKELKEEVPDEFITLEDYLLRTGVMPVEDVKLPQTERLSGGIFSFDPIRASTFQALDKVEGSIIGFANGVDLIGSGGSGGRGKRGRAALEPLDKAAEQRQRRMIKNRESAARSRERKQAYQVELESLAVRLEEEKERLLREKAERTKERFEQLMEKVIPVVEKRRPPRVIRRVNSMKW
CmobZIP85	Cucurbita moschata	CmoCh15G008730.1	S	MEISGAHFPAPGNYGMIQNLNPNGFSSYNPVSSTSTSDDGNDQNQIPGFVIDERKQRRMVSNRESARRSRMRKQKHLDELWSLVVRLRTENHSLMKKLNQLTEFQQQLLQENVKLKEEASDFRRMIADIQMCSPYTTHLRDLEEAP
CmobZIP86	Cucurbita moschata	CmoCh15G009460.1	D	MQSFENPDQFYVHSSSSSVVLWGDDNGRFHTRFLPDMELQQSAVAVAAFHQDDAVDLSPSSVFGLKSTHNTAFPIHLPYGRTDVGSIGGTGYLDTGQQSMRLKKLAPPQTMAAGSFDNWGESAMADTSQQTDTSTDIDTDERNQLQVVAHGTLMADSMGQSRAKSVDQKTLRRLAQNREAARKSRLRKKAYVQQLESSRQRLAQLEQELHRARQQGTFVASGAGDHCLSMAGNGALAFDLDYARWLDEHQRLVNDLRASANSQLGDEELRFLVDGVMAHYDELFRLKSIGAKADVFHILSGMWKTPAERCFMWLGGFRSSELLKIVGSHLEPLTDQQLMGICNLQQSSQQAEDALSQGIEALQQSLVETLSTASIGPASSGNVADYMGQMAIAMSKLTT…
CmobZIP87	Cucurbita moschata	CmoCh15G015050.1	S	MLLPSEVPEESYFWTIQTDDNNDNLPNMASSGCDEERAKMVDERRQRRMISNRESARRSRMRKQKHLNQLWSQLARLCNENRDLEEKVSRLMESQQLLLQENVNLKQQVSESRKLLLNVFPVDFNVVESRKLLHNSLVVVESRKLLLNVFPVDFNVVESRKLLLNVFPVDFNVVESRKLLLGSLALGVSSVKVSPTSFASGFLLQTKISC
CmobZIP88	Cucurbita moschata	CmoCh16G004230.1	E	MGRIPCSFCRSSSRCRPKKAAQSSLSPLPQPPPQTGVCSPPINNNGSGLVGGGGGGAMGKVKKKAGGARLWMRLDRWGQTELIEWDKSAIIRRAAIPARDLRILGPVFSQSSNILGKFIFYSAISFELWVYSVEVLFVAYLSREKAMVVSLEFIKAIVTAEEVLLLDPLCQEVIPFVDRLRKLLAKMSSSHVENDVNVSRGGKRLPVSEAVDEQYELPFEFQVLEIALEVVCIYLDSTVKDLERDAYPVLDELAMNVSTKNLERVRSLKSNLTRILARVQKVRDEIEHLLDDNEDMGQLYLTRKWMQNQQSDASLGVVASNSTTVTVPHLRRLSSTRSGSAVTSNLSDDNDVEDLEMLLEAYFMQLDGTRNRILSVREYIDDTEDYVNIQLDSQRNELI…
CmobZIP89	Cucurbita moschata	CmoCh16G006880.1	S	MASTVGSPSKSLSSDEDLRQIVDPRKRKRMISNRESARRSRMRKQKQLDDLTSQASLLKTENEQIAVNFSFTTQLYLNLEAENSVLRAQMAELRYRLDSLNEIISFIKSSTRNLYDCEEHDEVSEIDGVVDSWGLPFLNQPIMAAGDMFMC
CmobZIP90	Cucurbita moschata	CmoCh16G007310.1	D	MSMFELTNYPKHAPFSIQPSSSSSLPGRVGLYEPIHPIGMWGETFRTNLDAPSLLMEADTKLENQSDDASLGSLGDPHIYNQKDTKRNEKIQRRLAQNREAARKSRLRKKAYIKQLESSRLKLIQLEQELEKARQQGLLAGSRFDNNPSGLSGTTNSGISAFESEYEQWVEEQNRQICDLRTAVHADITDIELRILVENAMRHYFKFFRMKAKAAKADVSYIMSGMWKTSAERLFLWIGGFRPSELLKVLIPQLKILTDQQVSETSSLTKSCLQAEDALRQGMEKLQQNLFESVVAGQLSEGSYPLQMTAAMERLEALISFVNQADHLRQETLQQMYKILTTRQSAQGLLILGEFFQRLRALSLLWANRPCEPT
CmobZIP91	Cucurbita moschata	CmoCh16G012400.1	G	MSGSEMEKPPKDKETKTPPPTTQEQTSTTSAGAVNPDWSGFQAYSPIPPHGFLASSPQAHPYMWGVQHIMPPYGTPPHPYVAMYPPGGIYAHPSIPPGSYPFSPFAMPSPNGITEASGNTAGSLEGDVKLPEVKEKLPIKRSKGSLGSLNMITGKNNELGKTSGTSANGAYSKSAESASEGSSEGSDANSQNESQPKLGSRQDTSEVEASQNGNSMHGTQNGGSNTQAMAAIPLATAGAPGVVPGPPTNLNIGMDYWGAPSTIPAMRGKVQSAPVAGLVTTGSRDGIQSQLWLQDEREIKRQRRKQSNRESARRSRLRKQAECDELAHRAEALQEENASLRSEVNRIRSDYEQLLSENASLKERLGEVPGNEELRTSRNGQHSSNETTQLTESAVVQIG…
CmobZIP92	Cucurbita moschata	CmoCh16G012990.1	A	MEEVWKDINLSSLHSRSDHDFPSAAATPISLHLHHQHSAANFRHIILQDFLSSSTSKLDSSSAAAAAAVAAVAPPPTVLSLNSTRELHFPDNAAVAAAAAAHFCHPNPSSATAAFHSPFDQVLGPPPFAKKRVPDSDSNNSGDRRQKRMIKNRESAARSRARKQAYTNELELEVAHLMEENARLRRQHEELRAAATAQTSRKHRLQRTSTAPF
CmobZIP93	Cucurbita moschata	CmoCh17G011880.1	C	MHTFFSSEELSESFWSPQPPPPPPPSSPPSYSPFRSLDPSLTMNRSASEWALERFLEEVSALPVNSCPSTTSDRVVVSPVDVASPASQSSTSKRDEGDDEILEIKKADCDHDRSQPIPSLDPSKMARSNPDQYRVFLKNRLDMACAAAALSRVASSEPKGPVQPADHPGQTSNAFEFGIQAPGQGSDRGTSTKESEATGSQLGIPSLPAMPKKLGIQAVQTTSGSSRDESDDDDLEGDIENIENMDPGDARRARRMLSNRESARRSRRRKQAHLNELETQVGQLRVEHSTLLKRLTDVNQKYDDAAVDNRILKADIETLRAKVKMAEETVKRVTGVNPLLAAMSQSQMPFVSSQMPSQSNTQFFHRNMSPFANSPPHHQNLEGPVPTISPPIPHVGRSQ…
CmobZIP94	Cucurbita moschata	CmoCh18G006630.1	D	MATPPLHATALSNSSPYSNLYGINHNPSPPPFLNQEHPAFDFGELEEAIVLQGVKLGNDEPKSPHFVSGRPAATLEMFPSWPIRFQQTPTMGEGSKSESTDSGSANINNALTSKTELEMESDSPISRRLCSSAQGFDQVLHHHHHHHHLQTELEDDALRIDPSSHHNQSPVEGKISNFQSIFMFLFESFIVLRKWTLRRLAQNREAARKSRLRKKAYIQQLESSRMKLSQLEQDLHRARSQGLFLGACGSVMGAAIFDMEYARWLDDDHRLMAELRAALHGYLPDGDLQAIVDNYISHYDEIFHLKSVAAKSDVFHLITGMWMTPAERCFLWIGGFRPSKLIEVSETSNHLWMIIPQLETLTDQQAVEICSLQRSSQETEDALYQGLEQLQHSLIRAIA…
CmobZIP95	Cucurbita moschata	CmoCh18G008570.1	D	MPGGRLSVFERVRRLGGSFKTRKLDEQANQALTVSLRISICDQFITENLEVYAMADGSPGTDISTDVDTDDKNQRLDMVLLNAAVASDSSDRTKDKSDQKTLRRLAQNREAARKSRLRKKAYVQQLESSRLKLTQLEQELQRARQQGIFISSSGDQAHSMAGNGAMAFDVEYARWLEDQNKQINELRAAVNSHASDTELRMVVDGILLHYDEFFQLKSVAAKADVFHLLSGMWKTPAERCFLWLGGFRSSELLKLLVNQLEPLTEQQLLGISNLQQSSQQTEDALSQGMEALQQSLAETLSSGSLGSSNASGNVANYMGQMATAMGKLGTLEGFILQADNLRQQTLQQMHRILTTRQSARALLAIHDYFSRLRALSSLWLARPKERNESLVKKGVITDM…
CmobZIP96	Cucurbita moschata	CmoCh18G009620.1	E	MSTRQTHLPPRCPIQKRTTAGSINGSVALSPPVNEFFLHRDTPSSQSSVLEDEPVWLGELLSDCESNSKGKPLRRSASDSVTLLDGLADSLRSLCIEKDVENSVGNDTCEQWDPSCIYGPNSPRKKCSSDFSNYNMVSALSEFVHLHHATPVHTDFCSVGESSSSKLNGDISESVREVNSDENAAKRHNGQRSRVRKLQYIAELERKVNVLQTVESQLAIRVASLLQERVALSMENSKLKQQVARVRREKLTSEGRHQVLKKEVEKLKVVFAKQQVKNSF
CmobZIP97	Cucurbita moschata	CmoCh18G010960.1	S	MTGIQFFPSENAFQIPSNIGMIQNSFQTFHHLNDFLGNQPMSHVPHPGLEFLAQSLSFSYNSTSDEAEEQQKSIIDERKQRRMISNRESARRSRMRKQKHLDELWSQVLRLRSENHELVDKLNHISDCHEKLLLENAKLKEEASDLRQMLSHLQIGRPYTPCLSDLEDIPSNTVHLRAESSSCQSIANSMDNLLFMEDKSLTF
CmobZIP98	Cucurbita moschata	CmoCh19G006180.1	A	MRLLRSFYTLVKNASFSFQLMWDLTNGRLSCRHELSLQMNFRSFEDMPTGEGIMAKTQGNFTLTRQPSIYSLTFDEFQNTWNGLGKDVGSMNMDELLKNIWTAEESQAMTSTAAAVGGAGSTNGGNLQRQGSLTLPRTISQKTVDEVWKDLSKEGGSGVEATPRRQPTLGEVTLEEFLARAGVVREEPRRVEERPFSCGFFGGLSRDDNNASLALGMFMENQIAENKNNAGLAHGMLRAGAVRSPQQQQQPLFPKPATVTFASSMNLVNNHPQHSTGAATNLVVAPKPSLYDPLLQGSGVGAVGLGTGGVTVASRSPTSTISSDMITKNSISTSSFSPVPYSFGRGRRSGGALEKVVERRQRRMIKNRESAARSRARKQAYTLELEAEVAKLKEMNQEL…
CmobZIP99	Cucurbita moschata	CmoCh19G007110.1	I	MGDTEDVHTDSFRNLQCSFGTSSSSSVKHNFSMDQLKISQMNCSQGRPQHFQSNFLGDNNRRMGIPPQIPPISPYSQIPVSRPMNQHSYSSVPTHSRSLSQPSFFSFDSLPPLSPSPFRDSPSTSNSDQVSADTSMEDRDASSHSLLPPSPYMRANSSQMGDALPPRKAHRRSNSDIPFGLSSMIQSSPLLPLSGSGGLERSTNSKENVGMFKPGSQFVKREPSLEKGIDNNLEGMGERKPEGDTVDDLFSAYMNLDNIDLFNSSGADDKNGHEKREDLDSRGSGTKTNGGESSDNEAESSVNESGDSAQMPGLNSSAEKREGIKRTAGGDIAPTTRHYRSVSMDSFMGKLQFGDESPKMPPTPPGVRPGQLSSNNLVDGNSAPFSLEFGNGEFSGAEL…
CmobZIP100	Cucurbita moschata	CmoCh19G007130.1	I	MGDTDDANAENMRNLQCSYGASSSFAGNLPLSMDQLKISQMNCSQIRPPHFQSNFLSDNSRRIGIPPSPNSPQIPPISPYSQIPISRPMNQQNYSPVPTHSRSLSQPSFFSLDSLPPLSPSPFRESPSTSNSDQVSADTSMEDRDNSSHSLLPPSPYMRANSSKMGDSLPPRKAHRRSSSDIPFGLSSMIQPSPLLPFSSSGGLERSTSSKENAGMLKPASQLVKREHSLEKNVDNNLEGMSERKSDGDNVDDLFSAYMNLDNIDLFNSSGTNDKNGHENREDLDSRGSGTKTNGGESSDNEAESSVNESGDSAQMPRLNSSAEKREGIKRTAGGDIAPTTRHYRSVSMDSFMGKLQFGDESPKMPPTPPGVRPGQLSSNNLVDGNSASFSLEFGNGEF…
CmobZIP101	Cucurbita moschata	CmoCh19G007470.1	F	MEDGELDFSNQEVFSSPNMEIPSSCSMDGFFDELLKDTHTCTHTHTCNPPGPDYSHTHTCFHVHTKIVPAPSEEDKVVTDDTAESTEKKSKKRPLGNREAVRKYREKKKARAASLEDEVVRLRALNQHLVKRLQGQAALEAEVARLKCLLVDIRGRIEGEIGSFPYQKAVNPNLANPSIPGAYLMNPCNVRCENDQIYCLHPGVDGSRSSEGAVINGQSFGACEFENLQCLASHGLTSEELPGCGLRNAVSNDISSGAMKKKGKN
CmobZIP102	Cucurbita moschata	CmoCh19G009260.1	E	MAQLPPKIPNMATNWPEFSRQKIPSIGNFAPTTTTAVAFTHQNPSWVDEFLDFSSARRGSHRRSVSDSITFLEMPMLEEDCRGSTAPPPPPGSGSGDRNEFDGFEDEQFLSMFNDEISAGVAPTVSSSNPSTPSDHNSINDEKDAQNDGKQNQNKNETDEVQSQQQSDTQTHSNSTATATSTERITDPKRVKRILANRQSAQRSRVRKLQYISELERSVTSLQAEVSVLSPRVAFLDHQRLLLNVDNSALKQRIAALAQDKIFKDAHQEALKREIERLRQVYHQQNMKKTENAAPHITASVAVTATTATDGKLCNVGQKEQAPNVVV
CmobZIP103	Cucurbita moschata	CmoCh20G001830.1	A	MENSGFGLMISESEAGIQPSSDSRDNFLCSLNKRDSVLSLTLDEIKCKSGKNFGGMSMDEFLANIWNVEDIQSQFHSQLQTNENEPQNRPFMAVNDSRPALYEQGSISIPIPLCGKTVDEIWSEIHKDEQHPHRQKFINVQENACQSQQALGEMTLEDFLVKAGVVQEASSSCSMKQQQACSSNNLGLSLSYQQNDAARIRNMSGNCFSTYQMLTPSVGEPSDSSSIQKCQSLTDWAEPSNKKRIVDGPTEVVVQRRQRRMIKNRESAARSRARKQAYTVELEAELKQLKEENVKLKQIMAESERKRKQEILQRKPEKRQKPTQRLMTMKRNASTGW
CmobZIP104	Cucurbita moschata	CmoCh20G001860.1	D	MASNRVEETAPASTHHHPHNSHLYAINYNNPSSTCEAFDIGELEQAIVLQEHEAKNKLNHHQSKQTFFSGRPAAAAAAAAAAATLEMFPSWPIKFQQTPTGMSSRRREESTDESPMTKKPSSSSSSSSAHQGFTQKQIHPEMILTDVSAQHHSLQQKRKGCGSISTSQKQLDAKTLRRLAQNREAARKSRLRKKAYVQQLESSRIKLTQLEQDLQRARAQGLFLGACGGGGGIISPGGAMFDMEYARWLDEDHRHTAELRGGLEARLPDVELRVKVDACIFHYDQIFRLKGEAAKSDIFHLIAGIWMSPAERCFLWIGGFRPSDLIKILLSQLDPITEHQVVEIYKLQHSSQQAEDALSQGLDQLHQSLTDTVAGGPVIDGINHMVLAMDKISHLQGFL…
CmobZIP105	Cucurbita moschata	CmoCh20G003330.1	I	MQDPAPSNPIHSPNSNQIPPLHAALPPPAAHKPPPVANATASSSMFANAGNGSFVPRAGSHHRRAHSEVSFRLQEDMMDISASDPFNGGSSTASLEEIGSEDDLFSTYIDVKKFGGNGGGNFVDHDANGGSEGAGGNEEEKTSKPRHRHSVSVDGTTSSSSMFGEIMEAKKAMPPDKLAELWSSDPKRAKRILANRQSAARSKERKARYIQELERKVQTLQTEATTLSAQLTLFQRDTTGLSTENTELKLRLQAMEQQAQMRDALNEALKKEVERLKIATGEMMSPSESFNLGMHHMAYAPSSFIQLSQQPGSAGPQNIQMPPYNHSPSNVSSHPLHPSDSHSLSEVLQSDPLGRLQGLDISSKGSSLVKSEDPSLSASESSTTF
CmobZIP106	Cucurbita moschata	CmoCh20G006480.1	E	MPNLPPKFPNFNTPNPPAHDHFLSFSSPRQSLHHRSVSDSIAFLETPTMNQTILGSAAPSNNNAFDVFDEDDQPTSSEAHNDGITDSKRVKRILANRQSARRSRVRKLQYITELEQSISTLQAEVSMLSPRVAFLDQQRLLLNVDNSALKQRIASLSQDNIFKDAHEEALKREIERLGQLYHRQQKNRRMNSNGPSPVAADEPISPGDKNQTLLYV
CmobZIP107	Cucurbita moschata	CmoCh20G007450.1	F	MEEGELESSNPEVFSSLNAVELPNSCSMDTFLDEILKDTHACTHAHTCNPSGPDYSHTHTCFHVHTKVVSSPTEDKVSTDDTAESVDKKTKKRSLGNREAVRKYREKKKARAASLEDEVMRLKALNQQLLKRLQGQAALEAEISRLKCLLVDIRGRIEGEIGSFPYHKPANSNLLNQNAPGSYVINPCNVQCNDQPYCLNAGSDGKSGESVLLNGHSFSACDIGNLECLANQNTGAKELPDCELNQKKGVRLPHVHSCSSVQCSINIIFQN
CmobZIP108	Cucurbita moschata	CmoCh20G008410.1	S	MASSSGTSSTSSSMEEGELAALMEQRKRKRMISNRESARRSRMRKQKHLDELMAMVAQLRKDNQQIVANLGVTTQHYAAVEAENSILRAQAAELGHRLQSLTEIIGFLNPSDGVCEDACDDSYGVHGGGGGGGDFNPLQMAFFMSQPLMEY
CpebZIP1	Cucurbita pepo	Cp4.1LG00g04080.1	C	MDRVFSAGEISDQYWSSLPVAEPPPAGGGSKMSRSASEWAFQRFLEEASETSPHCSAADHGEGIEIKGSDCDQSQKHNANHGGVSNGNSSSVSSNAVPPNIPIDSEEYQAFLKSRLELACAAVAKKRGSFTKTPTSSTSSDCGSQASNTFGIQAPKACKVGAGNTSLRPPDKDINGVTFSPMVPKISEVRSSPTTSGSSRDQWDDEEIEGETDTTESKDPADVKRIRRMLSNRESARRSRRRKQAHLTELETQVAQLRFENSTLLKRLADISQKYNEANVNNRVLKANVETLRAKIKMAEETVKRVTGNPMFHAMSEITSVGISSLDGSPSDALADGTVPLQDGYQPASNKPVVAHDIGVNNGLGDISHVDGGQQESSSLVLPAVSVNKIERSESLQRV…
CpebZIP2	Cucurbita pepo	Cp4.1LG00g04690.1	A	MKKPNQIFRTAAAAAATAKVVANPIHMSAMDMDSKLDGPSTPSGGVDDVWREKAVEEMMRWEDFIGVKAQEDVRILNPLNCFPQFEEEMIVGFGNGGEISGRSGKRRRAPMEPMDEAALQRQRRMIKNRESAARSRERKHAHQVELEG
CpebZIP3	Cucurbita pepo	Cp4.1LG01g01760.1	E	MATSKGSSNVRNFMSSGKHALLPPKSPFPSVSPSYTEYVPNTAIGAKAVQRPRDGNSYHQRTSSESFLIEEQPSWLEDLLNEPETPVRRVGHRRSSSDSFAYTDSANANFDSIVQEDFKYTNSIPGHSWLCQEFDRQRDARHASFYTEANVTKQKNRVWESSLSAMNNPMALRSPRENIVVHTSGPLIPPQEADGLLSTASEKQDPTESGPHDPKVSSERKDVSHGKSSGSDTENKRAKQQFAQRSRVRKLQYIAELERKVQALQAEGSDVSAELEFLNQQNIILSMENKALKQRLESLAQEQLIKYLEQEVLEREIGRLRAVHQQQQPQQLRPSSSHRRTSSKDLDSQFANLSLKQKDSGSSCDPVTGPVRS
CpebZIP4	Cucurbita pepo	Cp4.1LG01g06980.1	S	MASPVGSSSGSPSSDEDLRLIVDQRKRKRMISNRESARRSRMRKQKQLDDLTAQVGQIKTENEQIAVNINFTTQLYLNLESENSVLRAQMAELHYRLDSLNEIINFINSSTRNPYDPEHYGEVSGIDGLVDSWGFPVLNQPIMAAGDMFMC
CpebZIP5	Cucurbita pepo	Cp4.1LG01g09510.1	D	MGLYEPVNKLGMWGNTFRSNANLDVPSSTLIMEADTKLENQSDDASPGSLGDPHIYDQEDTKRIDKIQRRLAQNREAARKSRIRKKAYIKQLETSRLRLIRLEQELEKARQQDLFAGSRFDHYQMGLSGTTNSVISAFESEYEQWVEEQNKQICDLRNVVHADITDIELRILVENAMRHYFKFFHMKAKAAKTDVFYIMSGMWKTSAERLFLWIGGIRPSELLKVLIPQLETLTDQQISETSSLRKSCLQAEDALRQGMEKLQQNLFESIVASQIDEGSYPLQMTAAIERLEALISFVNQVTFNLKFMNCVILTFSLVILTFHGPSPSPDDIYLLMSPKVGLRAALAS
CpebZIP6	Cucurbita pepo	Cp4.1LG01g09720.1	D	MMPLVSLSCSIKDNLKVYAMTDVSPRTDISTDVDTDDKNQRWNTVASDSSDRTKDKSDQKTLRRLAQNREAARKSRLRKKAYVQQLESSRLKLTQLEQELQRARQQGVFISSSGDQAHSITGNGAMAFDVEYARWLEEQNKQINELRAAVNSHASDTELRMIVDGVLAHYDELLVNQLEPLTEQQFMGISNLQQSSQQTEDALSQGMEALQQSLAETLSSGSLGSSNTSGNVANYMGQMATAMGKFGTLEGFIRQADNLRQQTLQQMHRILTTRQSARALLGIHDYFSRLRALSSLWLARPKE
CpebZIP7	Cucurbita pepo	Cp4.1LG01g13280.1	S	MERQVNETKMENATRANQYEARLSVWLCIWFTDKVFDEMLHRNRCSCDLELENGCLRSCLFVFTFIASLVLKTNSLKSLPSMIPGENSFQIPSNIGMMQNSFQTLHHFNGFLGNLPMFHVPHPSHEFLAQSSSLSYNSTSDDAEEQQKSIIDERKQRRMISNRESARRSRMRKQKHLDELWSQVLRLRTENHELIDKLNHVSDSHEKVLLENARLKEEASDLRQMLSDLQIGSPYNPCLSNLEDIPCNTAHLRAESSSCQSIANSIDNLLH
CpebZIP8	Cucurbita pepo	Cp4.1LG01g17990.1	D	MQSFHNPDHLYPHSSSSSSILLRGGDDSGNHTRFLPDIEELQQSADFRHHNSVDLSPSSVFSLKLIHDAAFPIHHLPYANTDVGSLETGYLDTGQQLMRLKRLAPPQTVAAASSLGNGSFENWGESAMADNSQQTDTSTDIDNDERNQFPGAAHGVLVAVDSMDQSKPKSADQKTLRRLAQNREAAKKSRLRKKAYVQQLENSRQRLSQLEQDLHRARQQGIFVASGTANHCLSMPGNGALAFDLDYARWLEEHQRLINDLRASANSQLSDDELRFLVDGVMAHYDELFRLKSVGAKADVFHILSGMWKTPAERCFMWLGGFRSSELLKIVGNHLEPLTDQQLMGICNLQQSSQQAEDALSQGIEALQQSLVETLSSASLGPACSGNVADYMGQMAIAM…
CpebZIP9	Cucurbita pepo	Cp4.1LG01g19010.1	S	MNMWKQRHLSKVATSKSLLEKALPHLQTGRGEKKVRTATSPNWAGRKKPRYLGKYIYMSSYPMFRASLSAHNLLVNLFRLLIILSMKISGAHFPEPEKYGMIQNLNINELLSYIPLNSASTTDEGDDQNQKTRISIDERRRRRMISNRESARRSRMRKRKHLDELWSLVVRLRTENHNLMEKLNQLTESQQQVIQENVKLKEEAMDFRQILTDFQMGSPYSTHLREME
CpebZIP10	Cucurbita pepo	Cp4.1LG01g21150.1	I	MMDLNFTARKPPQTATRMDIEQMPETPQRGYHHRRSHSDTSFRFANFDDLLLFDHPDHDLSSSLRSPSPSPSPTPVGARMALDSFNSKSPDDASASKPKASNDTSASDFFGAHCRSLSMDSDFFDGLGIAGDGSDGEVLGGRVTVGEKKIGRHRHSNSMDGALTSSFEAESTGVIDCSKKAMAPDKLAELALMDPKRAKRILANRQSAARSKERKIRYTNELEKKVQMLQSEATSLSAQVTVLQRDTTELTTENRELKLRLQAMEQQAQLRDGITERDIEGGSATAEDSCSSIACCKWQLVQHWRRGATPSIPYSPAILASVWQLSESSTVIATAGYDAPPSQLLRSIIRQSGSVIDLPGIAFPLFPE
CpebZIP11	Cucurbita pepo	Cp4.1LG01g21190.1	A	MASSKLWASSSSRNSDLSRGSSSSSSSASLLNPQFLSNSSRNNDNNRTRNRSHSLSSMNLDGLVRDGYHNTSSGAPKTVDDVWREIVSGERKELKEEVTDELITLEDFLVKTGAAPVEDVKLPQTERLSGGIFSFDSIPGSSFQAVEKVEGSIVGFGSGVDLAYQVELESLVAKLEEENERLLREKAEMSKERHKQLMEKVIPVVEKRRPPRGIRRVNSMKW
CpebZIP12	Cucurbita pepo	Cp4.1LG01g22220.1	S	MQPGEVTGLQYLIPSNLSAYANNFPMTQNNLPMVQLNQFSNPLHNFQGTTQIQDFNRHPCLSSYSTSDEADEQQQSLINERKQRRMISNRESARRSRMRKQKHLDELWSQVVWLRNENHQLIDKLNQVSDCHDKVVQENAQLKEQTSKLRQMLTELQVNSPYPNFREIEDITPNTPSES
CpebZIP13	Cucurbita pepo	Cp4.1LG01g26070.1	D	MDVSAIEINLGTADSWRADRNGNVGGKCTLDRRKERRRAASFPHRSMSSSSTQLYASNMGIYEPFYQINSWGNAYSRPLLSPIIKVDDCVDNKPELIPFESMDHPESSQEMNKPIDDKVQRRLAQNREAARKSRMRKKVYVQQLETSRLKLAQLEQELERTKLKGVHTSCVVDTSHLGFGGLVNPGIAAFEMEYNHWVEEQQRQVTELRKALQVHVTDMELQILVESSLNHYHNLFCMKANVAKADVFYLMSGVWRSSAERFFLWIGGFRPSELLNVLKPYFGPLNEQQRADIHKLHQSSRQAEDALTQGMEKLHQNLSLSIANDPLGSYISQMGDGMERLEALENFVSQATNFEESVSHPNHQTSSTRLARFRRVLPSSPCSQFPLDHPTSQTRRAMK…
CpebZIP14	Cucurbita pepo	Cp4.1LG02g01850.1	E	MAQLPPKIPSFPQNWSHFPPPSMHNLSHSPPPPPSSAASHHNPSWVDDFLDFSTARRGLHRRSISDSIAFLETPFSNECRNSSSSSSTVAVTVLHATPTFDRLDDDQLMSMFSDDISVAVPASSNPSSSSDQNSNNDEKRTTVPSEPPPPHQLKNEPGEVECSSRQLQQQSEPPPPSSAAGDNTIDPKRVKRILANRQSAQRSRVRKLQYISELERSVTTLQTEVSALSPRVAFLDHQRLILNVDNSALKQRIAALAQDKIFKDAHQEALRKEIERLRQVYHQQSLKKMGSNHNQNGAAPPSSGKEAPPRMAETETELAVS
CpebZIP15	Cucurbita pepo	Cp4.1LG02g04130.1	H	MICFFTEDIGVGSDEEETSRVPQICGNSASAAGGTSASGKAPASDGVRSRGRSSADKESKRLKRLLRNRVSAQQARERKKAYLGDLEIRAANLLKRNSELEENLSTLQNENQMLRHILKNTTTNKRSDGDTANANQAV
CpebZIP16	Cucurbita pepo	Cp4.1LG02g06480.1	S	MSNRESATRPRLRKMRYFESLTVEADRLKVKNEELKRQLNLVSKRSSMVRRQNERLWSEFVALRARLSYLPRISVSI
CpebZIP17	Cucurbita pepo	Cp4.1LG02g08820.1	I	MLMDTNFSASKPPQPAAAMDIEQMPENPHRGSYHRRSLSDTSFRFPNLDELLFFDPLELDLSILSSPSSPPPGGTAMAVDSSSNSKLSNDAVHPKPEPINSGSFGGHLRSLSVDSDFFKNLDLGGDGGSIDSLGRKTPASEQRQVRHRHSLSMDGSSSSFEADSTLMIDGVKKAMDPERLAELALIDPKRAKRILANRQSAARSKERKVRYTNELERKVQTLQSEATTLSAQVTMLQRETTELAVENKELKLRLQAMDQQAQLRDDLSEALKEEVQRLRIAAGQVPLINGNPFNRPPQYPSSRPPVHHFSSSHAQQGQQQPSPSLATNLQQPDPKWMNSSQLLGRNPDGQAKP
CpebZIP18	Cucurbita pepo	Cp4.1LG02g09000.1	B	SKLPNANSGCFSTNSGGWDSKDLRIVNCPSPKHGGGRVLKRADIVSGLGFWKLGFPCLRRDNLAIFQWGRKKDLEEGNPNLRSAKYRRSSEPVESINPQLSSCALSEDEEKRKTRLMRNRESAQLSRKRKKHYGEELEDKLRSMHSTITELNSKISYVMAKNALSGSGMCQPPPPGMYPHPSMALLSYPWMPCLPYVVQPQGSQVPLVPIPRLKPKQPALAAKGKRNVSKKAEGRTKKVASVSFLGLLFFIMLFGGSSSYNLEMLEEEFLANKCSNLSRGKYDTLILLKCEEIHRKGRDLKFDQQPKEFEFISKRRDLKFDQQPKESQASEKAMASSRASVKDKGRETRL
CpebZIP19	Cucurbita pepo	Cp4.1LG02g11360.1	I	MQDPASNPDSSISNNASTPNIHLPPPPPPLSSTRPHHRRAHSELTFRFPDDIMDLSSSDPFTAGSAALALDEIGSEDDLFSTYIDVDKLGPGTSSADHTANAEPEKTPRPRHRYSNSVDGSTSTSVFGDVLDAKKAMPPDKLAELWTLDPKRAKRILANRQSASRSKERKARYMQELERKVQTLQTEATTLSAQLALFQRDTTGLSSENTELKLRLQAMEQQAHLRDALNEALKNEVERLKVATGETSGASDSFNLGGMPHMPYLASSFFPLHQQPGSAGTHNMLQMPLYGHSSSNMSIHPLHHQLNSHQFSDTMQSDPLGRLQGLDISSNGSPLVKSEVPSLSASESSATF
CpebZIP20	Cucurbita pepo	Cp4.1LG02g16190.1	S	MASIPRQTSLGSNGGSPPAIPDERKRKRMQSNRESARRSRMRKQKQVEDLTGEVSRLQIANNQLLQSIGAKEQAFVQVDNMNNVLRAQAMELTDRLQSLNSVLQIVEEVSGLAMDIPEIPDPLLKPWEFSRPVLPAADMFLC
CpebZIP21	Cucurbita pepo	Cp4.1LG03g03830.1	D	MEIVHHHQQEEEEEEEEEERRRRAWNQEEEQTPSLFSFQNNNFADQLPFSMNLPSISSNFITKDGGGDDLGELDQALFLYLDGQEPSSTTTTHHQSQNSSMRPPMLNIFPSQPMHVDPLPIKGSTAMINHGDSKIKPSEPSKELANQSSNGATVSGPTLTQTTTTEPHPKPPKREANKKGLTSSSDQEAPKTPDPKTLRRLAQNREAARKSRLRKKAYVQQLELSRIKLTQLEQELQRARTQGMFLGGGGGGAEHHRLMCELRAAVQEHLRENELRLFVDSCLAHYDEVLNLKMMVARSDVFHLVSGMWKTPAERCFMWIGDFRPSELIKIIMGQVEPLTEQQLMNICGLQQSTQESEEALSQGLEALNQSLSDTITSDSLSTPPNMANYMGQMTLAIN…
CpebZIP22	Cucurbita pepo	Cp4.1LG03g04110.1	B	MADPIVVVPPSDQNPNSTAYASEFDSLPIPPFDSLFFSDPDHDPGDPFLYSTALDLGFDENEDFELTFDDLDGLFLPSEADDFLISEDLDQTTNSLDLPPDIPLQADREASGGAAVRVCSPACSPGSGSSAVSCKQSPDEGEFLNYQSSELRTVDSECFSTHSGGWDSKSSRIVNCPSPEHGGGGSDHEFSGEPASSQGSGSGNFDSGVSEGMNCRSSSNAEYYDVSVDQKIKSEEIGKFCMTKRKKEQDEGKADFRSSKYQRSSVPAETTDPQLGSCAVNEDEEKRKARLIRNRESAQLSRQRKKHYVEELEDKVRSMHSTIAGLNSKISYMLAENAALRQQLSGSGMCQPPPPGMYPHPSMPPMSYPWVPCAPYVVKPQGSQVPLVPIPRLKPQQPA…
CpebZIP23	Cucurbita pepo	Cp4.1LG03g05090.1	S	MASIPRKSSPGSNGGSQPAIPDERKRKRMQSNRESARRSRMKKQKQVEDLTGELSRLQIANNQLLQSIGAKEQAFVQVDNMNNVLRAQAMELTDRLRSLNSVLQIVEEVSGLAMDIPEIPDPLLKPWEFSRPALPVADMFLC
CpebZIP24	Cucurbita pepo	Cp4.1LG03g08570.1	D	MGSRTVKVGADDINKKVNGMPSFVSSMPTANNSMGAEGSSIPSSRISDLRTLEQTLGFHIENVDLTRNPLYNQIKSNSSTLNNNIQFGSLIKPLASTDVNLPTAIMGSQTLPLQKESNPNLVSTSGGPHENWGESNMADVSTRTDTSTDDTDDKSQRLDKDQGNSLVVYDSSNKSKEKTPDQKSLRRLAQNREAARKSRLRKKAYVQQLESSRLKLTQLEQELQRARQQGIFISNSGDQAHSMSGNGALAFDAEYSRWLEEHNRLINELRAAVNSHAGDTELRTVVDNVTTQFDDIFRLKGIAAKADVFHILSGMWKTPAERCFLWIGGFRSSEILKLLINQLEPLTEQQLMGICNLQQLSQQAEDALSQGMDALQQSLAETLASGTPATSGSSGNVAN…
CpebZIP25	Cucurbita pepo	Cp4.1LG03g12370.1	I	MDNEKPQCRGGGFLHESTRYSGFSSAESSFNGKSEAASSSMSLPPLAPSGNSDWGQSGRGMSTDSNRFSHDISRMPENPRRNVGHRRAHSEILTLPDDICFDSDLGIIGGGDGPSLSDDTEEDLLSMYLDMDKFNSSTGTSATQVGDSSSSVVEAAATSTDDIAVGLKERPRVRHQHSQSMDGLTNIKPEMLVTGSEEASAADSKKAVSAAKLAELALIDPKRAKRIWANRQSAARSKERKMRYIAELERKVQTLQTEATSLSTQLTLLQRDANGITAENSELKLRLQTMEQQVHLQDALNEALKEEIQHLKVLTGQAMPNGRSITNFASFGGGQQFYPPNNQAVHTLLTAQQFQQLQIQSQQQQQQQQHFQYQQLHQLQQQQAGDIRMKRSISPQSSK…
CpebZIP26	Cucurbita pepo	Cp4.1LG03g15490.1	S	MQPGEIESLHYLLSSAPSLHSSQFNMSQDRTNRVHLNQFSNPFTKFQYPYQVQDMNPPPLSSNSTSDEAEDQQLSLINERKQRRMISNRESARRSRMRKQKHLDELCSQVLWLRNENHQLIDKLNQASECHDRALQENAQLKEEASELRQMLRDFQLHNPYLP
CpebZIP27	Cucurbita pepo	Cp4.1LG03g16330.1	G	MAHLFSPADHNLCQRPVISTASQVSSLSFICIMGTSEDAKSVKTEKQSSPAPDQNCVSNSASIHVFPDWAAMQAYYGPRVAVPPYYNSAVASGHAPHPYMWGPPQMIPPYGTPYAAIYSHGGVYAHPAVSMGPQSHGPGGVPSSPAQAVTPLSIETPSKVSGSSSQGLMKKLKGFDGLAMSIGNVSTESAAGGVEHGPSESMETEGSSDGSDGTTAGANQTKRKRSREGTPITGKDAKIEPQASPVTAAEINESPSKLLGTTKAADATGKLGSVISPGMSTALELRNPSSINAMTSPTSIPPCSVLPSEVWLQNEKELKRERRKQSNRESARRSRLRKQAEAEELAHKVDSLTAENVAIRSEIKRLSENSEKIKKENATLMIKLKSAQSGRSEALDMNE…
CpebZIP28	Cucurbita pepo	Cp4.1LG03g16340.1	G	MNSKDAKIEPQASPVTAAEINESPSKLLGTTKAADATGKLGSVISPGMSTALELRNPSSINAMTSPTSIPPCSVLPSEVWLQNEKELKRERRKQSNRESARRSRLRKQAEAEELAHKVDSLTAENVAIRSEIKRLSENSEKIKKENATLMIKLKSAQSGRSEALDMNEKRMQQPVSTEIKGPVNKSIKEESNICKKNSSSGAKLCQLLDTSSRADANEKELKRERRKQSNRESARRSRLRKQAEAEELAHKVDSLTAENVAIRSEIKRLSENSEKIKKENATLMIKLKSAQSGRSEALDMNEKRMQQPVSTEIKGPVNKSIKEESNICKKNSSSGAKLCQLLDTSSRADAVAAS
CpebZIP29	Cucurbita pepo	Cp4.1LG04g01140.1	I	MVELNGRLFVFSYSSIIIRSYVRVLGEMSDTADAHTDNARNLQCSFGTSSSATVNHHFSMDQLKISQMNCSQGRPQHFKSNFLGDNNRRIGIPPSPNSSQIPPISPYSQIPMSRPMNQQSYHPVPTHSRSLSQPAFFSLDSLPPLSPSPFRDSPSTSNSDQVSADTSMEDRDASSHSLLPPSPYMRANSSKMGDALPPRKAHRRSNSDIPFGFSSMIQSSPLLPFSGSGGLERSTTSKENAGVFKPASQFVKRELSLEKSTDNNLEGMGERKSEGDTVDDLFSAYMNLDNIDLFNSTGTNDKNGHENREDLDSRGSGTKTGGDSSDNEAESSVNESGDNNQMPGLYSSAEKREGVKRTAGVDIAPTTRHYRSVSMDSFMDKLQFSDESPKMPPTPPGVR…
CpebZIP30	Cucurbita pepo	Cp4.1LG04g01880.1	C	MRSMDRVFSVDGIADQFLSSPPRAVPTEPEESSKLNRSASEWSFRRFLQEASVSDSSTSPPPPPASPSPDDRSENKESGENANQILQKQSNRNEICSSSSATSRMEKIKAAESVKIGPPCVPSDSGDYQALLKSKLNLACAAVALCRVGILGSSATISSSIEQTTDEEDDVVEGEDGTSERKDPAYAKRVRRMLSNRESARRSRKRKQAHLTELETQVQMAEETVKRITGSKPMFYGMSSEGLSMSMQSFDGSPSKTSRDAASNHAADISSADTQLNCVAKAATVSGKKMVKTGSLRRVASLERLQKRIRGSSGCCEPSGKGDHQ
CpebZIP31	Cucurbita pepo	Cp4.1LG04g03770.1	E	MAQLPPKIPNMPPNNWPETFPPTTTLPVTHQNPSWVDEFLDFSSSRRGSHRRSVSDSITFLEMPMPEDDCQGSDAAPTTGSGNEFDRFDDDQFLSMFNDEISAAVAPTLSSSNTSTPSDHTSINDEKDGQQSRNKNESDEVQSQQQSKIQTQSNSPAPAASADRITDPKRVKRILANRQSAQRSRVRKLQYISELERSVTSLQAEVSVLSPRVAFLDQQRLLLNVDNSALKQRIAALAQDKIFKDAHQEALKREIERLRQVYHQQNIKNNDNPPPPTAIATATATAIDAKLPNVDQKGQVLNVVV
CpebZIP32	Cucurbita pepo	Cp4.1LG04g05070.1	F	MDDGEIDFSNQEVFSNPNMAIPSSCSMDSFFDDLLKDVHTCTHTHTCIPPGPDYSHTHTCFHVHTKILPASPEEDKVVTDDTAESTEKKSKKRPLGNQEAVRKYREKKKARAASLEDEVVRLRALNQHLMKRLQGQAALEAEITRLKCLLVDIRGRIEGEIGSFPYQKTGNPNLSNTSNPGAYVMNPCNMQCDDQVYCLRPEGNGSRSGEGAVINGQSFGACGFENLQCLVNHDSGSKELLGDGMGNAVSNDTSSGVTKRKGEN
CpebZIP33	Cucurbita pepo	Cp4.1LG04g06650.1	A	MENFGMASSNVEIASTSKNNPDLPRESSVCSISTIIADLQHSDSSRNLVSMSMDDLLKNIYSDAQTHNQPQPENPIMPASIPTQHTFPLPKDLSTRSVEEVWKEIVAGGGDQRRDPATDHEITLEDFLSKAGAVHQEDVRRVPVISEAGGYGVDSTLNNQFQIPPQQQLEGAPVGYASGIDGRMVGVGRGKRRAVEEPVDKATQQKQRRMIKNRESAARSRERKQAYTLELESLVTQLEEENARLLREEAEHIKERSKQLKEKLIPISEKRRPPQRILTRANSF
CpebZIP34	Cucurbita pepo	Cp4.1LG05g00470.1	G	MLSRKEESPNTSTGIVNPEWSGFQAYSPIPPPGYLPTSPQAHPYMWGVQPIMPPYGTPPHPYVAMYPHGGIYAHPPIPPGSYPYSPFAIASPNGIAEASGNTPGNMEGDGKPSELKEKLPIKRSKGSLGSLNMITGKNNELGKPSGASANGVYSKSAESESEGSSERSDADSQNDSQLKSGSGKDSLEGGGTPNGLMHGSQNEGHSLAHPLVNQTMSIIPIQASGAVSGPATNLNIGMDYWGTPTTSAIPSLGGKVPSAPVVGAAAAGSRDSIQSQIWLQDERELKRQKRKQSNRESARRSRLRKQAECDELSHRAEALNEENASLRSEVDRIRSEYEQLLSENASLKRRLGESDGKEDPRATKDGQNVNKEPQRTSRTEFTNG
CpebZIP35	Cucurbita pepo	Cp4.1LG05g09970.1	I	MQDPASSNPIHTPNSNQIPPFDVAPPPKTHKPPPVVNATASSSMFANANAGNASFVPRGGSHHRRAHSEVSFRLTEDIMDLSGSDPFNGGSSTASLEEIGSEDDLFSTYIDVKKLGGNGGGNFVDQNANGGSEGAGGSEGEKTPKPRHRHSLSVDGTTSSSSMFGEVMEAKKAMPPDKLAELWSSDPKRAKRILANRQSAARSKERKARYIQELERKVQTLQTEATTLSAQLTLFQRDTRGLSNENTELKLRLQAMEQQAQLRDALNDALKKEVERLKFATGEMMSPSESFNLGMHHMAYAPSSFVQLSQQPAGPQNMQMPPYSHSPSNMSSHPMHPSDSHSLSEVLQSDPLGRLQGLDISSKGSSLVKSEVPSISASESSTTF
CpebZIP36	Cucurbita pepo	Cp4.1LG05g12720.1	S	MASSCVTSSTCSSMEEGEFAALMEQRKRKRMISNRESARRSRMRKQKHLEDLITMVRKLNEEKQQIVANLDMTAQNYAAVETVNSILRAQAVELAHRLQSLTEILAFLNPCDGVEDACNSYNGDGGADGSGFFCADPIDIGGGGGGGDGFFTPLKMGFCRSQPLMASADVFEEY
CpebZIP37	Cucurbita pepo	Cp4.1LG05g13720.1	F	MVSDYSPDQRDLQFATRFLIHFMRSQPFLLAVELRWLISIMEDGELESSNPEVFSSSNAVEFLSSCSMDSFFDEILKDTHACTHAHTCNPPGPDYSHTHTCFHVHTKIVSSPTEEKVSTDDTAESVDKKTKKRPLGNREAVRKYREKKKARAASLEDEVVRLRTLNQQLLKRLQGQAALEAEISRLKCLLVDIRGRIEGEIGTFPYQKPANSDLPNQNMSGSYMINPCNVQCNDQPYCLHPGADGKSGESVLLNGQSFSGCDFENLQCSANQNTGGTKELPDCGLGDAVSNINCAEFNQKKGVYERICPSYEEGSVRSPELGRADRGWYLHPFVYIISCVGSCSVQCSINILFQKRDRTLSKRRTIVPYLPSDPCRPSRF
CpebZIP38	Cucurbita pepo	Cp4.1LG06g00920.1	S	MDCCSGNSSGSLSQIAVQNQSSGSEEELRQLLDQRKRKRMQSNRESARRSRMRKQQHLDGLMAQLSQLRENKNQIVSRINLATQLFLNVEAQNSVLRAQIVELTHSLESLNQILSHINNNNNNHNQEEQQHNFLQNFYDFDQTPLFINSFFLTQQPIVASADHHVLHY
CpebZIP39	Cucurbita pepo	Cp4.1LG06g02050.1	S	MFYSEEEAVRFRRPVQESGFTRAEIQELWSLLEDPARSNSGSQDSSRAVSLIDDERRRRRRISNRESARRLRLRKKRHLENLGVQTDRLKVKNQELKSQLNLVLNRYCMVRRQNERLWSEFVALHARLSDLYRISVPMQEKENSCMQISFNYYS
CpebZIP40	Cucurbita pepo	Cp4.1LG06g06700.1	E	MAQFPPKIPSFPQNWPHFPPPSMPNFSPSPPPHPPPSAHHTSSWVDDFLDFSTARRGLHRRSISDSIAFLETPFSDECRNSSSSSAAAAASASALLHAPPPFDRLDDDQLMSMFSDDISMPLPPSSSNPSTPSDQNSNNDEKTTPSEHPPPPPHQLKNEPGEVESSPCQLPQLSQPPPSSAAAGDNTIDPKRVKRILANRQSAQRSRVRKLQYISELERSVTSLQTEVSALSPRVAFLDHQRLILNVDNSALKQRIAALAQDKIFKDAHQEALKKEIERLRQVYHQQSLKKMGSNQNGVAAPPQQPPSSGEGAPPQAAVTEKEQAVS
CpebZIP41	Cucurbita pepo	Cp4.1LG06g07740.1	I	YAVHKSFYSNFDHKSTAKIMLMDPNFSSAKPPLAAAAMDIEQMPENPYRGSHHRRSHSDTSFRFPNLDELLFFDPSELDLSMLSSPSSPPSCGAAMVVDSSDSKFSDDAVRPKPEPIVSGSFGGHLRSLSVDSDFLQNLDLGGDSGEIDSLATKTPVSEHRPVRHRHSLSMDGSSSSLEANSSLALDGVKKAMDPERLAELALIDPKRAKRILANRQSAARSKERKMRYANELERKVQTLQSEATTLSAQVTILQRDTSGLTVENKELKLRLQAMEQQAQLRDALSEALKEEVQRLRIAASQVASVNGNPFNRPPQYPSTRPPLHHFSSSHAQQPGQQQQPPSILAINQQQSDPKWTNSSQLHSHSPDGQAKP
CpebZIP42	Cucurbita pepo	Cp4.1LG07g01040.1	D	MATEGSPRTDISTDGDTDEKSRRSNDRALTLVMASDSSDRSKDKTDQKTLRRLAQNREAARKSRLRKKAYVQQLESSRLKLTQLEQELQRARQQGIFISSSGDQTHSMSGNGAMAFDVEYARWLEDHNRQMNELRSAVNSHASDPELRIVVDGILVHYDELFRLKGNAAKADVFHLLSGMWKTPAERCFLWLGGFRSSELLKLLVNQLEPLTEQQLVGITNLQQSSQQAEDALSQGMEALQQSLAETLSSGSLGSSSSSGNVANYMGQMAMAMGKLGTLEGFIRQADNLRQQTLQQMHRILTTRQSARALLAVHDYFSRLRALSSLWLARPRE
CpebZIP43	Cucurbita pepo	Cp4.1LG07g02790.1	H	MQEPATSSAAASSLPSSSERSSSSALHLEVKEGMESDEEIRRVPDMVGESAGTSASGRDTGSVAGPDRVQASRDGQRKRGRSPADKESKRLKRLLRNRVSAQQARERKKAYLNDLEVKVKDLEKKNLELEERLSTLQNENQMLRQILKNTTTSRRSGE
CpebZIP44	Cucurbita pepo	Cp4.1LG07g04030.1	S	MASSSGNSSGSTRLLNSGSEEDLQVLMDQRKRKRMQSNRESARRSRMRKQQHLDELMAQVARLRKDNAQILSNINITSQLYMNVEAENSVLRAQMEELTQRLQSLEEISNCIDISGNNGGFGEAEEEAFQIQTNAATDSFMNSMNFLYVNQPIMATADIFHY
CpebZIP45	Cucurbita pepo	Cp4.1LG07g04710.1	S	MGEQHVGFHSEVPDNHAFTATEIQELLSLFLLNHATSDSQASNPTTTDQRKLRRMLSNRESARRSRWRKKRHLEDLNNELNRLMTQNRHLKDRLARILNCRHVVLTQNDWLWLESVGLRSRLSDLCRILTAMSSPSNTFT
CpebZIP46	Cucurbita pepo	Cp4.1LG07g05160.1	A	MNFKDFGSDPSAGNGGGGGRPSANHPLARQSSIYSLTFDEFQNGNIVASGLQQRQQTLGEMTLEEFLLRAGVVREDTQLNGCPNNGGFFGNNNHIPIQSSNLLLNVNGVRAHQPQPIFPKQPTETTYGSQLPLSSDGIMGLADQRLSSNLMQGSALQGGRMGVVSLAAGAMPVATGSPANQLSSDGIGKSNGDTSSLSPVPYALNGVRGRRCNGTLDRVVERRQRRMIKNRESAARSRARKQAEIMEMHKNRVLDLVLSGSIIRTSIDRFRTNAKHALFDSYSSSTLLWRCCCCDDGRVNGNPESRIEEAYTIELEAEVAKLKEENQELRQKQAEIMEMHKNRALKVMDTQQGTKKRCLRRTQTAEVAKLKEENQELRQKQAEIMEMHKNRALKVMDTQ…
CpebZIP47	Cucurbita pepo	Cp4.1LG07g09470.1	C	MDRVFSAGEISDQYWSSLPVAEPPPAGGGSKMSRSASEWAFQRFLEEASETSPHCSVADHGEGIEIKGSDCDQSQKHNANHGGVSNGNSSSVSSNAVPPNIPIDSEEYQAFLKSRLELACAAVAKKRGSFTKTPTSSTSSDCGSQASNTFGIQAPKACKVGAGNTPLRPPDKDINGVTFSPMVPKISEVRSSPTTSGSSRDEWDDEEIEGETDTTESKDPADVKRIRRMLSNRESARRSRRRKQAHLTELETQVAQLRFENSTLLKRLADISQKYNEANVNNRILKANIETLRAKIKMAEETVKRVTGNPMFHAMSEITSVGISSLDGSPSDALADGTVPLQDGSCHLYQPASNKPVVAHDIGVNNGLGDISHVDGGQQESSSLVLSAVSVNKIERSES…
CpebZIP48	Cucurbita pepo	Cp4.1LG08g01060.1	G	MGTSEEAKAVKSEKPSSPTQDQNNGSNSASIHVFPDWAAMQAYYGPRVAVPPYYNSAVASGHAPHPYMWGPPQMIPPYGTPYAAIYSHGGVYAHPAVSMGPHSHGPGVPSSPAPAVTPLSIETPSKVSGNSSQGLMKKLKGFDGLAMSIGNVNTESADGPSEHGQSESMETEGSSDGSDGTTAGANQTKRKRSREGTPTTGKDAKIETQGSPVTPAEMNESSSKLLGITKAADATGKLGSVISPGMSTALELRNPSSMNTISGPTSVPPCSVLPSEVWLQNEKELKRERRKQSNRESARRSRLRKQAETEELAHKVDSLTAENVAIRSEISRLSENSEKLKQENATLMEKLKSAQSGRTEALDMNEKRTQHLVSTDIKGPVNKSINEESNICKKKSSSG…
CpebZIP49	Cucurbita pepo	Cp4.1LG08g05640.1	I	MEKDKPQSHSGGFLSPSSRYPGLSPTGSSFNGKSEATSSSMTLPPMASGANSDSIQFSHGMSTNSNRFSHDICRMPDNPPRNIGHRRAHSEILTLPDDICFNSDLGVIGSADGPSFSDDTEEDLLSMYLDMDKFNSSSATSAMQVGESSAAVVDARSTPSSEIGAATSKDDAVVGLKERPRVRHQHSQSMDGLSSIKPEMLVSGSEEVSAADSKKSASATKLAELALIDPKRAKRIWANRQSAARSKERKMRYIAELERKVLTLQTEGTSLSAQLTLLQRDTNGLTAENSELKLRLQTMEQQVHLQDGYGVSC
CpebZIP50	Cucurbita pepo	Cp4.1LG08g05820.1	I	FMEKDKPQSHSAGFLPPSSRYSSLSPTASSFNGKSETASCSMSLPPMAPSPNSSDSGQFGRGMSSDSNRFSHDISRMPDNPPRNMGHRRAHSEILTLPDDICFDSDLGVIGGADGPSFSDDTEEDLLSMYLDMDKFNSSSATSAMQVGESSSAAVEARSTPTSGIGAATSKDDAASAARSKERKMRYIAELERKVQTLQTEATSLSAQLTLLQRDTNGLTAENSELKLRLQTMEQQVHLQDALNEALKEEIQHLKILTGQAIPNDML
CpebZIP51	Cucurbita pepo	Cp4.1LG08g08860.1	G	MSSSEMEKPPKDKETKTPPLTTQEQTSTTSAGAVNPDWSGFQAYSPMPPHGFLASSPQAHPYMWGVQHIMPPYGTPPHPYVAMYPPGGIYAHPSIPPGSYPFSPFAMPSPNGITEASGNTAGSLDGEGKPPEVKEKLPIKRSKGSLGSLNMITGKNNELGKTSGTSANGAYSKSGESASEGTSEGSDANSQNESQPKLGSRQDTLEGEASQNGNSMHGTQNGGSNTQAMTVIPLAAAGAPGVIPGPTTNLNIGMDYWGASSAIPAMHGKVPSTRVAGGLVGSRDSVQSQLWLQDERELKRQRRKQSNRESARRSRLRKQAECDELGHRAEALQEENASLRSEVNRIRSEYEQLLSENTSLKERLGEVTGNEEVRASRNGQHSSNETTQLTESEVVQVGI…
CpebZIP52	Cucurbita pepo	Cp4.1LG08g10280.1	J	MRRVCFHPHALFLSHSHSPSLFFSFSFFSEFFSFFYGFSLMASSSKYSEGTSCSGLSSSSSSSTCSSSSSSFMAADQMVKVEIEAAEALADLAVLAVRESGGEPSEAKWESKWKGKRARKEVKTESPICGFVDSLPSRVDLDLRIQESGVVSHQPSEKECTNQSHAKWETTRKMLKAEKEEAKSLNVSPICTTSYPLSGCRRSRRNLTEAEKEERRIRRILANRESARKTIRRRQALCKELTKKAADLAWENENLKREKEFALKEYQSLESTNKELKEQMAQAVRPKEEETPGNNRSSHVLMPPLPTNYPLFLFSRPPCASYFWPSLVQPSSRYHELHNVAVIPSSIHFPGNNNVCVSDYSHVQENLDGLRTPFCIVPCSWMLPHHDHRNLQSPQASCL…
CpebZIP53	Cucurbita pepo	Cp4.1LG08g13430.1	D	MGSRTVKIGADDITNAVSGMPSFVSSMPTPNNSMGAEGSSIPSSRISDLRTLEQTLGFHIEDVDLSRNPLYNQIKANSSALNHPLVSTDVNLPTAIMGSQTLPLQKEPNPNLVSTSSGPRENWGESNVADTSTRTDSSTDDDDKSQRLDKDQGNSLMAYDSNNKLKEKTADQKTLRRLAQNREAARKSRLRKKAYVQQLESSRLKLTQLEQELQRARQQGIFISSSGDQAHSMSGNGALAFDVEYSRWLEEHNRLINELRAAVNSHAGDTELRTVVDNVTAQFDDIFRLKGIAAKADVFHILSGMWKTPAERCFLWIGGFRSSEILKLLVSQLEPLTEQQVAEICNLQQLSQQAEDALSQGMDALQQSLAETLASGTPATSGSSGNVANYMGQMAMAMG…
CpebZIP54	Cucurbita pepo	Cp4.1LG08g13520.1	B	MPLNPCGATSKEAVSMEEESCTEAIDDTRLTEKTGSSFFINSQSSKIPTADSGCFSTDSGGWDSKDPRIVNCPSPEHSGGSEQEFSGEPASSQGSGSGNCGSGVSEGITCPSSNGEYYDVIVDQKIKSEEIGKICMPKRKKDLDEGNPDLRSAKYRRSSEPVESSNPQLSSCALNEDEEKRKARLMRNRESAQLSRQRKKHYVEELEDKLRAMHSTIAELNSKISYVMAENAGLRQQLSGSGMCQPPPPGMYPHPSMAPMSYPWMPCPPYVVKPQGSQVPLVPIPRLKPQQPAPAAKGKRNVSKKAEGRTKKVASVSFLGLLFFIMLFGGLVPIVNLRFRNVGVPGTLAFVGDRLYNQNRGRVLRVDKYSNLSNGVNVGTPRGKSDTLNLLQCEEIHRK…
CpebZIP55	Cucurbita pepo	Cp4.1LG09g02550.1	S	MDHYQQKFSNMVPAEMTGIQFFPSENAFQIPSNIGMIQDSFQTFHHLNDFLGNQPMSQVPHPGLEFLAQSLSFSYNSTSDEAEEQQKSIIDERKQRRMISNRESARRSRMRKQKHLDELWSQVLRLRSENHELVDKLNHISDCHEKLLLENAKLKEEASDLRQMLSHLQIGRPYTPCLSDLEDIPSNTVHLRAESSSC
CpebZIP56	Cucurbita pepo	Cp4.1LG09g03480.1	E	MSTRQTHLPPRCPIQKRTTAGSINGSVALSPPVNEFFLHRDTPSQSSVLEDEPVWLGELLSDCESNSKGKPLRRSASDSVTLLDGLADSLRSLCIEKDVENSVDNEACEQWDPSCIYGPNSPRKKCSSDFSNYNMVSALSEFVHLHHATPVHTDICSVGESSSSKLNGDISESVREVNSDENAAKRHNGQRSRVRKLQYIAELERKVNVLQTVESQLAIRVASLLQERVALSMENSKLKQQVARVRREKLTSEGRHQVLKKEVEKLKVVFAKQQVKSSF
CpebZIP57	Cucurbita pepo	Cp4.1LG09g04520.1	D	MADGSPGTDISTDVDTDDKNQRLDMVLLNAAVASDSSDRTKDKSDQKTLRRLAQNREAARKSRLRKKAYVQQLESSRLKLTQLEQELQRARQQGIFISSSGDQAHSMAGNGAMAFDVEYARWLEDQNKQINELRAAVNSHASDTELRMVVDGILLHYDEFFQLKGVAAKADVFHLLSGMWKTPAERCFLWLGGFRSSELLKASRYGQLSKPRAIRLGRCVGQRARGTSCPCPFSSALGTTSNWSERCVGLRTREPLTEQQLLGISNLQQSSQQTEDALSQGMEALQQSLAETLSSGSLGSSNASGNVANYMGQMATAMGKLGTLEGFIHQLVLFLQSMITSLDYEPLVPCGLLVQKSE
CpebZIP58	Cucurbita pepo	Cp4.1LG09g05580.1	D	MATPPLHATALSNSSPYSNLYGIHHNPSPPPFLNQEHPAFDFGELEEAIVLQGVKLGNDEHKSPHFVSGRPAATLEMFPSWPIRFQQTPTMGEGSKSESTDSGSANINNALTSKTELEMESDSPISRRLCSSAQGFDQVLHHHHHHHLQTELEDDALRIEPSSHPNQSPVEGKRKGGGSTSERQLDPKTLRRLAQNREAARKSRLRKKAYIQQLESSRMKLSQLEQDLHRARSQGLFLGACGGVMGAAIFDMEYARWLDDDHRLMAELRAALHGYLPDGDLQAIVDNYISHYDEIFHLKSVAAKSDVFHLITGMWMTPAERCFLWIGGFRPSKLIEMLIPQLETLTDQQAVEICSLQRSSQETEDALYQGLEQLQHSLIRAIAGTAVVDGINHMAAAAG…
CpebZIP59	Cucurbita pepo	Cp4.1LG10g00420.1	S	MGSSGGASSGSEHDREVKRKRRRMQSNRESARRSRLRKQKHLDDLTEQVSRLRNHNHEIVASLNVAANLCVSLEAENSILRAQIAELTRRLQSLNDIVMFINSTEVFETFLDVGDFNGFEDMF
CpebZIP60	Cucurbita pepo	Cp4.1LG10g00830.1	G	MGTGEEGTPSKTSKPLSSSQDIAPAPSYPDWSSSMQAYYGAGATPPPYFASTVASPTPHPYIWGGQHPLMPPYGTPVPYPAIYPPGGVYAHPNITVTPGSAPINAEYEGKSPDGKERASKKSKGTSGNTGSGGGRTGDSGKVASSSGNDGASQSADSGTEGSSEGSDENANQHELSANKKGSFNQMLADGANAQNNTGGPNAKSSVTGKPITSIPGTNLNMGMDLWNNTTGASGAGKVRANAVSSAIGPTPMVGRDGVMPEQWVQDERELKRQKRKQSNRESARRSRLRKQAECEELQARVQTLNNENRTLRDELQRLSEECEKLTSENSSIKEELTRFCGPEALANFEKGIAAPVAQSRDDEGKD
CpebZIP61	Cucurbita pepo	Cp4.1LG10g01920.1	S	MLTTFPTGSPYESMLENPFPAVDGTSISWECEDHDREYLPVVFQFPEPDGLSDVLQSPKPVISSSSSENRVEPEAMDPDAREPDRKVEMIDERKRRRMESNRESARRSRARKQKHLENLRNLVNKLIVENRELSKQLRFTVSQLNRVRTENDHLQTEHTILRQKLLYSRQVLIFRQFHRQLALASPYSSFEQPPNISQSQYILNNNNNNNNLVNC
CpebZIP62	Cucurbita pepo	Cp4.1LG11g01560.1	A	MNFKDFGNDPSAGNGGGDGRPPANYPLARQSSIYSLTFDEFQSMGSIGKDFGSMNMDELLKNIWSAEEMQTMTSSAAAAAAAAVGKEGAGTVGGSSGYLQRQGSLTLPRTLSQRKVDEVWKDIINEHASAKDGNTVASNLEQRQQTLGEMTLEEFLFRAGVVREDTQVTANPNNGGFFGNNTGFGIAFQRQAKVPENNNQIPVQPSNLSLNVNGVRAHPPQPIFPKQPTVTYGSQLALPSDGQLASPGIRGGIMGIADQGLSTNLMHGSALQGGRMGVVNLTAGPLPIATESPVNQLSSDGIGKSNGDTSSVSPVPYALNGGIRGRRSNGTVEKVVERRQRRMIKNRESAARSRARKQAYTMELEAEVAKLKEDNQELRRKQAEIMEMQKTRALEVMDN…
CpebZIP63	Cucurbita pepo	Cp4.1LG11g02100.1	S	MASASGNSSGSTRLQNSGSEEDLQVLLDLRKRKRMQSNRESARRSRMRKQQHLDELMAQVTQLRKDNAQILSNINVTSQLCTNVDAENSVLKAQMAELTQRLQSLEEIANFINTGGSNGGFGETEEEAFQIQTNVAADSFMSPMNFQYVNQPIMAAADIFHY
CpebZIP64	Cucurbita pepo	Cp4.1LG11g03290.1	H	MQEQATSSAAASSLPSSSERSSSSALHLEVKEGMESDEEIRRVPEIGGESAGTSASGRETGLLAGPDRVQVSRESQRKRGRTPADKESKRLKRLLRNRVSAQQARERKKAYLNDLEIRVKDLEKKNSELEERLSTLQNENQMLRQILKNTTASRRSGE
CpebZIP65	Cucurbita pepo	Cp4.1LG11g05260.1	C	MKRSASELALEEFLKKAAVISPEVTDADDDVFNLEREEEVIRSPKRGKNFLDSADSACFFGDIDFSYFLAKNNREIMDAIVNRGAGLTEATIDSQSSIVSSPTSGSILMSRERGRGNNSGSSEDQSDDEIEAGSYEQSTDPLASKKIRRMISNRESARRSRRRKQAHLSELESQVKQLKGENETLFNQLLDASQQYRDANTNNRVLKSDVDALRAKVKLAEDTLARGSMTSSLNQLLQSHLSTPQPLTALHRMSNVASPPLDLPGDEVSYSSVMMSGQNPIVGIPNCDMHIKTGMASEAVSCVSGIWPRN
CpebZIP66	Cucurbita pepo	Cp4.1LG11g09860.1	C	MDRVFSVGEISDQYWSSQPAADPPPSRPLPTADEGSKMNRSASEWAFQCFLQEASETSPHSSAADHDEVIEIKDPAPNQLQKLNANRDGASNCNSSSISTNAGPPNIPIDSEEYQAFLKSKLHLACAAVAMKRGSFTMAPTSSTSADCGSQASNTFGVQAPKASNIGAGNNSLRSPDKDINRVLGVASSPVVPKITEVQAGPVTSGSSRDVSDDEDVEGETETTESKDPADVKRVRRMLSNRESARRSRRRKQAHLTELETQGAQLRVENSTLLKRLADISQKYNEANVDNRVLKANIETLRAKVKMAEETVKRVTGNPMFHVMSDITSIGISSFDGSPSDTSTDAAVPLQDDPCHHLYQSTSNNPVGPHDVVVNNGLVDMSHVGTGQKNSPSPVPTAI…
CpebZIP67	Cucurbita pepo	Cp4.1LG12g11400.1	C	MHTLFSSEDLSESFWSPQPPSSPPSYSPFRSLDPSLTMNRSASEWALERFLEEVSAFPVNSCPSTTSDRVVVSPVDVASPASQSSTSKRDEGDDEVLEIKKADCDHDRSQPIPSLDPSKMARSNPDQYRVFLKNRLDMACAAAALSRVASSEPKGPVQPADHPGQTSNAFEFGIQAPGQGSDRGTSTKESEPTGSQLGIPSLPAMPKKLGIQAVQTTSGSSRDESDDDDLEGDIENIENMDPGDARRARRMLSNRESARRSRRRKQAHLNELETQVKMAEETVKRVTGVNPLLAAMSQSQMPFVSSQMPTQSNAQFFHRNMSPFANSPPHHQNLEGPVPTISPPIPHVGRSQNDVATKMTDMPSVHIDHVQKQTVHGPMSGWDAEPSHAAPNHKN
CpebZIP68	Cucurbita pepo	Cp4.1LG13g00300.1	S	MLLPSEVPEESYFWTIQTDDNNDNLPNMVSSGCDEERAKTVDERRQRRMISNRESARRSRMRKQKHLNQLWSQLARLCNENRDLEEKVSRLMESQQLLLQENANLKQQVSGFRQILRDMELEQQLVAQF
CpebZIP69	Cucurbita pepo	Cp4.1LG13g06200.1	S	MEISGAHFPAPGNYGMIQNLNTNGFSSYNPVSSTSTSDDGNDQNQIPRFVIDERKQRRMVSNRESARRSRMRKQKHLDELWSLVVRLRTENHSLMKKLNQLTEFQQQLLQENVKLKEEASDFRRMIADIQMCSPYTTHLRDLEEAP
CpebZIP70	Cucurbita pepo	Cp4.1LG13g06710.1	D	MQSFENPDQFYVHSSSSSSVVLWGDDNGRFHTRFLPDMELQQSAVAVAAFHQDDAVDLSPSSVFRLKSTHNTAFPIHLPYGSTDVGSIGGTGYLDTGQQSMRLKKLAPPQTMAAGSFENWGESAMADTSQQTDTSTDIDTDERNQLQVVAHGTLMADSMGQSRAKSVDQKTLRRLAQNREAARKSRLRKKGMFVASGAGDHCLSMAGNGALAFDLDYARWLDEHQRLVNDLRASANSQLGDEELRFLVDGVMAHYDELFRLKSIGAKADVFHILSGMWKTPAERCFMWLGGFRSSELLKIVGSHLEPLTDQQLMGICNLQQSSQQAEDALSQGIEALQQSLVETLSTASIGPASSGNVADYMGQMAIAMSKLTTLENFLHQADLLRQQTLQQMHRILTT…
CpebZIP71	Cucurbita pepo	Cp4.1LG13g07930.1	S	MQPSEVTSLQYLIPSNLSPYATHFPMAQNNLSTMQLNELSNPLYNFQGSSQFQDFNRHPCLSSNSTSDEADEQQQSLIDERKQRRMVSNRESARRSRMRKQKHLDELWSQVVWLRNENHQLIDKLNQVSDCHDKVVQENAQLKEQTSELRQMITELQVNNPYPKFRELEEIPPNTPSES
CpebZIP72	Cucurbita pepo	Cp4.1LG13g10750.1	A	TMGSQAGGDPNGKQSQFQPLVRQSSLYNLTLDEVQNQLGDLGKPLISMNLDELLKNVWSAEANQTVGKENEDNIVLDNQTSLQRQASLSLNGALSKKTVDEVWRDIQQSKNSEEKKSREQQPTLGEMTLEDFLVKAGVVAETSSNKKGAGSVVEIDANITPQFQQTQWMQYPQPPYQSQQAAMMGVYMSGQPIPQPLHVGAGAVMDVPYAYTNELENKVSRLEEENERLRKRKWGLLY
CpebZIP73	Cucurbita pepo	Cp4.1LG13g11550.1	D	MDGLVIEINLGTVDSWRTAGNGDVAGKTSAASFSLLVSSSAHYFRPSSAHFQLFLRLHSVHFTLMIGQQSMSSSSAQLYASRMGIYEPFHQINSWGNAFGTRLDTSISPIIKVDDCVDNKPEFVPFESMDHHESSQETNKPIDDKVQRRLTQNREAARKSRMRKKVYVQQLETSPSCLADTSHLGFSRLVNPGIAAFELEYNHWVEKQERQITELRKALQQVHIITDTELKILVESSLNHYHNLFCMKANAAKADVFYLMSGVWRSSAERFFLWIGGFRPSELLNVLTPYFEALNEQQQSAIHNLQQSSRQAEDALSQGMEKLHQNLSLSIASDPIGSYISEMGDGMEKAEALESLVRQADHLRQQTLKRMSHILSTKQAAQGLVALGEYFHRLRILSS…
CpebZIP74	Cucurbita pepo	Cp4.1LG14g01460.1	D	NHLREREDKKKRDQKERREKDRELEKEERKGRKKERKLQVIEEDFDFDFDFDFDLKGLYLGMSMFELTNYPKHAPFSIQPSSSSSLPGRMGLYEPIHPIGMWGETFRTNLDAPSLLMEADTKLENQSDDASLGSLGDPHIYNQKDTKRNEKIQRRLAQNREAARKSRLRKKAYIKQLESSRLKLIQLEQELEKARQQGLLAGSRFDNNPSGLSGTTNSGISAFESEYEQWVEEQNRQICDLRTAVHADITDIELRILVENAMRHYFKFFRMKAKAAKADVSYIMSGMWKTSAERLFLWIGGFRPSELLKVLIPQLKILTDQQVSETSSLTKSCLQAEDALRQGMEKLQQNLFESVVAGQLSEGSYPLQMTAAMERLEALISFVNQADHLRQETLQQMYK…
CpebZIP75	Cucurbita pepo	Cp4.1LG14g01810.1	S	MASTVGSPSKSLSSDEDLRQIVDPRKRKRMISNRESARRSRMRKQKQLDDLTSQASLLKTENEQIAVNFNFTTQLYLNLEAENSVLRAQMAELRHRLDSLNEIISFIKSSTRNLYDCEEHDEVCEIDGVVDSWGIPFLNQPIMAAGDMFMC
CpebZIP76	Cucurbita pepo	Cp4.1LG14g03990.1	E	MLQEKEFLVFLTMENSKGSSNIRNFMSSGKHALLPPKSPFPSISPSYTEFVPNTVIGAKAVQRPRDGNSYHQRTSSESILIEEQPSWLDDLLNEPETPVRRVGHRRSSSDSFAYTDAANVNFDSITQEDFKYANAIPGHSWLSQEFDHQRDARHASFYTEANITKQKNRVWESSLSTMNNPIALHSPRANIVIHTSGPLSAPQEADGLPSTASEKQDPVESGSHDPKVSSERKDVSHGKSSSSDTENKRAKQQFAQRSRVRKLQYIAELERKVQALQAEGSEVSAELEFLNQQHLILSMENNALKQRLENLAQEQLIKYLQCPLISTRKLRDELCPVEQEVLEREIGRLRAMHQQQHQQQQHQQQQHQQQQQPQQLRPSSSHRRSSSKDLDNQFANLSL…
CpebZIP77	Cucurbita pepo	Cp4.1LG14g09980.1	G	MSGSEMEKPPKDKETKTPPPTTQEQTSTTSASAVNPDWSGFQAYSPIPPHGFLASSPQAHPYMWGVQHIMPPYGTPPHPYVAMYPPGGIYAHPSIPPGSYPFSPFAMPSPNGITEASGNTAGSLEGDVKLPEVKEKLPIKRSKGSLGSLNMITGKNNELGKTSANGAYSKSAESASEGSSEGSDANSQNESQPKLGSRQDTSEVEASQNGNSMHGTQNGGSNTQAMAAIPLATSGAPGIGPGPPTNLNIGMDYWGAPSTIPAMRGKVQSAPVAGGLVTTGSRDGIQSQLWLQDEREIKRQRRKQSNRESARRSRLRKQAECDELAHRAEALQEENASLRSEVNRIRSEYEQLLSENASLKERLGEVPGNEELRTSRNGQHSSNETTQLTESAVVQVGNKN
CpebZIP78	Cucurbita pepo	Cp4.1LG14g10400.1	A	MEEVWKDINLSSLHSRSDHDFPSAAATPISLHLHHHHSAANFRHIILQDFLSSSTSKLDSSSAAAAAAVAAVAPPPTVLSLNSTRELHFPDHAAVAAAHFCHPNPSSASAAFHSPFDQVLGPPPFAKKRVPDSDSNNSGDRRQKRMIKNRESAARSRARKQAYTNELELEVAHLMEENARLRRQHEELRAAATAQTSRKHRLQRTSTAPF
CpebZIP79	Cucurbita pepo	Cp4.1LG15g05670.1	I	MRERNRRRYLGIPAGKLVQFVKFSLFNIEWLIVFVYDWNSICIAVGIGDLGYFRSELREMGDTEDVHTDSFRNLQCSFGTSSSSSVKHNFSMDQLKISQMNCSQGRPQHFQSNFLGDNNRRIGIPPQIPPISPYSQIPVSRPMNQHSYSPVPTHSRSLSQPSFFSFDSLPPLSPSPFRDSPSTSNSDQVSADTSMEDRDASSHSLLPPSPYMRANSSQMGDALPPRKAHRRSNSDIPFGLSSMIQSSPLLPLSGSGGLERSTNSKENVGMFKPGSQFVKREPSLEKGIDNNLEGMGERKPEGDTVDDLFSAYMNLDNIDLFNSSGANDKNGHEKREDLDSRGSGTKTNGGESSDNEAESSVNESGDSAQMPGLNSSAEKREGIKRTAGGDIAPTTRHYR…
CpebZIP80	Cucurbita pepo	Cp4.1LG15g05880.1	F	MEDGELDFSNQEVFSSPNMEIPSSCSMDGFFDELLKDTHTCTHTHTCNPPGPDYSHTHTCFHVHTKIVPAPSEEDKVVTDDTAESTEKKSKKRPLGNREAVRKYREKKKARAASLEDEVVRLRALNQHLVKRLQGQAALEAEVARLKCLLVDIRGRIEGEIGSFPYQKAVNPNLANPSIPGAYLMNPCNVRCENDQIYCLHPGVDGSRSSEGAVINGQSFGACEFENLQCLASHGLTSEELPGCGLRNAVSNDISSGAMKKKGERTEENVKRHEPDELICQTSTSTLRQCPWGGAYTSVTATSDYLLVIDLLSTHLRYSKMAELLHMLRSDIE
CpebZIP81	Cucurbita pepo	Cp4.1LG15g07150.1	E	MAQLPPKIPNMATNWPEFSRQKIPSMENFAPTTTTAVAFTHQNPSWVDEFLDFSSARRGSHRRSVSDSITFLEMPMLEEDYRGSTAPPPPPGSGSGDRNEFDGFEDEQFLSMFNDEISAGVAPTVSSSNPSTPSDHNSINDEKDAQNDGKQNQNKNETDEVQSQQQSDTQTQSNSTATAASTERITDPKRVKRILANRQSAQRSRVRKLQYISELERSVTSLQAEVSVLSPRVAFLDHQRLLLNVDNSALKQRIAALAQDKIFKDAHQEALKREIERLRQVYHQQNIKKTENAAPPITASVAVTTTTATDGKLCNVGQKEQAPNVVV
CpebZIP82	Cucurbita pepo	Cp4.1LG16g02470.1	S	MASSSGTSSTSSSMEEGELAALMEQRKRKRMISNRESARRSRMRKQKHLDELMAMVAQLRKDNQQIVANLGVTTQHYAAVEAENSILRAQAAELGHRLQSLTEIISFLNPSDGVFEDACDDSYGVHGGGGGGGGGDFNPLQMAFFMSQPLMEY
CpebZIP83	Cucurbita pepo	Cp4.1LG16g03230.1	F	MIQDLRSNHRAHNRKGELESSNPEVFSSSNAVELPNSCSMDTFLDEILKDTHACTHAHTCNPSGPDYSHTHTCFHVHTKVVSSPTEDKVSTDDTAESVDKKTKKRSLGNREAVRKYREKKKARAASLEDEVMRLKALNQQLLKRLQGQAALEAEISRLKCLLVDIRGRIEGEIGSFPYHKPANSNLLNQNAPGSYVINPCNVQCNDQPYCLNAGTDGKSGESVLLNGHSFSACDIGNLECLANQNTGAKELPDCELNQKKDF
CpebZIP84	Cucurbita pepo	Cp4.1LG16g04040.1	E	MPNLPPKFPNFNTPNPPAHDDFLSFSSPRQSLHHRSVSDSIAFLETPTMNQTILGSAAPSNNNAFDAFDEDDQPTSSEAHNDGITDSKRVKRILANRQSARRSRVRKLQYITELEQSISTLQAEVSMLSPQVAFLDQQRLLLNVDNSALKQRIASLSQDNIFKDAHEEALKREIERLGQLYHRQQKNRRMDSNGPSPVAANEPISPGDKNQRLLYV
CpebZIP85	Cucurbita pepo	Cp4.1LG16g06700.1	M	MRMHQIGPTPTMATGLPPLPPLGKPVASGEKKLLIFHYNRNSNVYGNDKSMVIQSRQYSQKYRLKQLHHITELESELKALQAEVTITSPRIKFMDRQNSLLRAENYSIKEKLTAHTGELLFKEAQYEELKRERNMLKEIYEVYQLKLLETLKGSNNNARIAAAAAGRGSTFQGVENHPQSASKSNPFAMLQN
CpebZIP86	Cucurbita pepo	Cp4.1LG16g07000.1	I	MTDPAPSNPIHSPNSNQIPPLNAALPPAAAHKPPPVANATASSSMFANSNAGNGSFVPRAGSHHRRAHSEVSFRLQEDMMDISASDPFNGGSSTASLEEIGSEDDLFSTYIDVKKFGGNGGGNFVDHDANGGSEGAGGNEGEKTSKPRHRHSVSVDGTTSSSSMFGEIMEAKKAMPPDKLAELWSSDPKRAKRILANRQSAARSKERKARYIQELERKVQTLQTEATTLSAQLTLFQAMEQQAQMRDALNEALKKEVERLKIATGEMMSPSESFNLGMHHMAYAPSSFIQLSQQPGSAGPQNIQMPPYNHSPSNMSSHPLHPSDSHSLSEVLQSDPLGRLQGLDISSKGSSLVKSEDPSLSASESRRNGLSLGTMKVKPAGRTSFRGTASLLMVGLSTP…
CpebZIP87	Cucurbita pepo	Cp4.1LG16g08050.1	A	LFKHEILLDVGGMENSGFGLMISESEAGIQPSSDSRDNFLCSLNKRDSVLSLTLDEIKCKSGKNFGGMSMDEFLANIWNVEDIQSQFHSQLQTNENEPQNRPFMAVNDSRPALYEQGSISIPIPLCGKTVDEIWSEIHKDEQHPHRQKFINVQENACQSQQALGEMTLEDFLVKAGVVQEASSSCSMKQQQQQACSLNNLGLSLSYQQNDAARIRNMSGNCFSTYQMLTPSVGEPSDSSSIQKCQSLTDWAEPSNKKRIVDGPTEVVVQRRQRRMIKNRESAARSRARKQAYTVELEAELKQLKEENVKLKQIMAEAERKRKQEILQRKPEKRQKPTQRLMTMKRNASTGW
CpebZIP88	Cucurbita pepo	Cp4.1LG17g02120.1	K	MPSFGVFDESNSPSTSTPPLPPHVSQPGPAYPLSRQRVGNVFQLLAQREVSPQTKRSLRRFWGDSHDRQCDPAGTRCEAARDAKRGLISWVEAESLRHLSAKYCPLVPPPRSTIAAAFSPDGRTLASTHGDHTVKIIDCQTGTCLKVLSGHRRTPWVVRFHPLYPEIVASGSLDYDVRLWDANTAECIGSHRPIASIAFHAQGELLAVASGHKLYIWHYNKKGETPSPTIVLRTRRSLRAVHFHPHAAQFLLTAEVNDLDSSESAITLATSPGYVQYPPPTVYFADAHSSDRSSLVDGLPLMSFPLLIWPSFSKENRRMSMQRMEADHSVGRLQRVDPSASVRLLTYSTPSGQYELVLSPIEPNSSSPVPEETGTNPYTSEMETEVSETAVDASEHMEV…
CpebZIP89	Cucurbita pepo	Cp4.1LG17g06060.1	C	MHTFFSSEDLLDSSFWSSPPPPSSSPPSHSPFRSPDPSLTMNRSASEWALERFLEEVSSLPVNSYPSTTSNRVTVSPVDVASPASQSSTSKRDEDDEIVEIKKADCDHDRSQPIPSLDPSKMVRSDSDRYRVFLKNQLDMACAAVARSRVIISLSFETDWCTASSSEPKGPVQPAEHRGQTSSGFHFGLQAPGQGSDRGTSTKESDANGSSLGIPSLPAMPKKQGLQTAQTTSGSSRDESDDDDLEGDIENSENMHPSDARRARRMLSNRESARRSRRRKQAHLNDLETQVGQLRVDHSTLLKRLTDVNQKYDDAAVDNRILKADIETLRAKVKMSEETVKRLTGVNPLLVAMSQSQMPFVSSQMPMQSNSQFFHQNMSAFGNSPPHHRNLEGPVSTNP…
CpebZIP90	Cucurbita pepo	Cp4.1LG19g09470.1	G	MGTGEEGTPSKTSKPPSSSQEIPPTPSYPDWSSSMQAYYGAGATPPPFFASTVASPTPHPYLWGSQHPLMPPYGTPVPYPAMYPPGGVYAHPNITVPPGSAPINAEYEGKSPDGKERASKKSKGTSGNTGSGGGRTGERGKVASSSGNDGASQSESGTEGSSEGSDENANQQEFAANKKGSFNQMLADGANAQSNTGGPNSKSSVTGKPITSIPATNLNMGMDLWNTTTAASGAAKARANAVSSAIVPATMIGRDGVMPEQWAQDERELKRQKRKQSNRESARRSRLRKQAECEELQARVQTLNNENRTLRDELQRLSEECEKLTSENSSIKEELTRFCGPEALAKFEKGTAATPAAQSCGGDEGNN
CpebZIP91	Cucurbita pepo	Cp4.1LG19g10620.1	S	MLSTFPTGSSYEAMLENPFPAFDNASTPWECHDHEFLPALFQIPEQTGLDIFQTRKPVISSSSSENRDEPEEKMEVIDERKRRRIESNRESARRSRMRKQKHLQNLSNLLNKLRVENKELSKRFRFTMYQANRIRSENDNLLTEHEILRRKLLYSRGELISRQFQRRQFGYNQQQQIPAPTLPQSQYILYNNKNFINC
CpebZIP92	Cucurbita pepo	Cp4.1LG20g06850.1	D	MANPEGSSFDFEELEEAIVLQRVELQNDELKSPRNNFHSYPTLFQLCTNFIAYFVDMFPSWPITTTPCSSNHHVFKTEPSSNQNQSQRKGANSTSQRQLDAKTLRRLAQNRVAAKKSRLRKKAYIQQLESSRIKLSQLEQDLHRARAAIFDMEYARWLDDDLRMTSELRAAVEGHLPDGNLRAIVDGYMSHYDEIFELKSVGAKSDVFHLMTGMWMSPAERCFLWIGGFRPSKLIEMVIPQLETLTEQQAVGICNLQRCSQETEDALYQGLDQFHHSLIMAVAVASTAVMEGADMLRQQTLHQLRRILTVRQAAQCFMVIGEYYGRLRALSSLWVSRPRESRRWLNDEGSCQTATRRRTEEEMIQIQIQSSHNHFPNF
CpebZIP93	Cucurbita pepo	Cp4.1LG20g07970.1	M	MGDYNLHQNPHPCNELGSDDRRLSTDSVSVWRRSFVMGHGDEEGSSGGRAADGWRSDGLPPLSKIGGGEMSSGGGDGRNSGRNIDPNMDPRKLKRIMSNRVSAQKSRLKKVQYVADMERKLKALEAHIAVLSPQVELFRNQQHALQMEQKRLIELQMKQQQQSEANAWDNNAFQMPPPELHASELSNVVSPRPNQ
LsbZIP1	Lagenaria siceraria	HG_GLEAN_10011079	E	MGKGPFSFRRSSSRRRPKKAVQSSPSSSPQPPPQISTSSPPINNNGNGLVGGGAVGKVKKKAGGARLWMRLDRWGQSELLEWDKNAIIRRAAIPARDLRILGPVFSHSSNILAREKAMVVNLEFIKAIVTAEEVLLLDPLRQEVIPFVDQLRKLLAKTSSSQLENDGNVSRGGKWLPVSEATEGEQYELPFEFQVLENALEVVCMYLDSSVADLERDAYPVLDELARNVSTKNLERVRSLKSNLTRILARVQKVRDEIEHLLDDNEDMAQLYLTRKWMQNQQFDALLGGVASNSTTAIVPHLRRLSSTRSGSVVTSNLLDDNDVEDLEMLLEAYFMQLDGTRNRILSKLMARVNMNLNANYNGCRLVVVGLVARDKHKVEEVREYIDDTEDYVNIQLDN…
LsbZIP2	Lagenaria siceraria	HG_GLEAN_10012192	G	MGGSEMNKSTKEESKTTPATTQEQSPNTSTGTVNPEWSGFQAYSPIPPPGYLATSPQAHPYMWGVQPIMPPYGTPPHPYVAMYPHGGIYAHPPMPPGSYPYSPFAIASPNGIAEASGNTPGNMEGEGKPSELKEKLPIKRSKGSLGSLSMITGKNNELGKPSGTSANGVYSKSAESESEGTSERSGADSENDSQLKSGSGKDSLEGGGTPNGLMHGSQNEGHSLAHPLVNMIPIQASGAVTGPATNLNIGMDYWGTPTTSAIPSLCGKVPSAPVGAGAAGSRDGIPSQPWLQDERELKRQRRKQSNRESARRSRLRKQAECDELSQRAEALKEENASLRSEVDRIRSEYEQLLSENASLKRRLGESDGNEDPRSAKDGQNLNKEGHHTSRTQLAKGDVS…
LsbZIP3	Lagenaria siceraria	HG_GLEAN_10012426	I	MDKEKPQCHGGGFPHQSSRYSGFSSAETSFNGKSEATSSSMSFPPLAPNTNSDWGQSGRGMSTDSTRFSHDISRMPENPRRNVGHRRAHSEILTLPDDICFDSDLGIIGGADGPSLSDDTEEDLLSMYLDMDKFNSSTATSATQVGDSSSPLVEAAATSTDDIAVGLKERPRVRHQHSQSMDGLTNIKPEMLVSGSDEASAADTKKAMSAAKLAELALIDPKRAKRIWANRQSAARSKERKMRYIAELERKVQTLQTEATSLSTQLTLLQRDANGITAENSELKLRLQTMEQQVHLQDGFEAFKGNVALERKSTN
LsbZIP4	Lagenaria siceraria	HG_GLEAN_10012429	I	MEKDKPQSYSGGFPPPSSRYSGLSPTGSIFSGKSEATSSSMLLPPMPSGALSDSGQFGHGMPTDSNRFSHDISRMPDNPPRNIGHRRAHSEILTLPDDICFDNDLGVIGSADGPSFSDDTEEDLLSMYLDMDKFNSSTATSAIQVGESSSAVGEAISTSTSTIGAATSKDAAAVGLKERPRVRHQHSQSMDGLTTIKPEMLVSGSEEASAADSKKAMSATKLAELALIDPKRAKRIWANRQSAARSKERKMRYIAELERKVQTLQTEATSLSAQLTLLQRDTNGLSAENNELKLRLQTMEQQVHLQDGKDLLCSFIFW
LsbZIP5	Lagenaria siceraria	HG_GLEAN_10013145	G	MGTSEEAKSVKTEKPSSPTLDQNSVPNSASIHVFPDWAAMQAYYGPRVAVPPYYNSAVAAGHAPHPYMWGPPQMIPPYGTPYAAIYSHGGVYAHPAVSMGPHSHGPGVPSSPAAATPLSIETPSKVSGNSSQGLMKKLKGFDGLAMSIGNVSAESAEGGAEHGQSESMETEGSSDGSDGTTAGANQTKRKRSREGTPTIGKDAKIEPQASPVTAAEMNENSSKLLGTTKAANATGKLGSAISPGMSTALELRNPSSMNPMTSPTTVPPCSVLPSEVWLQSEKELKRERRKQSNRESARRSRLRKQAETEELARKVDSLTAENVAIRSEISRLSENSEKLKKENSTLMEKLKSAQSGRTEALDMNEKRMQQPVSTEIKGPVNKSINEESIICKKNSSSGA…
LsbZIP6	Lagenaria siceraria	HG_GLEAN_10013290	K	MEEDLLVSEYDLIGQIDWNDFLDEFPEVELPTVGDSTSPDGSHDSISSWINQIEDALLNDDEDKGVSLPSPTDSFLADVLLDSHRGASVIDVDSNASECGNDFSNSQKEDEHKASPAPTDDCCGSFMAEVLVDTHGRSPGVDAVADVLSNAPDYGDDSNNSQKEKVHAVNIDDSVGEDVDDSVSKKRRRQLRNRDAAVRSRERKKMYVKDLEMKSKFLEGECRRLGRLLQCYCAENQALRFSLQMGGASGASLTKQESAVLLLESLLLGSLLWLVGTVCLLTLPQLPQSTLEPVPRVRMENEGPGSAPLNERENNDSRYSYSSLQTRRCKAARTRMKPSMLDAMLGPSSALISI
LsbZIP7	Lagenaria siceraria	HG_GLEAN_10013353	S	MNLDELVLRNVMSVEEAELVHNPSSSSPATATASLFLGKRNDGVESQPDPMAEVSASAEEMDWMHYQRALLIDSKLPVSQAVYNHGSVPDIGVYNMQAMSMMTSASSNSDFQESNCGRKRRQLDDIKEKTIERRQRRMIKNRESAARSRARKQEAERLFSSNPIPMPRYQLRRTSSAFF
LsbZIP8	Lagenaria siceraria	HG_GLEAN_10013577	H	MQERAADAAVGRLRSSSERSSSYAFQLDVKEDIGAESDEEEISRVPQICGNSASAVGISASGKAPASDSVRNRGRSAAEKESKRLKRLLRNRVSAQQARERKKAYLSELERRATNLEKRNSELEEKLSTLQNENQMLRHVRSLAAESDRAYQGGPLEQTFYQEASIGKVEGEAGANLDGLQLPDHYTRRLDWFAVDLEGEHSAMDGGILEEHAEYVVHAIHRILDQYKESFDARAKEGAANSASLPRSVILVGHSMGGFVARAVVVHPRLRKSAVETVLTLSSPHQSPPLALQPSLGRYFTRVNQEWRKGYEVQMTRSGYFASDPLLSHVVVVSISGGYHDYQEEFEEFGGLLELSQGHDRSHGLKAFVPNVYPTTLYLSHCHSHGGAKMSTMAAESYV…
LsbZIP9	Lagenaria siceraria	HG_GLEAN_10013686	E	MPNLTPSPPPPPPPPPPSSATNHPNSSWLDDFLDFSTARRGLHRRSISDSIAFLETPFSDQCRNSALLHPPPPFDRLDDDQLMSMFSDDISIPIPASSSNPSTPSDQNSNNDDKNPTDDPMFSTPPPPPLPPHQLKNEPGEVEISSSCQLLHQSQPPPTSSAGDNTIDPKRVKRILANRQSAQRSRVRKLQYISELERSVTTLQTEVSALSPRVAFLDHQRLILNVDNSALKQRIAALAQDKLFKDAHQEALKKEIERLRQVYHQQSLKKMSSNQNGAAQAQAPSSGEGTPPQAAETEKEQAMLSGIGGLIV
LsbZIP10	Lagenaria siceraria	HG_GLEAN_10013987	S	MDCSSGNSSGSLSQIVLQNQSSGSEEELRQLMDQRKRKRMQSNRESARRSRMRKQQHLDGLMAQVSQLRDNKNQMISRINLTTQLFLNIEAENSVLRAQILELTHRLESLNQILSHINDKDDEEQHNFLQNFDDFDYNPLFINSFFLTQQPIVASSHHHLLHY
LsbZIP11	Lagenaria siceraria	HG_GLEAN_10014214	S	MFYSEEEVVGYCRPIQEPGFTPAEIQELWSLLEVPTGSNSGSQSSCRAVSLIDEERRRKRKISNRESARRSRLRKKRHLENLAVQTDRLKIKNQELKRQLNLVVNRCYMVRRQNERLWSEFVALHARLSDLYRISVPMQETENSCMQISFNYFS
LsbZIP12	Lagenaria siceraria	HG_GLEAN_10014733	I	MTHFDLPNKNTKKKKKKRKKEQFNQQTLSLHRHSNSADGSSIMESIEAKKAMDPDKLAELWTIDPKRAKRILANRQSAARSKERKARYIMELERKVQSLQTEATTLSAQLTLYQRDTTGLSTENSELKLRLQAMEQQAHLRDALNEALKKEVERLKFATGEVMTATDSYNFGMPQVPYPQSCFSHQPQPGRHNPQRTMQGPQVHPFHSSLPNPHQALFVASHQPHTLTEIFQQDPIRQLQGLDISSRGTEIKPEGSSISVSESSSTF
LsbZIP13	Lagenaria siceraria	HG_GLEAN_10015085	E	MENSKVLSNMRNMIYSGKHALLPPKSPFPSGSSSYADYFPNPIIGSRAVQNPREGNVHHHRTSSESLVMEEQPSWLDDLLNEPETPVQRGGHRRSSSDSFAYLDAGNVSNENYTQDDSQCKNMYLPSWASQDFDSHQAPFHMKASWIKQKNRTRELPPTTLTTNPGARPSAQSSILLESSRSLSTTPQEANGFSSTTTEKQDSAEAGLPDRKLSERMDSPHIKPGPADTDNKRAKQQFAQRSRVRKLQYIAELERNVQALQVNGSEVSAELEFLSQQNLILGMENKALKQRLESLSQEQLIKYLEHEVLEREIGRLRMLYQQQQQPQPQPPPSSLKRTKSRDLETQFAKLSLRQKDARSGSESVAGPVQI
LsbZIP14	Lagenaria siceraria	HG_GLEAN_10015447	S	MLPGEMTGIQFFPSENSFQIPSNIGMMQNSFQTLHNFNSFLGNLPMSHVPHPSHEFLAQSSSFSYNSTSDDAEEQQKSIIDERKQRRMISNRESARRSRMRKQKHLDELWSQVLRLRTENHKLIDKLNHVSDSHEKVLLENARLKEEASDLRQMLSDLQIGSPYTPCLSNLEDIPCNTAHLRAESSSCQSIANSIDNLLH
LsbZIP15	Lagenaria siceraria	HG_GLEAN_10015599	E	MSTRQTHLPPRPRCPIQKKTIAGPITGSIAPTPLVNEFSLHHDNSSSLSSVLEDEPVWLGELLSDRESNSIGQPLRRSASDSVTLLDGLADSLRSLCIAKDVENSVGNETCEQWDPLCTYGPNSPRRKCSSDFSNYSMVSALSEFVHLHHAAPVHADVCSFAENSSSNLNGNISESVRDVNSDENAAKRHNGQRSRVRKLQYIAELERKVNVLQITITNIFTNATCTIHGNLSINIYHIDVKTTREHKRAKRIFFYPPQACSPELQGMAWGTILMSVTYHKVKETYKRVQEITKYLLLW
LsbZIP16	Lagenaria siceraria	HG_GLEAN_10015738	D	MVTETYLHDGCRVSGPGKLRKKREESGKRDASITENLKVYAMTDISPRTDISTDVDTDDKNQRLDMLQRNVVASDSSDRTKDKSDQKTLRRLAQNREAARKSRLRKKAYVQQLESSRLKLTQLEQELQRARQQGIFISSSGDQAHSMAGNGAMAFDVEYARWLEEQNKQINELRAAVNSHASDTELRMIVDGILAHYDEVFRLKSIAAKADVFHLLSGMWKTPAERCFLWLGGFRSSELLKLLVNQLEPLTEQQLVGISNLQQSSQQTEDALSQGMEALQQSLAETLSSGSLGSSNTSGNVANYMGQMATAMGKLGTLEGFIRQANNLRQQTLQQMHRILTTRQSARALLAIHDYFSRLRALSSLWLARPKE
LsbZIP17	Lagenaria siceraria	HG_GLEAN_10016411	S	MASSSGASSGSANCGDQEVERKRRRMQSNRESARRSRLRKKKHLDDLTDQVSRLKNHNNEMVANMNVAANLCVSLEAENSILRAQMAELTHRLQSLNDIVMFINSVEVLETFSDDLNNGFEDEDYYNPWRYPFAN
LsbZIP18	Lagenaria siceraria	HG_GLEAN_10016473	G	MGTGEEGTPSKTSKPPSSSQEIAPTPSYPDWSSSMQAYYGAGATPPPFFASTVASPTPHPYLWGGQHPLMPPYGTPVPYPAIYPPGGVYAHPNITVTPGSVPITAEYEGKSPDGKERASKKSKGMSGNTASGGGRTGESGKVASSSGNDGASQSAESGTEGSSEGSDENANQQEFAANKKGSFNQMLADGANAQNNTGGPNGKSSVTGKPITSVPGTNLNMGMDLWNTTTAAPGAGKVRGNAVSSAIVTVPMVGRDGVMPEQWVQDERELKRQKRKQSNRESARRSRLRKQAECEELQARVQTLNNENRTLRDELQRLSEECEKLTSENTSIKEELTRFCGPEALANFEKGTAAPPPQSRGGEGKD
LsbZIP19	Lagenaria siceraria	HG_GLEAN_10016635	S	MLSTFPTGSPYESMLENPFPAVNSTSTPWECHDHDHDHDHEFLPVVFQLPEPTGLLDVFQSPNPVISSSSSENRDEPEAMDAGPYEPDRKIEVIDERKRRRMESNRESARRSRMRKQKHLENLGTLVNKLKVENRELSNRLRFTVYEVNRVRTENDHLQTEHTILRQKLLYSRRATNSV
LsbZIP20	Lagenaria siceraria	HG_GLEAN_10017843	I	MIKDLRNKSNATFVILQETKNADIDGQFIKSIWSSRNIAWASLDAINKAGGFLFCGLILLRKLRMSYKGPLKAKDKALLWEELYDLSHLCNEYWIIFSMSRDETTSGEGEGLSPSQRLNPSPSPASWSRGISFLGLLHRSSSFVCFQELCRVFVVDGEGQTSKLFWWISTTIKSLLRSFTNWKHFQWKILGNFIFNVASSNAFGCSFRFRRAHSEILTLPDDICYDNDLGVIGSADGPSFSDDTEEDLLSMYFDMDKFNSSTATSAIQVGKSSSAVGEAISTSSSTTGATTSKDDAAVGLKERPRVRHQHSQSMDGLTTIKPEMLVSGSEEVSAVDSKKAMSATKLAVLALIDPKRAKRIWANRQSAARSKERKMRYIAELERKVQTLQTKATSLSAQL…
LsbZIP21	Lagenaria siceraria	HG_GLEAN_10018128	D	MANLSNFHGIIHHNPSLPFINPEGSAFDFGELEEAIVLQGVKLGNDEPKSPHFLTGRPAATLEMFPSWPIRFQQTPTLGGGSKSESTDSESANINNNTLTSKTELEMEPESPISRRACSSNQGLFDQNHHHHHHHLLQLQHLQSEFEDDSLRTESLSHQNQSPPKEKRKGAGSTSERQLDAKTLRRLAQNREAARKSRLRKKAYIQQLESSRIKLSQLEQDLHRARSQGLFLGACGGVMGGNISSGAAIFDMEYARWLDEDHRLMAELQAALQGHLPDGDLRAIVDSYISHYDEIFHLKGVAAKSDVFHLITGMWMTPAERCFLWIGGFRPSKLIEMLIPQLDTLTEQQAMGICNLQRSSQETEDALYQGLEQLQHSLIITIAGTAVVDGINHMALAAG…
LsbZIP22	Lagenaria siceraria	HG_GLEAN_10018305	S	MQPGEVTSLQYLIPSNLSPYATHFPMAQNNLPTMQLNEFSNPLYNFQGPSQVHDFSRQPCLSSNSTSDEADEQQQSLINERKQRRMISNRESARRSRMRKQKHLDELWSQVVWLRNENHQLIDKLNQVSDCHDKVVQENAQLKEQTSELRRMLTEVQRQLRSSELAPYGNTARDPS
LsbZIP23	Lagenaria siceraria	HG_GLEAN_10018556	D	MIGQQSMSSSSTQLCASRMGIYEPFHQINSWANAFGSRLDTSILPIIKEDDCVDNKPEFVPFESMDHLESSQEMNKPIDDKVQRRLAQNREAARKSRMRKKVYVQQLETSRLKLVQLEQELERTRQQKGTSCLVDTSHFVFRRLVNPGIAAFEMEYNHWVEEQQRQITELRNALQVHTTEIELQILVESSLNHYHNLFGMKANAAKADVFYLMSGVWRTSAERFFLWIGGFRPSELLNVLKPYFEPLNEQQRADIHKLQQSSRQAEDALTQGMEKLHQNLSLSIASDPIGSYISQMGDGIEKLQALESFVSQADHLRQQTLKRMSHILTTKQAAQGLLALGEYFHRLRVLSSLWATRPREPA
LsbZIP24	Lagenaria siceraria	HG_GLEAN_10018615	A	MNFRNFEDMPPGEGTMAKAQGNFTLTRQPSIYSLTFDEFQNTWNGLGKDVGSMNMDELLKNIWTAEESQAITSTGAATGRAGSTNGGNLQRQGSLTLPRTISQKTVDEVWKDLSKENTSFKEGSGIETMPRRQPTLGEVTLEEFLARAGVVREEPPHIEERAFNCGFYGGLSREDNNAGLALGMFMGNQIAENKNMVSNQNQNSVFLGTGVVRSSQQQQPLFPKPANVTFASSMNLVNNPQLTNGSGTNLVVAPKPPLHDALIQGSGIGAIGLGTRGVTVASRSPTSTISSDVITKNSIETSSFSPVPYSFGRGRRSNGALEKVVERRQRRMIKNRESAARSRARKQAYTLELEAEVAKLKEMNQELQKKQREIMETQKNQVLEKMKYQLGGKRLCLRR…
LsbZIP25	Lagenaria siceraria	HG_GLEAN_10019040	A	MASSNVEMASTSNTNPDLPRESSLCSISTIIADLHHTDPSRNLVSMSMDDLLKNIYSDAQTHNQVQDENPIIGSSISPQESFPLPKELSTRTVEEVWKEIVAGGDQRRESATDQEITLEDFLSKAGAVCDDDVRVPVISEPGGYGVDSTLNNQLQIPSQQLEGPMVGGYTSGIDGRIVGVGRGKRRAVEEPVDKATQQKQRRMIKNRESAARSRERKQAYTLELESLVAQLEQENARLLREEVPLNEICVILSFRGYLIVVFHI
LsbZIP26	Lagenaria siceraria	HG_GLEAN_10019329	S	MASIPRQTSSGSNGGSPSALPDERKRKRMQSNRESARRSRMRKQKQLEDLAGEVSRLQIANNQLVQSIGAKEQAFVQVDNMNNVLRAQAMELTDRLRSLNSVLHIVEEVSGLAMDIPEIPDPLLKPWELSRPVLPVADMFLC
LsbZIP27	Lagenaria siceraria	HG_GLEAN_10019844	D	MGSRTVKIGADDLNKTVNGMPSFVSSMPTANNSMGAEGSSIPSSRMSDLRTLEQTLGFHIEDVDLTRNPLYNQIKSNSSTLNNNIQFGSLIKPLASTDVNLPTGVMGSQPLPLQKESNPNLVSTSGGPRENWGESNMADTSTRTDTSTDDTDDKSQRLDKDHGNSLVAYDSSNKSKEKTADQKTLRRLAQNREAARKSRLRKKAYVQQLESSRLKLTQLEQELQRARQQGIFISNSGDQAHSMSGNGALAFDVEYSRWLEEHNRLMNELRAAVNSHAGDTELRTIVDNVTTQFDDIFRLKGIAAKADVFHILSGMWKTPAERCFLWIGGFRSSEILKLLVNQLEPLAEQQLMGICNLQQLSQQAEDALSQGMDALQQSLAETLASGSATPATSGSSGNV…
LsbZIP28	Lagenaria siceraria	HG_GLEAN_10019863	B	MAEPFELVSPSDQNPNSTTYASEFDSLPIPPLDSLFFSDPNHDGPADPFLYSTALDLGFDENDDFELTFDDLDDLYLPSEADDFLISDNLDQTTNSSDSPPDVPLQADAGIRVSSPVGSPGSRSSAVSCEQSPGDCKSLNYQSLKLGTADSECLSTDSGGWVSKCSRMVNCPSPEDGASGSDHEFSGGPASSQGSGSGVSEGINCPSSNAECYDVISDQKIKSEEVGKNCMTKRKKEQVEGIADSRSAKYRRSSVPAETTNPQLGSCSVNEDDEKRKARLMRNRESAQLSRQRKKHYVEELEDKVRNMHSTIAELNSKVSYMMAENAGLRQQLTGGGMCQPPPPPGMYPHPSMPPMPYTWMPCAPYVVKPQGSQVPLVPIPRLKPQHPAPVARGKKNES…
LsbZIP29	Lagenaria siceraria	HG_GLEAN_10019948	D	MASSNIKSTSIIQQANQQEEEKQQQQQLLHHHQQQQPQLLQTPSFVISSNSKNSSLFNFQNPNFPDHHHHHHQLPFSMNLPSISSNFLSKDGGGDDLGELDQALFLYLDGQEPSTTTTQDQRQNSGMRPPTLNIFPSQPMHVDPLPIKGNTALINHSDSKIKASEPSKELANQRSSHGATASGPPPTQTTTTEPHPKPPKREANKKGLTSSSEQEGPKTPDPKTLRRLAQNREAARKSRLRKKAYVQQLEMSRIKLTQLEQELQRARTQGMFLGGGAAILGPDQGLPSGFHNLSSDAAVFDIEYGRWQEEHHRLMCELRAAVQEHLPENELRLFVDSCLAHYDEVLNLKMMVAKSDVFHLVSGMWKTPAERCFMWMGDFRPSELIKIIMGQIEPLTEHQ…
LsbZIP30	Lagenaria siceraria	HG_GLEAN_10020122	A	MVVTESEMISHDEVDSPLQSEQQLKHHGFSSLGRQSSIYSLTLDEFQHTLCESGKNFGSMNMDEFLTSIWTAEENQAINGSQSGTSAVAAMAALSNAQAHLPVSGASVEKRNIEKQASLHRQGSLTLPAPLCRKTVDEVWSEIHKSQQGRNQNSNSGSANSQNPESATRQPTFGEMTLEDFLIKAGVVREPCAGAGVLQPPQQYGMYQNSNHTIGAGYVSRPIMGLNTSAAGGGASSNAGAGGITTYQPVPQGGSTMGDTSGYAGNGKRNSVFSSQPPPAVCYGGRVVNGGGGGGGGGGYPPAQPMGLAAPVSPVSPEGMCTNQVDNSNQFGLDLGGLRGRKRIIDGPVEKVVERRQRRMIKNRESAARSRARKQAYTVELEAELNQLREENAHLKQAL…
LsbZIP31	Lagenaria siceraria	HG_GLEAN_10020135	J	MASSSKCSDVATCSGLSSSSSSSSMSSSMAKAADQMVKVEIEAAEALAGLAVLAVRETGPQPSETKWGIKGKGKRARKEVKNESPTSAFADSLPSRADLDLRIEQEDGGVVRHQPSEKECTNQSHPEWETTGEMIKADKEAESFKAEKEERRVRRILANRESARQTIRRRQALCEELTRKAADLAWENENLKREKELALKEYQSLETTNKELKEQLAEAVKPKVEEIPGNNRTSHVQMPPLPTNYPLFLFSRVPYFWPSVVQPTSPYHELPNVLVVPSSINLPANNNVSVSGSSHVQENFTNVTGPRTPLCIVPPCSWLLPHHDFRNQQSPQVWFPAGNNLEDICSKSQNSANSSKVVHAESRHSSLPSAEEEHEAPDLNESPNLNEASNPKDHTENTV…
LsbZIP32	Lagenaria siceraria	HG_GLEAN_10020641	S	MEMNEDLRFGENPFNGSLKRHCSSHLIMETNRMMRREGDDHEDESNGSCGFHREILFPTMITTSQAPTNNNCNVFSSPNSASCYSNDNVLDVVEVLDVHRHHHLTVMAERKLRRMISNRESARRSRMRKKKQIEELQYQVGQLEVSNRQLSEKLIQVVECNQQILHENAELKRKVSSLQSILTDFLKPLRNCEDAFGNSIINNRRAEPNSS
LsbZIP33	Lagenaria siceraria	HG_GLEAN_10021798	F	MSNRVSAQKSRLKKVQYVADMERKLKALEAHIAVLSPQVELYRNQQHVLQMEQKRLNQKILNCSRNKLMRDAEIEENRAEVNRLRELHMKQQREANGWDNNVFQLPQDLHASELTNVVSPQPNQENGERTVGGNGLGQFNSIARHKMVEYKWMPTPGLRQVSKPNSNQLGQQGMGKPN
LsbZIP34	Lagenaria siceraria	HG_GLEAN_10022538	A	MDGKFDTSSSASKTVDDLWRELKEEAVEEMILEGFLQAKAHDQDVRILNNPLSCLKDFDTVYVDEEIVGFGNGVEISARGKRRRVAMEPMDEAALQRQRRMIKNRESAARSRERKQAHQVELESIASRLEEENERLLKEKAERSKERLKQVAIFTQASFPEIITKGKQRI
LsbZIP35	Lagenaria siceraria	HG_GLEAN_10022579	I	MDPNFSSAKPPQPAAMDIEQMPENPHRGSHHRRSHSDTSFRFPNLDELLFFDPSELDLSMLASPSSPPPGGTAMAVDSSNAKFSDDAVRPKPEPIASGPFGGHLRSLSMDSDFFQNLDLGGDSGEIDSLGKKTPVSEQRPVRHRHSLSMDGSSSSFEADSTLVIDGVKKAMDPERLAELALIDPKRAKRILANRQSAARSKERKIRYTNELERKVQTLQSEATTLSAQVTILQRDTSGLTVENKELKLRLQAMEQQAQLRDALSEALKEEVQRLRIAAGQVASMNGNPFNRPPQYPSSRPPVHHFSSSHAQQGQQQPPPMLATNQQQSDPKWTNSSQLLSRSPDGQAKP
LsbZIP36	Lagenaria siceraria	HG_GLEAN_10023021	S	MIDERKRKRMQSNRESARRSRMKKQKQFEDLTSEVRRLQIVNCRIVECISGREQARFEMETMNNLLRVEAMEMTYRLRALDLVLQIVDGANPLAVDVCDPLLEPWQLNQQMQPPPTAADYDMFLVRSI
LsbZIP37	Lagenaria siceraria	HG_GLEAN_10009656	S	MQISGAHFAAPENYGMIQNFNINELLLSYIPVNSTSTSDDGDDQKNNKPGIVVDERKRRRMISNRESARRSRMRKQKHLDELWSLVVRLRTENHSLMEKLSKLTDSQQQLLQENVKLKEEASDFRRMITDIQMGSPYTTHLRELEEAPCNNFDLMAESSSQSND
LsbZIP38	Lagenaria siceraria	HG_GLEAN_10005426	E	MAQLPPKIPNVTPNWPEFSRQKIPSMETFAPATTTTAAAVTQQNPSWVDEFLDFSSARRGSHRRSVSDSITFLEMPMLEDDCRASAAPPPPPPPGSGDRNEFDRFDDEQFLSMFNDEISAAVAPTFSSSNPSTPSDHNSINDEKDAQNDGKQNQNKNESDEVQSQQQSENQTQSNSTATAASTDRITDPKRVKRILANRQSAQRSRVRKLQYISELERSVTSLQAEVSVLSPRVAFLDHQRLLLNVDNSALKQRIAALAQDKIFKDAHQEALKREIERLRQVYHQQNMKKMENNAAPSPATITPSQPVTTIAMDVKHPNVDQNEQVPNVVV
LsbZIP39	Lagenaria siceraria	HG_GLEAN_10005648	F	MDDGELDFSNQEVFSSPNMEIPSSCSMDSFFDELLKDTHTCTHTHTCNPPGPDYSHTHTCFHVHTKIVPAPSEEDKVVTDDTAESTEKKSKKRPLGNREAVRKYREKKKARAASLEDEVVRLRALNQHLMKRLQGQAALEAEIARLKCLLVDIRGRIEGEIGSFPYQKAVNPNLSNPSIPGAYVMNPCNMQCEDQVYCLHPGVDGSRSSEGAVINGQSFGACEFENLQCLANHDSGSKELPGCEIGNAVLNDISSGTMKKKGEN
LsbZIP40	Lagenaria siceraria	HG_GLEAN_10005713	I	MKIGVPVVLVIVIVVVSEREREKVPKRFLEREIAGVLVIPAGGLLYITSLLILDGNASINGGELRESSSSAGNLPFSMDQLKISQMNCSQIRPPHFQSNFLGDNSRRIGIPPSPNSPQIPPISPYSQIPISRPMNQQNYNPVPTHSRSLSQPSFFSLDSLPPLSRSPFRESPTTSNSDQVSADTSMEDRDNSSHVALVEWERSNSSKENAGLLKPASQFVKREPSLEKSVDNNLEGMGERKSDGDSVDDFILLLMNLDNIDLFNSSGTNDKNGHENREDLDSRGSGTKTNGGESSDNEAESSVNESGDSAQMPGLNSSAEKREGIKRTAGGDIAPTTRHYRSVSMDSFMGKLQFGDESPKMPPTTMASLEFGNGEFSGAELKKIMANDKLAEIALTDPK…
LsbZIP41	Lagenaria siceraria	HG_GLEAN_10005714	I	MGDTEDARTDNLRNLQCSFGTSSSSTLRHHFSMDQLKISQMNCSQGRPQHFQSNFLGDNNRRIGIPPCPNSPQIPPISPYSQIAVSRPMNQQSYNSVPTHSRSLSQPSFFSLDSLPPLSPSPFRDSPSTSNSDQVSADTSMEDRDASSHSLLPPSPYTRANSSKMGDALPPRKAHRRSNSDIPFGLSSMIQSSPLLPFSGSGGLERSTSSKENGGIFKPASQFVKREPSLEKSIDNNLEGMGEKKSEGDTVDDLFSAYMNLDNIDLFNSSGTNDKNGHENREDLDSKGSGTKTGGDSSDNEAESSVNESGDNSQMPGLNSSAEKREGIKRTAGGDIAPNNRHYRSVSMDSFMGKLQFGDESPKMPPTPPGIRPGQLSSNNLVDGNSTPFSLEFGNGEFS…
LsbZIP42	Lagenaria siceraria	HG_GLEAN_10006520	C	MDRVFSVGEISDHYWSSQPAAASPPSRPPPPADEGSKMNRSASEWAFQRFLQEASETSPHSSAADHGEVIEIKDSAYNQLQKLNANQDGVSNCNSSSISSNAVPPNIPIDSEEYQAFLKSKLHLACAAVAMKRGSFRMTPASSTSADCGSQASNTLGIQAPKGAGNNSLRLPDKDINGATGGVTSSSVVPKIPELRARPATSGSSRDLSDDEEIEGETETNESKDPADVKRVRRMLSNRESARRSRRRKQAHLTELETQVSQLRVENSTLLKRLADISQKYNEANVDNRVLKANVETLRAKVKMAEETVKRVTGNSMFHAMSEISSIGISSFDGSPSDTSTDAAVPLQDDPCRHLYQSTSNNSIGPHDIVVNNGLANILQVGGGQQNSPSQVPQTISGN…
LsbZIP43	Lagenaria siceraria	HG_GLEAN_10003834	S	MALPSEIPEETQLLLEAEEKYFWTIQRNDDLSNMISSDHFCCPTRNYNNNNNTSSTERVDDERKQRRMISNRESAQRSRMRKQKHVKELWSQLARLCTQNHDLEEKLRCLMESQQRLLQENASLKQQASGFRQILRDMELEQLVTQF
LsbZIP44	Lagenaria siceraria	HG_GLEAN_10003854	D	MQSFENPEQFYAHSSSSSSIFLRGDDSGRFLTRFLPDIEELQQSAAAIAAFHQDDAVDLSPSSVFSLKSTHNTAFPIHLPYGNTDVGSIGRTGYLDTGQELMRLKRLAPPQSVAVTVAASSSLGNGSFENWGESAMADNSQQTDTSTDIDTDERNQFQGAAHGALMAVDSMDQSKPKSADQKTLRRLAQNREAARKSRLRKKAYVQQLENSRQRLAQLEQELHRARQQGIFVASGAGDHCASMAGNGALAFDLDYARWLDEHQRLINDLRASANSQLGDDELRFLVDGVMAHYDELFKLKSVGAKADVFHILSGMWKSPAERCFMWLGGFRSSELLKIVGSHLEPLTDQQLMGICNLQQSSQQAEDALSQGIEALQQSLVETLSTASLGPASSGNVADY…
LsbZIP45	Lagenaria siceraria	HG_GLEAN_10004026	I	MDLNFTSRKPPQTAARMDIEQMPEIPERGYHHRRSHSDTSFRFANFDDLLLFDPPDIDLSSALPSPSPSPSPTPSGARMAVDSFNSKSAEDTSATKSRAGNGNSASFFSSHYRSLSMDSDFFEGLGMAGDGSDGEVLGGRVTAGEKKMSRHRHSNSMDGSLTSSFEADSTVGIDCSKKAMAPDKLAELALMDPKRAKRILANRQSAARSKERKIRYTNELEKKVQMLQSEATSLSAQVTVLQRDTTGLTTENRELKLRLQAMEQQAHLRDALNETLKEEVQRLKLAAAQLPVANGNSFNIGGGLPPQFPPLQTSLLQFGNSQNHQQPQLLHVSQPDARGGSSPSQLPRV
LsbZIP46	Lagenaria siceraria	HG_GLEAN_10004035	A	MASSKLFPSSNSRNSDLSRGSSSSSSSSASLLKPQFFSNRSRNYDNPSRNRPHTLTSMTVDGLLRNAYDSNPTESSILLDAQITLVDSPNPSSLPMNTTTTTTTNSSAVIDSNHNSSSGAPPPKTVDDVWREIVSGERRELKEEVADEMITLEDFLLKSGAVPVEDVKLPQTERLSGGIFSFDPIPSTTFQALDKVEGSIIGFANGVDLIGIGGSGGRGKRGRAALEPLDKAAEQRQRRMIKNRESAARSRERKQAYQVELESLAVRLEEENERLLREKAERTKERFKQLMEKVIPVVEKRRPPRVIRRVNSMKW
LsbZIP47	Lagenaria siceraria	HG_GLEAN_10004104	A	MGSQAGGDPNGKQSQFQPLVRQNSLYSLTLDEVQNQLGDLGKPLISMNLDELLKNVWTAEANQTVGKDNEDNNVLANQTSLQRQASLSLNGALSKKTVDEVWRDIQQSKDSEEKKSRERQPTLGEMTLEDFLVKAGVVAETSSNKKGAGPVVEIDANITPQFQQTQWMQYPQPQYQSQQAAMMGVYMSGQPIPQPLHVGGGAVMDVPYVDNQLALPTPLMGALSDTQTSGRKRGAPEDMIEKTVERRQKRMIKNRESAARSRARKQAYTNELENKVSRLEEENERLRKRKGFLRFWDFFRCRNRDNLSTEMSASTVSITANPAARRRPVLASEKKGTSFELLATDGVNPLSNTATIGTGGAADDKVAGGNGRDMSHHSIRGEVVLERSSRDPLQIKKAV…
LsbZIP48	Lagenaria siceraria	HG_GLEAN_10004408	D	MATDGSPRTDISTDGDTDEKSRRPDRGQLTLAVASDSSDRSKDKTDQKTLRRLAQNREAARKSRLRKKAYVQQLESSRLKLTQLEQELQRARQQGIFISSSGDQTHSMSGNGAMAFDVEYARWLEDHNRQLNELRSAVNSHASDPELRIVVDGILVHYDELFRLKGNAAKVDVFHLLSGMWKTPAERCFLWLGGFRSSELLKLLVNQLEPLTEQQLVGITNLQQSSQQAEDALSQGMEALQQSLAETLSSGALGSSGSSGNVANYMGQMAMAMGKLGTLEGFIRQADNLRQQTLQQMHRILTTHQSARALLAIHDYFSRLQALSSLWLARPRE
LsbZIP49	Lagenaria siceraria	HG_GLEAN_10004586	C	MKRSASELALEEFLKKAAIISPDDAIDPDDDDVFKIEQQHQITRSPKRGKNFQDSADATCFFGDIDFSYFLVKNNREIMDAIVNCGGGLAEAPLWSQNLTPKHSSFSATIDSQSSIVSSPTSASNLMGREHQRGNNSGSSEDQSDDEIEAGSCEQSTDPLALKRIRRMISNRDSARRSRRRKQAHLAELENQVKQLKGENETLFNQLLDASQQYRDANTNNRVLKSDVDALRAKVKLAEDTLARGSMTCSLNQLLQSHLSTPQPLTALRRMSNVALPLGLHGDEVSYSGVTMSGQNPTAGLPNSDMHMKTGMGSEAISCVSGIWPRN
LsbZIP50	Lagenaria siceraria	HG_GLEAN_10004664	H	MQEQATSSAAASSLPSSSERSSSSALHLEVKEGMESDEEIRRVPEIGGESAGTSASGRDTGSVAGPDRVQVSREGQRKRGRSPADKESKRLKRLLRNRVSAQQARERKKAYLNDLEIRVKDLEKKNSELEERLSTLQNENQMLRQILKNTTASRRSGE
LsbZIP51	Lagenaria siceraria	HG_GLEAN_10004831	S	MDSASGNSSGSTRLQNSGSEGDLQVLMDQRKRKRMQSNRESARRSRMRKQQHLDELMAQVTQLRKDNAQILSNINITSQLYMNIEADNSVLRAQMAELTQRLQSLEEIANCINTGGSNGVFGETEEEAFQIQTNVAADSFMNSMNFLYVNQPIMAAADIFHY
LsbZIP52	Lagenaria siceraria	HG_GLEAN_10004950	A	MNFKDFGNDPSAGNGGGGGRPPANYPLARQSSIYSLTFDEFQSMGSIGKDFGSMNMDELLKNIWSAEEMQTMASSSAVVGKEGAGSVGGSGGYLQRQGSLTLPRTLSHKKVDEVWKDIINEHANAKEGATIASNLQQRQQTLGEMTLEEFLFRAGVVREDTQVTANPNNGGFFGNNTGVGIGFQRQAKVPENNNHIPIQSSNLSLNVNGVRAHQPQPIFPKQPTMTYGSQLALPSDGQLASPGIRGGIMGIADQGLNTNLMQGSALQGGRMGVVNIAAAPLPIATESPGNQLSSDGIGKSNGDTSSVSPVPYALNGGMRGRRSNGIVDKVVERRQRRMIKNRESAARSRARKQAYTMELEAEVAKLKEENQELRQKQAEIMEMQKNRALEVTDKQQGIK…
LsbZIP53	Lagenaria siceraria	HG_GLEAN_10005007	S	MLGDGGETPCRYELLNMVKKHSNLIGQTEVDEQDASDVEMDPRFWHDVMDMYFIRGKESRGRQDDDLKSQAYGNDDDNGGTSPYFVRRWASKLDNFVGDASVDVDWRRSFYLNLIAHTSFTVTVAICSHLVLRNHQAGHTTSLSPIYKVVKTVYASPSRVNFHLDSKKEVETTPAYPDICFAVDDFDSTFDAVVLTETDHCYCVLLNAHDGAAFPGKDNAENCNSSNLTASSMDSDSQSMKNSKITLFSGFVSYQMVRDAYDAGKSRFGSLLSLGHASGKTDKIYMKGPGGRGEVEVAVSGVADQSLQDSGPFSPVVSKTGFGIGTIVRKAASVATVAAKQAYAAASSSSSDDEMIPLKCCLMSISLPWEYIAHDLLFKSLRIEIEIGIDFVGLVLSAN…
LsbZIP54	Lagenaria siceraria	HG_GLEAN_10000479	S	MASSSGTSSTSSSMEEGELAALMEQRKRKRMISNRESARRSRMRKQKHLDDLMTMVSQLRKDNQQIVANLAVTTQHYAAVEAENSILKAQASELSHRLQSLNEIVAFLNPSDGVFEDDSYGCDGGGGGGGGGGFFNPLQMAFYMSQPLMASADVFQEY
LsbZIP55	Lagenaria siceraria	HG_GLEAN_10000591	F	MEDGELESSNPEVFSSSNAVELPSSCSMDSFFDEILKDTHACTHAHTCNPPGPDYSHTHTCFHVHTKIVSSPTEEKVSTDDTAESVDKKNKKRPLGNREAVRKYREKKKARAASLEDEVVRLRALNQQLLKRLQGQAALEAEISRLKCLLVDIRGRIEGEIGTFPYQKPANSNLPNQNVPGSYMINPCNVQCNDQAYCLHPGDDGKSGESGSLNGQSFSVCDFENLQCLANQNTGAKELPDCGLGNTISNVNCSEINPKKGKTRALNF
LsbZIP56	Lagenaria siceraria	HG_GLEAN_10001265	A	MENSQLEDMTIGQMISEAAEAAATQANKHDSILSLTLDEIQCKSGKNFGGMSMDEFLANIWNVEDIQNQFHSQSQENEPQNHPFMVPNNSRPNLCSQGSFSIPIPLCGKTVDEIWSEIHKDQQHPLPQKFINVQQNPCQNQQALGEMTLEDFLVKAGVVQEASSSCSMKQQLCSVNNRSMVDLGFGIGEKLGLSLSYQQNNDAARIRNMSGNCFSTYQMLTQSVGEPSDNSSMQKCQSLMTDWVEPSNKKRIIDGPTEVIVQRRQRRMIKNRESAARSRARKQAYTVELEVELNQLKEENIKLKQIVAESERNRKQEIMQRKQSEKRQKPTEKLRAMRRIASMAW
LsbZIP57	Lagenaria siceraria	HG_GLEAN_10001268	D	MGSQRVVEETGPSTHHLPYNNSLLYGINNNNLSSTLINNHDGQSFDFGELEQAIVLQGLGAKNKLDHHEPKQSFFSGRPAATLEMFPSWPIKYQQTSRGIGLRRSEESRDESGSAVKTHRRSKSNNNHNEEGDLELEIEEEEEEEESEMSKKGCCSSSSSGQDQSFIQKHLQQMIQPEMMLSDISTTALSSQHQSLQQKTLRRLAQNREAARKSRLRKKAYVQQLESSRIKLTQLEQDLQRARSQGLFLGACGTGGGIVSSAMFDMEYVRWLEEDHRHTVELRGGLEASLPDVELSLRVDSCISHYDQIFRLKGQAAKSDIFHLITGIWMSPAERCFLWIGGFRPSDLIKMLMSQLDPITEQQVMEIYKLQHSSQQAEDALSQGLDQLHQSLTNAVAGG…
LsbZIP58	Lagenaria siceraria	HG_GLEAN_10001589	I	MQDPAPSNPIHTPNSNQIPPLNVAAPPPKTHKPPPVANATASSSSMFANVNAGNASFMPRVGSHHRRAHSEVSFRLPDDMMDISASDPFNGGSSTASLEEIGSEDDLFSTYIDVKKLGGNGGGNFVDHNGNGGSEGAGGSEGEKPSKPRHRHSVSVDGMTSSSSMFGEIMEAKKAMPPDKLAELWSSDPKRAKRILANRQSAARSKERKARYIQELERKVQTLQTEATTLSAQLTLFQRDTTGLSTENTELKLRLQAMEQQAQLRDALNEALKKEVERLKIATGEMMGPAESFNLGMHHMAYAPPSFIQLSQQQPGSVGLQNMQMPPFSHSPSNMSTHPLLPSDSHSLSEVLQTDSLGRLQGLDISSKGSSLVKSEGPSLSASESSTTF
LsbZIP59	Lagenaria siceraria	HG_GLEAN_10007153	C	MMDRVISVDGISDQFWTSPEESSKLNRSASEWSFRRFLQEAASVSDSSISPPPASPSAAEIRSNAVKITESGEKLKQIWEKQSNRNGGVEKERKICSSRAAAAAASDSEEYQAFLKSKLNLACAAVALCRGSFMKTQDSCASSTQASASQLTSQSSSKGISCSPCVQKKAGILVSSANISSSREQTDEDDDAEGENDMNEQMDPASVKRVRRESARRSRKRKQAHLTELETQVAELRVENSALLKRFSDISQKYSEAAVNNRVLKADLETLRAKVQMAEETVKRITGTKSMFHAMSEVSSISMQSFEGSPSEISTDAPNNHIADISSANIQKNSPEMATVSRNKMARTASMRRVASLEHLQKRIRGSSSSCHPSGKGDHK
LsbZIP60	Lagenaria siceraria	HG_GLEAN_10007379	A	MGSQLNGQQSHLQPAPLTRQNSWYGLTLDEVKNQLGEMGKPLGSMNLDELLHNIWTAEANQSMGMENESFSSVYSLQRQASFTLARALSGKTVDDVWREIQQGQKKKNRQNLKSENREIILGDMTLEDFLVQAGIYAEASPNPIMSLDAIDTMALAEKKFSQKMGLLSSSPSLGTLSDTMTPKRRRDPSDTLEKTMERRLKRKIKNRESAARSRARKQAYHNELVNKVSRLEEENLKLKKEKVNDFFACELLCDHAPICLLDLVTFKFQ
LsbZIP61	Lagenaria siceraria	HG_GLEAN_10001943	D	MNSSSTKFYNPGRMELYEPIHHIGMWGETFRTNANLDAQSSFIIQADTKLENQSDDASLGSLGDPHVYDQDDTKRIDKIQRRLAQNREAARKSRLRKKAYIKQLETSRLKLIQLEQELEKARQQGLLAGSRFDNNQLGLSGTTNSGISAFESEYDQWVEEQNRQICDLRTAVHADITDIELRILVENAMRHYFKFFRMKAKAAKADVSYIMSGMWKTSAERLFLWIGGFRPSELLKVLIPQLETLTEQQNSETGSLRKSCLQAEDALRQGMEKLQQNLFESVVAGQLGEGSHPLQMTAAMERLEALISFVNQADHLRQETLQQMYKILTTRQSAQGLLILGEFFQRLRALSSLWANRPCEPA
LsbZIP62	Lagenaria siceraria	HG_GLEAN_10002004	S	MASPVGSSSGSPSSDEDLRQIVDQRKRKRMISNRESARRSRMRKQKQLDDLTSQVGQIRTENEQIAVNINFTTQLYVNLEAENSVLRAQMVELRHRLDSLNEIINFMNSSTRNLFDSEDHDEVSGIDGCKKAHYQNHYCAQSGTDHYGYPIRQTDEHGNVISETSQYADTLHQTDEFRETNQYGYPIHRSDEQQQGGIFHHDKAVTTTTTTERDGGHHEKKGIMEKIKEKLPGGHH
LsbZIP63	Lagenaria siceraria	HG_GLEAN_10002780	S	MQPGEIASLHYLLSSNSSLYSSQFNISHDSTNMIHLNQFSNPLSKFQYPSQLQDMNPPSLSSNSTSDEADDQQLSLINERKQRRMISNRESARRSRMRKQKHLDELWSQVLWLRNENHQLIDKLNQVSECHDRALQENAQLKEEASELRQMLTDFQLHNPYLP
LsbZIP64	Lagenaria siceraria	HG_GLEAN_10002905	A	MEEVWKDINLSSLHSRSDHDFSAAAATPISLHLHHHHSAAANFRHIILQDFLSSSTSKLDSSSAVTAVAAAAAPPPTVLSLNSTRELHFPDNAVAAAAHFRHPDPASASAAFHSPFDQVLGPPPFGKKRVPDSDNNNSGDRRQKRMIKNRESAARSRARKQAYTNELELEVAHLMEENARLRRQQEELRAAATAQVPRKYRCSSNSTSPEKIQAAADIDGAVLIIREDF
LsbZIP65	Lagenaria siceraria	HG_GLEAN_10002986	G	MSGSEMEKPPKDKETKTPPPPTTTTQEQTTTTSAGTVNPDWSGFQAYSPIPPHGFLASSPQAHPYMWGVQHIMPPYGTPPHPYVAMYPPGGIYAHPSIPPGSYPFSPFAMPSPNGITEASGNTACSLEGDVKPPEVKEKLPIKRSKGSLGSLNMITGKNNELGKTSGTSANGAYSKSAESASEGTSEGSDANSQNESQPKLGSRQDTLEVEVSQNGNSVHGTQNGGSNTQAMAVIPLATAGAPGVVPGPTTNLNIGMDYWGASSTIPAMRGKVQPTPVAGGLVTPGSRDSIQSQLWLQDERELKRQRRKQSNRESARRSRLRKQAECDELAHRAEALQEENASLRSEVNRIRSEYEQLLSENASLKERLGEVPGNEELRASRNGQRSSNETTQPKESEV…
-	Lagenaria siceraria	Lsi01G006440.1	S	MASSSGASSGSANCGDQEVERKRRRMQSNRESARRSRLRKKKHLDDLTDQVSRLKNHNNEMVANMNVAANLCVSLEAENSILRAQMAELTHRLQSLNDIVMFINSVEVLETFSDDLNNGFEDEDYYNPWRYPFAN
-	Lagenaria siceraria	Lsi01G006960.1	G	MADHSDEQHSFMTFATAFIPFIGDDDSDDLGSEFVFNIEPTLLIDPNCLKIGEVIGEGSCSIVYEGLYDYQPVAVKIIQPIRTPAISPKNGGRDFRGSLLSRVNHENLIQFGCASIEPTLMIITVLMRGGLQKYLWSIWPETPRFEAFLKSCSRSITSDGILAFKWHHASRLKAKYRAVSYLHYCITNLFIVPWKDLFARVNWRNPNPKPSIKLNPGYPITTPSHPIPITPFYHAQPSSLAEAVPLVAPPSSSAVLCISTLTRRRRRPTTGTLALTHRVASQQPTYRHAFHLDFHIIHLKASCAMKAVFYIRIELDSWDAKLSPPSCGEEGTPSKTSKPPSSSQEIAPTPSYPDWSSSMQAYYGAGATPPPFFASTVASPTPHPYLWGGQHPLMPPYGT…
-	Lagenaria siceraria	Lsi01G008730.1	S	MLSTFPTGSPYESMLENPFPAVNSTSTPWECHDHDHDHDHEFLPVVFQLPEPTGLLDVFQSPNPVISSSSSENRDEPEAMDAGPYEPDRKIEVIDERKRRRMESNRESARRSRMRKQKHLENLGTLVNKLKVENRELSNRLRFTVYEVNRVRTENDHLQTEHTILRQKLLYSRRVLIFRQFQQQLAYASPYNAFEQPPTISQSQSQYILNNNNNNLINC
-	Lagenaria siceraria	Lsi02G001470.1	S	MEMNEDLRFGENPFNGSLKRHCSSHLIMETNRMMRREGDDHEDESNGSCGFHREILFPTMITTSQAPTNNNCNVFSSPNSASCYSNDNVLDVVEVLDVHRHHHLTVMAERKLRRMISNRESARRSRMRKKKQIEELQYQVGQLEVSNRQLSEKLIQVVECNQQILHENAELKRKVSSLQSILTDFLKPLRNCEDAFGNSIINNRRAEPNSS
-	Lagenaria siceraria	Lsi02G019720.1	A	MAPLNSRNSQLSAPFSSYSSHRKSGSISNEETKSVALIGNRNRNRNPSHFRTVDMDGKFDTSSSASKTVDDLWRELKEEAVEEMILEGFLQAKAHDQDVRILNNPLSCLKDFDTVYVDEEIVGFGNGVEISARGKRRRVAMEPMDEAALQRQRRMIKNRESAARSRERKQAHQVELESIASRLEEENERLLKEKVLCAFCFAL
-	Lagenaria siceraria	Lsi02G020180.1	I	MLMDPNFSSAKPPQPAAMDIEQMPENPHRGSHHRRSHSDTSFRFPNLDELLFFDPSELDLSMLASPSSPPPGGTAMAVDSSNAKFSDDAVRPKPEPIASGPFGGHLRSLSMDSDFFQNLDLGGDSGEIDSLGKKTPVSEQRPVRHRHSLSMDGSSSSFEADSTLVIDGVKKAMDPERLAELALIDPKRAKRILANRQSAARSKERKIRYTNELERKVQTLQSEATTLSAQVTILQAMEQQAQLRDALSEALKEEVQRLRIAAGQVASMNGNPFNRPPQYPSSRPPVHHFSSSHAQQGQQQPPPMLATNQQQSDPKWTNSSQLLSRSPDGQAKP
-	Lagenaria siceraria	Lsi02G022510.1	C	MHTFFSSEDLSDNSFWPPQPAPSSSPPSHSPFRSPDPSLTMNRSASEWAFERFLEEVSALPVNSCPSTTSDRVAVSPVDVASPASQSSTSKRDEGDDEIVEIKKADCDHDRSQPIPSSDPSKMVRSSSDRYRVFLKNQLDMACAAVALSRAASLEPKGPVQPADHRGQTSNAFQFGMQAPGQVDRSIEQPLASSIFLLISWCTKNFRNHPLGSDRGTSTKESEVSGSPLGIPSLPAMPKKLGVQPAQTTSGSSRDESDDDDLEGDIENIENMDPADARRARRMLSNRESARRSRRRKQAHLNDLETQVGQLRVEHSTLLKRLTDVNQKYDDAAVDNRILKADIETLRAKVSHC
-	Lagenaria siceraria	Lsi02G024760.1	S	MCKAIHSCPIHYRFWKIHPFDDRDPRFFLIFHGVYSTLHAKSIFSIRSLLRYLICTRITVLFKPNSSIKVQSPLNSTNTDANRESTARLEITSFQGQINTSVIESDSRNRMIDERKRKRMQSNRESARRSRMKKQKQFEDLTSEVRRLQIVNCRIVECISGREQARFEMETMNNLLRVEAMEMTYRLRALDLVLQIVDGANPLAVDVCDPLLEPWQLNQQMQPPPTAADYDMFLVRSI
-	Lagenaria siceraria	Lsi03G001980.1	S	MQPGEVTSLQYLIPSNLSPYATHFPMAQNNLPTMQLNEFSNPLYNFQGPSQVHDFSRQPCLSSNSTSDEADEQQQSLINERKQRRMISNRESARRSRMRKQKHLDELWSQVVWLRNENHQLIDKLNQVSDCHDKVVQENAQLKEQTSELRRMLTEVQGEEEIFSSSLSPVMVLLSSVFSSIQSVAPCTIVSSIWLPLEMDFLKLFAAILSLCLAGCILFLRCFLEVTTVMKFHIVQ
-	Lagenaria siceraria	Lsi03G004530.1	S	MRRHRFHTLFNLPTISEHSVSESSLLNSMSSSSTQLCASRMGIYEPFHQINSWANAFGSRLDTSILPIIKEDDCVDNKPEFVPFESMDHLESSQEMNKPIDDKVQRRLAQNREAARKSRMRKKVYVQQLETSRLKLVQLEQELERTRQQKGTSCLVDTSHFVFRRLVNPGIAAFEMEYNHWVEEQQRQITELRNALQVHTTEIELQILVESSLNHYHNLFGMKANAAKADVFYLMSGVWRTSAERFFLWIGGFRPSELLNVLKPYFEPLNEQQRADIHKLQQSSRQAEDALTQGMEKLHQNLSLSIASDPIGSYISQMGDGIEKLQALESFVSQRIKSLALPQNPLCGKIKLLKEQLAYANDFWMQRKACLLWASTSTVSAFSVRSGPLDLVNLPSHEK…
-	Lagenaria siceraria	Lsi03G005010.1	A	MAVFLHSAVRKLRQAKTKRNILDLLQEKDGFSRQLPFPHELNAQMNFRNFEDMPPGEGTMAKAQGNFTLTRQPSIYSLTFDEFQNTWNGLGKDVGSMNMDELLKNIWTAEESQAITSTGAATGRAGSTNGGNLQRQGSLTLPRTISQKTVDEVWKDLSKENTSFKEGSGIETMPRRQPTLGEVTLEEFLARAGVVREEPPQIEERAFNCGFYGGLSREDNNAGLALGMFMGNQIAENKNMVSNQNQNSVFLGTGVVRSSQQQQPLFPKPANVTFASSMNLVNNPQLTNGSGTNLVVAPKPPLHDALIQGSGIGAIGLGTRGVTVASRSPTSTISSDVITKNSIETSSFSPVPYSFGRGRRSNGALEKVVERRQRRMIKNRESAARSRARKQMSKDAEQF…
-	Lagenaria siceraria	Lsi03G008790.1	A	MASSNVEMASTSNTNPDLPRESSLCSISTIIADLHHTDPSRNLVSMSMDDLLKNIYSDAQTHNQVQDENPIIGSSISPQESFPLPKELSTRTVEEVWKEIVAGGDQRRESATDQEITLEDFLSKAGAVCDDDVRVPVISEPGGYGVDSTLNNQLQIPSQQLEGPMVGGYTSGIDGRIVGVGRGKRRAVEEPVDKATQQKQRRMIKNRESAARSRERKQAYTLELESLVAQLEQENARLLREEVPLNEICIVLDLFDDFGPLHDGFILGFLYVSSLNHHPFRSSEESNSKCRLSTSRNGLSRYVLIV
-	Lagenaria siceraria	Lsi03G011100.1	S	MASIPRQTSSGSNGGSPSALPDERKRKRMQSNRESARRSRMRKQKQLEDLAGEVSRLQIANNQLVQSIGAKEQAFVQVDNMNNVLRAQAMELTDRLRSLNSVLHIVEEVSGLAMDIPEIPDPLLKPWELSRPVLPVADMFLCLRILLCVSVFACHVIVVMYLQVWISQDNV
-	Lagenaria siceraria	Lsi03G016150.1	D	MGSRTVKIGADDLNKTVNGMPSFVSSMPTANNSMGAEGSSIPSSRMSDLRTLEQTLGFHIEDVDLTRNPLYNQIKSNSSTLNNNIQFGSLIKPLASTDVNLPTGVMGSQPLPLQKESNPNLVSTSGGPRENWGESNMADTSTRTDTSTDDTDDKSQRLDKDHGNSLVAYDSSNKSKEKTADQKTLRRLAQNREAARKSRLRKKAYVQQLESSRLKLTQLEQELQRARQQGIFISNSGDQAHSMSGNGALAFDVEYSRWLEEHNRLMNELRAAVNSHAGDTELRTIVDNVTTQFDDIFRLKGIAAKADVFHILSGMWKTPAERCFLWIGGFRSSEILKLLVNQLEPLAEQQLMGICNLQQLSQQAEDALSQGMDALQQSLAETLASGSATPATSGSSGNV…
-	Lagenaria siceraria	Lsi03G016390.1	B	MAEPFELVSPSDQNPNSTTYASEFDSLPIPPLDSLFFSDPNHDGPADPFLYSTALDLGFDENDDFELTFDDLDDLYLPSEADDFLISDNLDQTTNSSDSPPDVPLQADAGIRVSSPVGSPGSRSSAVSCEQSPGDCKSLNYQSLKLGTADSECLSTDSGGWVSKCSRMVNCPSPEDGASGSDHEFSGGPASSQGSGSGVSEGINCPSSNAECYDVISDQKIKSEEVGKNCMTKRKKEQVEGIADSRSAKYRRSSVPAETTNPQLGSCSVNEDDEKRKARLMRNRESAQLSRQRKKHYVEELEDKVRNMHSTIAELNSKVSYMMAENAGLRQQLTGGGMCQPPPPPGMYPHPSMPPMPYTWMPCAPYVVKPQGSQVPLVPIPRLKPQHPAPVARGKKNES…
-	Lagenaria siceraria	Lsi03G017160.1	D	MASSNIKSTSIIQQANQQEEEKQQQQQLLHHHQQQQPQLLQTPSFVISSNSKNSSLFNFQNPNFPDHHHHHHQLPFSMNLPSISSNFLSKDGGGDDLGELDQALFLYLDGQEPSTTTTQDQRQNSGMRPPTLNIFPSQPMHVDPLPIKGNTALINHSDSKIKASEPSKELANQRSSHGATASGPPPTQTTTTEPHPKPPKREANKKGLTSSSEQEGPKTPDPKTLRRLAQNREAARKSRLRKKAYVQQLEMSRIKLTQLEQELQRARTQGMFLGGGAAILGPDQGLPSGFHNLSSDAAVFDIEYGRWQEEHHRLMCELRAAVQEHLPENELRLFVDSCLAHYDEVLNLKMMVAKSDVFHLVSGMWKTPAERCFMWMGDFRPSELIKIIMGQIEPLTEHQ…
-	Lagenaria siceraria	Lsi03G019000.1	A	MVVTESEMISHDEVDSPLQSEQQLKHHGFSSLGRQSSIYSLTLDEFQHTLCESGKNFGSMNMDEFLTSIWTAEENQAINGSQSGTSAVAAMAALSNAQAHLPVSGASVEKRNIEKQASLHRQGSLTLPAPLCRKTVDEVWSEIHKSQQGRNQNSNSGSANSQNPESATRQPTFGEMTLEDFLIKAGVVREPCAGAGVLQPPQQYGMYQNSNHTIGAGYVSRPIMGLNTSAAGGGASSNAGAGGITTYQPVPQGGSTMGDTSGYAGNGKRNSVFSSQPPPAVCYGGRVVNGGGGGGGGGGYPPAQPMGLAAPVSPVSPEGMCTNQVDNSNQFGLDLGGLRGRKRIIDGPVEKVVERRQRRMIKNRESAARSRARKQAYTVELEAELNQLREENAHLKQAL…
-	Lagenaria siceraria	Lsi03G019130.1	J	MPRARKFSPSSTRALFLFHSLTLFILLLLLLCYGFSLLPLMASSSKCSDVATCSGLSSSSSSSSMSSSMAKAADQMVKVEIEAAEALAGLAVLAVRETGPQPSETKWGIKGKGKRARKEVKNESPTSAFADSLPSRADLDLRIEILIAFCPLILLKFKMRGGFLILRFLDGELNFALGLGFNLVILIPEVWSRIKNVEIFVLDSKTSSGPLLEDGGVVRHQPSEKECTNQSHPEWETTGEMIKADKEAESFKVSPACTTSYQLFGCRRSRRNLTEAEKEERRVRRILANRESARQTIRRRQALCEELTRKAADLAWENENLKRVGIPENDSIFFFDPTPPTPPHPKHQKKDPFIFFNFSEKELALKEYQSLETTNKELKEQLAEAVKPKVEEIPGNNRT…
-	Lagenaria siceraria	Lsi04G000160.1	D	MSKKIVANILVMSLVVLTNSIDVLVSGPGKLRKKREESGKRDASITENLKVYAMTDISPRTDISTDVDTDDKNQRLDMLQRNVVASDSSDRTKDKSDQKTLRRLAQNREAARKSRLRKKAYVQQLESSRLKLTQLEQELQRARQQGIFISSSGDQAHSMAGNGAMAFDVEYARWLEEQNKQINELRAAVNSHASDTELRMIVDGILAHYDEVFRLKSIAAKADVFHLLSGMWKTPAERCFLWLGGFRSSELLKLLVNQLEPLTEQQLVGISNLQQSSQQTEDALSQGMEALQQSLAETLSSGSLGSSNTSGNVANYMGQMATAMGKLGTLEGFIRQANNLRQQTLQQMHRILTTRQSARALLAIHDYFSRLRALSSLWLARPKE
-	Lagenaria siceraria	Lsi04G001670.1	E	MSTRQTHLPPRPRCPIQKKTIAGPITGSIAPTPLVNEFSLHHDNSSSLSSVLEDEPVWLGELLSDRESNSIGQPLRRSASDSVTLLDGLADSLRSLCIAKDVENSVGNETCEQWDPLCTYGPNSPRRKCSSDFSNYSMVSALSEFVHLHHAAPVHADVCSFAENSSSNLNGNISESVRDVNSDENAAKRHNGQRSRVRKLQYIAELERKVNVLQTVESQLAIRVASLLQERVALSMENSKLKQQVARVRREKLTSEGNFVCTFLLKFCSLATCKEAVVEK
-	Lagenaria siceraria	Lsi04G003240.1	S	MLGNKKTPINLVHLHLGTTTSNSLLLLTSGFDVTLNFKAFSHALIHSIRKQKKGRKRGEMTGIQFFPSENSFQIPSNIGMMQNSFQTLHNFNSFLGNLPMSHVPHPSHEFLAQSSSFSYNSTSDDAEEQQKSIIDERKQRRMISNRESARRSRMRKQKHLDELWSQVLRLRTENHKLIDKLNHVSDSHEKVLLENARLKEEASDLRQMLSDLQIGSPYTPCLSNLEDIPCNTAHLRAESSSCQSIANSIDNLLH
-	Lagenaria siceraria	Lsi04G007060.1	E	MENSKVLSNMRNMIYSGKHALLPPKSPFPSGSSSYADYFPNPIIGSRAVQNPREGNVHHHRTSSESLVMEEQPSWLDDLLNEPETPVQRGGHRRSSSDSFAYLDAGNVSNENYTQDDSQCKNMYLPSWASQDFDSHQAPFHMKASWIKQKNRTRELPPTTLTTNPGARPSAQSSILLESSRSLSTTPQEANGFSSTTTEKQDSAEAGLPDRKLSERMDSPHIKPGPADTDNKRAKQQFAQRSRVRKLQYIAELERNVQALQVNGSEVSAELEFLSQQNLILGMENKALKQRLESLSQEQLIKYLEHEVLEREIGRLRMLYQQQQQPQPQPPPSSLKRTKSRDLETQFAKLSLRQKDARSGSESVAGPVQI
-	Lagenaria siceraria	Lsi04G010230.1	I	MELPNPTNQMASSSNPTAPFRGSFHRRAHSEVHFRIPDDLDLVSDPFDAPSSGFGDLGFEDDLLCTFMDIEKIGSKIENGSSSNPEVAGGGTAVENVEGEKISRPRHRHSNSADGSSIMESIEAKKAMDPDKLAELWTIDPKRAKRILANRQSAARSKERKARYIMELERKVQSLQTEATTLSAQLTLYQICIKVTERDTTGLSTENSELKLRLQAMEQQAHLRDGMHPPIPCLSLNEALKKEVERLKFATGEVMTATDSYNFGMPQVPYPQSCFSHQPQPGRHNPQRTMQGPQVHPFHSSLPNPHQALFVASHQPHTLTEIFQQDPIRQLQGLDISSRGTEIKPEGSSISVSESSSTF
-	Lagenaria siceraria	Lsi04G014630.1	S	MFYSEEEVVGYCRPIQEPGFTPAEIQELWSLLEVPTGSNSGSQSSCRAVSLIDEERRRKRKISNRESARRSRLRKKRHLENLAVQTDRLKIKNQELKRQLNLVVNRCYMVRRQNERLWSEFVALHARLSDLYRISVPMQETENSCMQISFNYFS
-	Lagenaria siceraria	Lsi04G017020.1	S	MDCSSGNSSGSLSQIVLQNQSSGSEEELRQLMDQRKRKRMQSNRESARRSRMRKQQHLDGLMAQVSQLRDNKNQMISRINLTTQLFLNIEAENSVLRAQILELTHRLESLNQILSHINDKDDEEQHNFLQNFDDFDYNPLFINSFFLTQQPIVASSHHHLLHY
-	Lagenaria siceraria	Lsi04G020350.1	E	MAQLPPKIPSFPQNWPHFPPPNSMPNLTPSPPPPPPPPPPSSATNHPNSSWLDDFLDFSTARRGLHRRSISDSIAFLETPFSDQCRNSALLHPPPPFDRLDDDQLMSMFSDDISIPIPASSSNPSTPSDQNSNNDDKNPTDDPMFSTPPPPPLPPHQLKNEPGEVEISSSCQLLHQSQPPPTSSAGDNTIDPKRVKRILANRQSAQRSRVRKLQYISELERSVTTLQTEVSALSPRVAFLDHQRLILNVDNSALKQRIAALAQDKLFKDAHQEALKKEIERLRQVYHQQSLKKMSSNQNGAAQAQAPSSGEGTPPQAAETEKEQAVS
-	Lagenaria siceraria	Lsi04G021440.1	H	MSTFVKLIFLHVDSLSTVRLKKQLNGQIQPKATCCPIKALFPVASRLFLVFIFFYSNVFCQIFSLAHQFPRYRLFAGVMQERAADAAVGRLRSSSERSSSYAFQLDVKEDIGAESDEEEISRVPQICGNSASAVGISASGKAPASDSVRNRGRSAAEKESKRLKRNRVSAQQARERKKAYLSELERRATNLEKRNSELEEKLSTLQNENQMLRHILKNTTTNKRSDGDTAKC
-	Lagenaria siceraria	Lsi04G023590.1	A	MVLRNVMSVEEAELVHNPSSSSPATATASLFLGKRNDGVESQPDPMAEVSASAEEMDWMHYQRALLIDSKLPVSQAVYNHGSVPDIGVYNMQAMSMMTSASSNSDFQESNCGRKRRQLDDIKEKTIERRQRRMIKNRESAARSRARKQVNKFIKFVLGSMHLFLKFPSNAIKFRAMSSYAYTNQLEHEVLCLRKTNSWLRKQEASTSIIANSSTRQLYFVQILRNCSFLFFFRKQKDYFLQIQFQCLDTNCDAPARPSSSF
-	Lagenaria siceraria	Lsi04G024280.1	K	MRLRNRDAAVRSRERKKMYVKDLEMKSKFLEGECRRLGRLLQCYCAENQALRFSLQMGGASGASLTKQESAVLLLESLLLGSLLWLVGTVCLLTLPQLPQSTLEPVPRVRMENEGPGSAPLNERENNDSRYSYSSLQTRRCKAARTRMKPSMLDAMLGPSSALISI
-	Lagenaria siceraria	Lsi05G001570.1	E	MANSKGSSNVRSFMSSGKHALLPPKSPFPSVSPSYTEYVPNTVIGAKAVQRPRDGNSYHQRTSSESILIEEQPSWLDDLLNEPETPVRRVGHRRSSSDSFAYTDAANVNFDSIMQEEFRYANAIPGHSWLSQEFDHQRDARHASFYTEANVTKQKNRVWESSLSTMNNPIALHSPRENIGIHTSGPLSTPQEADGLPSTASEKQDSIESGSHDPKVSSDRKDASHGKSSVSDTENKRAKQQFAQRSRVRKLQYIAELERKVQALQAEGSEVSAELEFLNQQNLILSMENKALKQRLENLAQEQLIKYLEQEVLEREIGRLRTVHQQQHHQQQQPQQLRPSSSHRRTSSKDLDNQFANLSLKQKDSGSSRDPVTGPVRS
-	Lagenaria siceraria	Lsi05G013460.1	I	MDKEKPQCHGGGFPHQSSRYSGFSSAETSFNGKSEATSSSMSFPPLAPNTNSDWGQSGRGMSTDSTRFSHDISRMPENPRRNVGHRRAHSEILTLPDDICFDSDLGIIGGADGPSLSDDTEEDLLSMYLDMDKFNSSTATSATQVGDSSSPLVEAAATSTDDIAVGLKERPRVRHQHSQSMDGLTNIKPEMLVSGSDEASAADTKKAMSAAKLAELALIDPKRAKRIWANRQSAARSKERKMRYIAELERKVQTLQTEATSLSTQLTLLQRDANGITAENSELKLRLQTMEQQVHLQDALNEALKEEIQHLKVLTGQAMPNGRSITNFASFGAGQQFYPPNNQAVHTLLTAQQFQQLQIQSQQQQQQHFQYQQLHQLQQQQAGDIRMKGSISPQSSKDS…
-	Lagenaria siceraria	Lsi05G013480.1	I	MEKDKPQSYSGGFPPPSSRYSGLSPTGSIFSGKSEATSSSMLLPPMPSGALSDSGQFGHGMPTDSNRFSHDISRMPDNPPRNIGHRRAHSEILTLPDDICFDNDLGVIGSADGPSFSDDTEEDLLSMYLDMDKFNSSTATSAIQVGESSSAVGEAISTSTSTIGAATSKDAAAVGLKERPRVRHQHSQSMDGLTTIKPEMLVSGSEEASAADSKKAMSATKLAELALIDPKRAKRIWANRQSAARSKERKMRYIAELERKVQTLQTEATSLSAQLTLLQRDTNGLSAENNELKLRLQTMEQQNMDWGLSTTLNEALKEEIQHLKVLTGQAIPNGGSVTNFASFGSGQPFYPNNQAMHTLLTAQQFQQLQIHSQQQQQQQQQQHYQYHQLHQQPTGDNKS…
-	Lagenaria siceraria	Lsi05G020940.1	G	MGTSEEAKSVKTEKPSSPTLDQNSVPNSASIHVFPDWAAMQAYYGPRVAVPPYYNSAVAAGHAPHPYMWGPPQMIPPYGTPYAAIYSHGGVYAHPAVSMGPHSHGPGVPSSPAAATPLSIETPSKVSGNSSQGLMKKLKGFDGLAMSIGNVSAESAEGGAEHGQSESMETEGSSDGSDGTTAGANQTKRKRSREGTPTIGKDAKIEPQASPVTAAEMNENSSKLLGTTKAANATGKLGSAISPGMSTALELRNPSSMNPMTSPTTVPPCSVLPSEVWLQSEKELKRERRKQSNRESARRSRLRKQAETEELARKVDSLTAENVAIRSEISRLSENSEKLKKENSTLMEKLKSAQSGRTEALDMNEKRMQQPVSTEIKGPVNKSINEESIICKKNSSSGA…
-	Lagenaria siceraria	Lsi06G004260.1	A	MGIQTMGSQLNGQQSHLQPAPLTRQNSWYGLTLDEVKNQLGEMGKPLGSMNLDELLHNIWTAEANQSMGMENESFSSVYSLQRQASFTLARALSGKTVDDVWREIQQGQKKKNRQNLKSENREIILGDMTLEDFLVQAGIYAEASPNPIMSLDAIDTMALAEKKFSQKMGLLSSSPSLGTLSDTMTPKRRRDPSDTLEKTMERRLKRKIKNRESAARSRARKQAYHNELVNKVSRLEEENLKLKKEKVNDFFACELLCDHAPICLLDLVTFKFQ
-	Lagenaria siceraria	Lsi07G002430.1	S	MASPVGSSSGSPSSDEDLRQIVDQRKRKRMISNRESARRSRMRKQKQLDDLTSQVGQIRTENEQIAVNINFTTQLYVNLEAENSVLRAQMVELRHRLDSLNEIINFMNSSTRNLFDSEDHDEVSGIDGFVDSWGFPFLNQPIMAAGDLFMC
-	Lagenaria siceraria	Lsi07G009790.1	S	MQPGEIASLHYLLSSNSSLYSSQFNISHDSTNMIHLNQFSNPLSKFQYPSQLQDMNPPSLSSNSTSDEADDQQLSLINERKQRRMISNRESARRSRMRKQKHLDELWSQVLWLRNENHQLIDKLNQVSECHDRALQENAQLKEEASELRQMLTDFQLHNPYLP
-	Lagenaria siceraria	Lsi07G010840.1	A	MEEVWKDINLSSLHSRSDHDFSAAAATPISLHLHHHHSAAANFRHIILQDFLSSSTSKLDSSSAVTAVAAAAAPPPTVLSLNSTRELHFPDNAVAAAAHFRHPDPASASAAFHSPFDQVLGPPPFGKKRVPDSDNNNSGDRRQKRMIKNRESAARSRARKQLRAAATAQVPRKYRLQRTSTAPF
-	Lagenaria siceraria	Lsi08G003780.1	S	MVFPIKSHQLSHLASPQSQLDTNNTNKKGMALPSEIPEETQLLLEAEEKYFWTIQRNDDLSNMISSDHFCCPTRNYNNNNNTSSTERVDDERKQRRMISNRESAQRSRMRKQKHVKELWSQLARLCTQNHDLEEKLRCLMESQQRLLQENASLKQQASGFRQILRDMELEQLVTQF
-	Lagenaria siceraria	Lsi08G003950.1	D	MQSFENPEQFYAHSSSSSSIFLRGDDSGRFLTRFLPDIEELQQSAAAIAAFHQDDAVDLSPSSVFSLKSTHNTAFPIHLPYGNTDVGSIGRTGYLDTGQELMRLKRLAPPQSVAVTVAASSSLGNGSFENWGESAMADNSQQTDTSTDIDTDERNQFQGAAHGALMAVDSMDQSKPKSADQKTLRRLAQNREAARKSRLRKKAYVQQLENSRQRLAQLEQELHRARQQGIFVASGAGDHCASMAGNGALAFDLDYARWLDEHQRLINDLRASANSQLGDDELRFLVDGVMAHYDELFKLKSVGAKADVFHILSGMWKSPAERCFMWLGGFRSSELLKIVGSHLEPLTDQQLMGICNLQQSSQQAEDALSQGIEALQQSLVETLSTASLGPASSGNVADY…
-	Lagenaria siceraria	Lsi08G005500.1	I	MDLNFTSRKPPQTAARMDIEQMPEIPERGYHHRRSHSDTSFRFANFDDLLLFDPPDIDLSSALPSPSPSPSPTPSGARMAVDSFNSKSAEDTSATKSRAGNGNSASFFSSHYRSLSMDSDFFEGLGMAGDGSDGEVLGGRVTAGEKKMSRHRHSNSMDGSLTSSFEADSTVGIDCSKKAMAPDKLAELALMDPKRAKRLILANRQSAARSKERKIRYTNELEKKVQMLQSEATSLSAQVTVLQLSSGLVMLMEELRDTTGLTTENRELKLRLQAMEQQAHLRDGMCALNETLKEEVQRLKLAAAQLPVANGNSFNIGGGLPPQFPPLQTSLLQFGNSQNHQQPQLLHVSQPDARGGSSPSQLPRV
-	Lagenaria siceraria	Lsi08G005590.1	A	MASSKLFPSSNSRNSDLSRGSSSSSSSSASLLKPQFFSNRSRNYDNPSRNRPHTLTSMTVDGLLRNAYDSNPTESSILLDAQITLVDSPNPSSLPMNTTTTTTTNSSAVIDSNHNSSSGAPPPKTVDDVWREIVSGERRELKEEVADEMITLEDFLLKSGAVPVEDVKLPQTKRLSGGIFSFDPIPSTTFQALDKVEGSIIGFANGVDLIGIGGSGGRGKRGRAALEPLDKAAEQRQRRMIKNRESAARSRERKQAYQVELESLAVRLEEENERLLREKYKSALDKCRLRGLKRGSSSFLHSFLLIKEILMEKVIPVVEKRRPPRVIRRVNSMKW
-	Lagenaria siceraria	Lsi08G006190.1	A	MGIQTMGSQAGGDPNGKQSQFQPLVRQNSLYSLTLDEVQNQLGDLGKPLISMNLDELLKNVWTAEANQTVGKDNEDNNVLANQTSLQRQASLSLNGALSKKTVDEVWRDIQQSKDSEEKKSRERQPTLGEMTLEDFLVKAGVVAETSSNKKGAGPVVEIDANITPQFQQTQWMQYPQPQYQSQQAAMMGVYMSGQPIPQPLHVGGGAVMDVPYVDNQLALPTPLMGALSDTQTSGRKRGAPEDMIEKTVERRQKRMIKNRESAARSRARKQAYTNELENKVSRLEEENERLRKRKELEKMLPLAPSPEPKYQLRRTSSAPF
-	Lagenaria siceraria	Lsi08G009280.1	D	MSDLVARTGRHQQRYDAGCRLIAGCIPFRYRSSDGSSDEISDKEVEVLMIDTPSGPGLLFPKGGWENDETVEEAAVREAIEEAGVRGELMGYAIFQTRLMERDFVGVRAEETVGKSSPRGEKCSQSNNQSKHKAYRAIYFVIVNLDLEGPRKDYFASPEQCRSEKMQANPKAPETYGGRYEVDVQEDIEPITWLIDMTKCHLQGNWRAIFSPRKKFCWNEVNYDAFEGTREVYLWKITLLLIGCFVFPVLPPHFEYRSMTWENASPSPPSFLYLAILFAEMISYHKSWHIQEHYLIDNSTISSWLMDKGYKDDSQHLEVKVELLMTLLGNNVRLVIECYIYGFLGDYHFKSKTQQDEFSPDGLCRAAMYALFVNEELEFWPEQNTRNRSWIQAMYAHYE…
-	Lagenaria siceraria	Lsi08G011090.1	C	MKRSASELALEEFLKKAAIISPDDAIDPDDDDVFKIEQQHQITRSPKRGKNFQDSADATCFFGDIDFSYFLVKNNREIMDAIVNCGGGLAEAPLWSQNLTPKHSSFSATIDSQSSIVSSPTSASNLMGREHQRGNNSGSSEDQSDDEIEAGSCEQSTDPLALKRIRRMISNRDSARRSRRRKQAHLAELENQFVPATTDVDQPRLTAKQGFKILLVFVVLIGLFFSQLESVVAESFEHATTTNGTPTNVECCIAARFTWRRSFLFRCNDVRAEPDRGAPELRYAYENRNG
-	Lagenaria siceraria	Lsi08G013710.1	S	MDSASGNSSGSTRLQNSGSEGDLQVLMDQRKRKRMQSNRESARRSRMRKQQHLDELMAQVTQLRKDNAQILSNINITSQLYMNIEADNSVLRAQMAELTQRLQSLEEIANCINTGGSNGVFGETEEEAFQIQTNVAADSFMNSMNFLYVNQPIMAAADIFHY
-	Lagenaria siceraria	Lsi08G014790.1	A	MNFKDFGNDPSAGNGGGGGRPPANYPLARQSSIYSLTFDEFQSMGSIGKDFGSMNMDELLKNIWSAEEMQTMASSSAVVGKEGAGSVGGSGGYLQRQGSLTLPRTLSHKKVDEVWKDIINEHANAKEGATIASNLQQRQQTLGEMTLEEFLFRAGVVREDTQVTANPNNGGFFGNNTGVGIGFQRQAKVPENNNHIPIQSSNLSLNVNGVRAHQPQPIFPKQPTMTYGSQLALPSDGQLASPGIRGGIMGIADQGLNTNLMQGSALQGGRMGVVNIAAAPLPIATESPGNQLSSDGIGKSNGDTSSVSPVPYALNGGMRGRRSNGIVDKVVERRQRRMIKNRESAARSRARKQAYTMELEAEVAKLKEENQELRQKQAEIMEMQKNRALEVTDKQQGIK…
-	Lagenaria siceraria	Lsi08G015430.1	S	MLKMAENGVGFQCEVLENDHEFTATEFEELLSLFLANDGPRSPGSDSQGSMRTSATCSTNDDERKLRRMISNRESARRSRWRKKRHLEDLTNEVNRLMIQNRELKDRLGRVLNRRHMVLRENDWLWMESVGLRARLSDLCRILAVMQ
-	Lagenaria siceraria	Lsi09G007830.1	S	MEDDGSAVGTVIFHGLPSSAIDAFIISIVFAFSGNKQQEDRTTELHQKTQVKQTIVEKRKNLLSQCLRCQIVGQNIIRTPICNYLLAGAHFAAPENYGMIQNFNINELLLSYIPVNSTSTSDDGDDQKNNKPGIVVDERKRRRMISNRESARRSRMRKQKHLDELWSLVVRLRTENHSLMEKLSKLTDSQQQLLQENVKLKEEASDFRRMITDIQMGSPYTTHLRELEEAPCNNFDLMAESSSQSND
-	Lagenaria siceraria	Lsi10G003920.1	S	MASSSGTSSTSSSMEEGELAALMEQRKRKRMISNRESARRSRMRKQKHLDDLMTMVSQLRKDNQQIVANLAVTTQHYAAVEAENSILKAQASELSHRLQSLNEIVAFLNPSDGVFEDDSYGCDGGGGGGGGGGFFNPLQMAFYMSQPLMASADVFQEY
-	Lagenaria siceraria	Lsi10G004960.1	F	MEDGELESSNPEVFSSSNAVELPSSCSMDSFFDEILKDTHACTHAHTCNPPGPDYSHTHTCFHVHTKIVSSPTEEKVSTDDTAESVDKKNKKRPLGNREAVRKYREKKKARAASLEDEVVRLRALNQQLLKRLQGQAALEAEISRLKCLLVDIRGRIEGEIGTFPYQKPANSNLPNQNVPGSYMINPCNVQCNDQAYCLHPGDDGKSGESGSLNGQSFSVCDFENLQCLANQNTGAKELPDCGLGNTISNVNCSEINPKKVSCRCCKDLLVELTGARFCFMLGCIELGNGGISGPEPCQNTSRKLRSAIQCAREL
-	Lagenaria siceraria	Lsi10G011630.1	A	MRSKQNLLLNVGEMENSQLEDMTIGQMISEAAEAAATQANKHDSILSLTLDEIQCKSGKNFGGMSMDEFLANIWNVEDIQNQFHSQSQENEPQNHPFMVPNNSRPNLCSQGSFSIPIPLCGKTVDEIWSEIHKDQQHPLPQKFINVQQNPCQNQQALGEMTLEDFLVKAGVVQEASSSCSMKQQLCSVNNRSMVDLGFGIGEKLGLSLSYQQNNDAARIRNMSGNCFSTYQMLTQSVGEPSDNSSMQKCQSLMTDWVEPSNKKRIIDGPTEVIVQRRQRRMIKNRESAARSRARKQAYTVELEVELNQLKEENIKLKQIVVKFFSVLQLSTCSYSISFPNLSEHKNVQAESERNRKQEVSNSGRFFEIMQRKQSEKRQKPTEKLRAMRRIASMAW
-	Lagenaria siceraria	Lsi10G011660.1	D	MFPSWPIKYQQTSRGIGLRRSEESRDESGSAVKTHRRSKSNNNHNEEGDLELEIEEEEEEEESEMSKKGCCSSSSSGQDQSFIQKHLQQMIQPEMMLSDISTTALSSQHQSLQQKRKGCGSISTSQKQLDAKTLRRLAQNREAARKSRLRKKAYVQQLESSRIKLTQLEQDLQRARSQGLFLGACGTGGGIVSPDHRHTVELRGGLEASLPDVELSLRVDSCISHYDQIFRLKGQAAKSDIFHLITGIWMSPAEHPITEQQVMEIYKLQHSSQQAEDALSQGLDQLHQSLTNAVAGGPVIDGINHMVLAMDKLSSLQGFLHQINHYCVEYK
-	Lagenaria siceraria	Lsi10G014460.1	M	MDEIYKMRMSHGGRIPTMAAALPPLPPSCLGKSTASSEKKLSFFQYNMNLNVYENGKSILSSEGEATATLPLKQDQSQLLDSDKDLTIEAKRLRRVMQSRQYSQKYRLKQLHYITQLESELKALQAEVTITSPRIKFMDRQNSLLRAENYSIKEKLSAYTGELLFKEAQYEELKRERNMLKEIYEAYQLKLLETLKSSNNNNNNNSTTAASGSTFQLVENYPQISTKSNPFTMLEN
-	Lagenaria siceraria	Lsi10G014850.1	I	MQDPAPSNPIHTPNSNQIPPLNVAAPPPKTHKPPPVANATASSSSMFANVNAGNASFMPRVGSHHRRAHSEVSFRLPDDMMDISASDPFNGGSSTASLEEIGSEDDLFSTYIDVKKLGGNGGGNFVDHNGNGGSEGAGGSEGEKPSKPRHRHSVSVDGMTSSSSMFGEIMEAKKAMPPDKLAELWSSDPKRAKRILANRQSAARSKERKARYIQELERKVQTLQTEATTLSAQLTLFQRDTTGLSTENTELKLRLQAMEQQAQLRDALNEALKKEVERLKIATGEMMGPAESFNLGMHHMAYAPPSFIQLSQQQPGSVGLQNMQMPPFSHSPSNMSTHPLLPSDSHSLSEVLQTDSLGRLQGLDISSKGSSLVKSEGPSLSASESSTTF
-	Lagenaria siceraria	Lsi11G004500.1	C	MDRVFSVGEISDHYWSSQPAAASPPSRPPPPADEGSKMNRSASEWAFQRFLQEASETSPHSSAADHGEVIEIKDSAYNQLQKLNANQDGVSNCNSSSISSNAVPPNIPIDSEEYQAFLKSKLHLACAAVAMKRGSFRMTPASSTSADCGSQASNTLGIQAPKASNIGAGNNSLRLPDKDINGATGGVTSSSVVPKIPELRARPATSGSSRDLSDDEEIEGETETNESKDPADVKRVRRMLSNRESARRSRRRKQAHLTELETQVSQLRVENSTLLKRLADISQKYNEANVDNRVLKANVETLRAKVKMAEETVKRVTGNSMFHAMSEISSIGISSFDGSPSDTSTDAAVPLQDDPCRHLYQSTSNNSIGPHDIVVNNGLANILQVGGGQQNSPSQVPQT…
-	Lagenaria siceraria	Lsi11G011490.1	I	MGDTEDARTDNLRNLQCSFGTSSSSTLRHHFSMDQLKISQMNCSQGRPQHFQSNFLGDNNRRIGIPPCPNSPQIPPISPYSQIAVSRPMNQQSYNSVPTHSRSLSQPSFFSLDSLPPLSPSPFRDSPSTSNSDQVSADTSMEDRDASSHSLLPPSPYTRANSSKMGDALPPRKAHRRSNSDIPFGLSSMIQSSPLLPFSGSGGLERSTSSKENGGIFKPASQFVKREPSLEKSIDNNLEGMGEKKSEGDTVDDLFSAYMNLDNIDLFNSSGTNDKNGHENREDLDSKGSGTKTGGDSSDNEAESSVNESGDNSQMPGLNSSAEKREGIKRTAGGDIAPNNRHYRSVSMDSFMGKLQFGDESPKMPPTPPGIRPGQLSSNNLVDGNSTPFSLEFGNGEFS…
-	Lagenaria siceraria	Lsi11G011510.1	I	MGDTEDANTENMRNLQCSYGVSSSSAGNLPFSMDQLKISQMNCSQIRPPHFQSNFLGDNSRRIGIPPSPNSPQIPPISPYSQIPISRPMNQQNYNPVPTHSRSLSQPSFFSLDSLPPLSPSPFRESPTTSNSDQVSADTSMEDRDNSSHGLLPPSPYMRVNSSKMGDSLPPRKAHRRSSSDIPFGLSSMIQPSSLLPFSSSGGMERSTSSKENAGLLKPASQFVKREPSLEKSVDNNLEGMGERKSDGDSVDDLFSAYMNLDNIDLFNSSGTNDKNGHENREDLDSRGSGTKTNGGESSDNEAESSVNESGDSAQMPGLNSSAEKREGIKRTAGGDIAPTTRHYRSVSMDSFMGKLQFGDESPKMPPTPPGVRPGQLSSNNLVDGNSAPFSLEFGNGEF…
-	Lagenaria siceraria	Lsi11G011990.1	F	MDDGELDFSNQEVFSSPNMEIPSSCSMDSFFDELLKDTHTCTHTHTCNPPGPDYSHTHTCFHVHTKIVPAPSEEDKVVTDDTAESTEKKSKKRPLGNREAVRKYREKKKARAASLEDEVVRLRALNQHLMKRLQGQAALEAEIARLKCLLVDIRGRIEGEIGSFPYQKAVNPNLSNPSIPGAYVMNPCNMQCEDQVYCLHPGVDGSRSSEGAVINGQSFGACEFENLQCLANHDSGSKELPGCEIGNAVLNDISSGTMKKKGEN
-	Lagenaria siceraria	Lsi11G014210.1	E	MAQLPPKIPNVTPNWPEFSRQKIPSMETFAPATTTTAAAVTQQNPSWVDEFLDFSSARRGSHRRSVSDSITFLEMPMLEDDCRASAAPPPPPPPGSGDRNEFDRFDDEQFLSMFNDEISAAVAPTFSSSNPSTPSDHNSINDEKDAQNDGKQNQNKNESDEVQSQQQSENQTQSNSTATAASTDRITDPKRVKRILANRQSAQRSRVRKLQYISELERSVTSLQAEVSVLSPRVAFLDHQRLLLNVDNSALKQRIAALAQDKIFKDAHQEALKREIERLRQVYHQQNMKKMENNAAPSPATITPSQPVTTIAMDVKHPNVDQNEQVPNVVV
-	Lagenaria siceraria	LsiUNG000070.1	G	MGGSEMNKSTKEESKTTPATTQEQSPNTSTGTVNPEWSGFQAYSPIPPPGYLATSPQAHPYMWGVQVYAPTPGVLGEIKMLVDGFQVVDPSMTSPKPIMPPYGTPPHPYVAMYPHGGIYAHPPMPPGSYPYSPFAIASPNGIAEASGNTPGNMEGEGKPSELKEKLPIKRSKGSLGSLSMITGKNNELGKPSGTSANGVYSKRSDIAESESEGTSERSGADSENDSQLKSGSGKDSLEGGGTPNGLMHGSQNEGHSLAHPLVNMIPIQASGAVTGPATNLNIGMDYWGTPTTSAIPSLCGKVPSAPVGAGAAGSRDGIPSQPWLQDERELKRQRRKQSNRESARRSRLRKQAECDELSQRAEALKEENASLRSEVDRIRSEYEQLLSENASLKRRLGES…
LabZIP1	Luffa acutangula	Lag0000573.1	S	MQPGEIASLHYLLSSNPCLYSSQLNMSQDNTNMMQLNQLCNPLSKFQDMNPPSLSSNSTSDEAEDQQLSLINERKQRRMISNRESARRSRMRKQKHLDELWSQVLWLRNENHQLIDKLNQVSECHDRALQENAQLKEEASELRQMLTDFQLHNPYLP
LabZIP2	Luffa acutangula	Lag0001216.1	A	MASSNVEMASTSKTNPDLPRESSVCSISTIIADLQHGDSSRNLVSMSMDDLLKNIYSDGQTHNQLQEENPIIGASIPRQESFPLPKELSTRTVEDVWKEIVAGADQRREAATDQEITLEDFLSKATAAREEDVRVPVISEPRGYDVDSTLNNQFQIPSQQLEGAMVGYAGGIDGRMVGVGRGKRRAVEQPVDKATQQKQRRMIKNRESAARSRERKQAYTLELESLVTQLEEENARLLREEDFCMCRV
LabZIP3	Luffa acutangula	Lag0001438.1	F	MDDGELDFSNQEVFSSPNMELPSSCSMDSFFDDLLKDTHTCTHTHTCNPPGPDYSHTHTCFHVHTKFVPAPNEDKVVTDDTAESTEKKSKKRPLGNREAVRKYREKKKARAASLEDEVVRLRALNQHLMKRLQGQAALEAEVARLKCLLVDIRGRIEGEIGSFPYQKAVNPNLSNPSIPGAYVMNPCNMQCEDQVYCLHPGVDGSRSSEDVVINGQTFGACEFENLQCLANHDSGSKELPGCGIGNAVSNDISSGATKKKGEI
LabZIP4	Luffa acutangula	Lag0001503.1	I	MGDTEDANTENMRNLQCSYGASSSSAGNLPFSMDQLKISQMNCSQIRPPHFQSNFLGDNSRRVGIPPSPNSPQIPPISPYSQISISRPMNQQSYNPVPTHSRSLSQPSFFSLDSLPPLSPSPFRESPTTSNSDQVSADTSMEDRDNSSHSLLPPSPYMRANSSKMGDSLPPRKAHRRSSSDIPFGLSSMIQPSPLLPFSGSGGLERSTSSKENAGILKPANQFVKREPILEKSVDNNLEGMGERKSDGDSVDDLFSAYMNLDNIDLFNSSGTNDKNGHDNREDLDSRGSGTKTNGGDSSDNEAESSVNESGDNTQMPGLTSSTEKREGIKRTAGGDIAPTTRHYRSVSMDSFMGKLQFGDESPKMPPTPPGVRPGQLSPNNLVDGNSAPFSLEFGNGEF…
LabZIP5	Luffa acutangula	Lag0001505.1	I	MGDTEDAHTDNIRNLQCSFGTSSSSALKHHFSMDQLKISQMNCSQGRPQHFQSNFLGDNNRRIGIPPCPNSPQIPPISPYSQIPISRPMNQQSYNPVPTHSRSLSQPSFFSLDSLPPLSPSPFRDSPSTSNSDQVSADTSMEDRDASSHSLLPPSPYMRANSHKMGDALPPRKAHRRSNSDIPFGLSSMIQSSPLLPFSGSGGLERSTSSKENAGVFKPASQFVKREVSLEKSIDNNLEGMGERKSEGDTVDDLFSAYMNLDSIDLFNSSGTNDKNGLENQEDLDSRGSGTKTGGDSSDNEAESSVNESGDNTQMPGLTSATEKREGIKRTAGGDIAPTTRHYRSISMDSFMGKLQFGDESPKMPPTPPGVRPGQLSPNNLVDGNSAPFSLEFGNGEFS…
LabZIP6	Luffa acutangula	Lag0001765.1	A	MNFRNFEDMPPGEGTMAKAQGNFTLTRQPSIYSLTFDEFQNTWSGLGKDVGSMNMDELLKNIWTAEESQAMTSVAAAGGAGSAYGGNLQRQGSLTLPRTISQKTVDEVWKDLSKENTGVQDGSGIDAMPRRQPTLGEVTLEEFLARAGVVREEPQHIERPFNCGFYGGLSREDNNAGLALGMLMGNQLPENKNLVCNQNQSAGFLGAGAVRSSQQQQQPLFPKPATVTFASSMNLVNNPQLTTGSGTNMAVASKPPLHDALIQGGGIGAIGLGTRGVTVASRSPTSTISSDVITKNSIETASFSPVPVPYSFGRGRRSSGALEKVVERRQRRMIKNRESAARSRARKQAYTLELEAEVAKLKEMNQELQKKQREIMETQKNQVLEKMKCQLGGKRLCLR…
LabZIP7	Luffa acutangula	Lag0002348.1	C	MHTFFSSEDLSDNSFWTPPPPPPSHSPFRSPDPSLKMNRSASEWAFERFLEEVSALPVNSCPSTTSDRVAASPVDVASPASQSSTSKRDEGDDEIVEIKKADCDHDRSQPIPSLDPSKMVRTNSDRYRVFLKNQLDMACAAVALSRAASLEPKGTVQPADHRGQTSGAFQFGLQAQGQGSDRVSSTKENEANGSPLGIPSLPAMPKKLGLQAAQTTSGSSRDESDDDDLEGDIENIENMDPADARRARRMLSNRESARRSRRRKQAHLNELETQVGQLRVEHSTLLKRLTDVNQKYDDAAVDNRILKADIETLRAKVSHCWVPPLSRSLSLGVWKEWEAFKK
LabZIP8	Luffa acutangula	Lag0002650.1	S	MEMAAFLGQIKISGMGSDSRNTMIDERKRKRMESNRESARRSRMKKQKRLEDLANEVSRLQIVNSRLVESIYGKEQARIEIESVNNLLRVEAMEMTYRLRAQNLVLQIVDDANANALADDVLDVHDPLLEPWQFNLPMQPSAADYDMFLV
LabZIP9	Luffa acutangula	Lag0004201.1	S	MAMLDMGEEELGFQCEVPENHDFTATEIQELLSLFVPNDDGPPSPGSDSQGSNRTTTTCSTNDDERKLRRMISNRESARRSRWRKKRHLEDLTNEVNRLMIENRDLKDRLGRVLNRRHMVLRENDWLWMESVGLRARLSDLCRILAAMQSPSKNFT
LabZIP10	Luffa acutangula	Lag0004267.1	A	MNFKDFGNDPSAVNGGGGGRPPANYPLARQSSIYSLTFDEFQSMGSIGKDFGSMNMDELLKNIWSAEEMQTMASSAAAAAAAAAAKEGTGTVGGSGGYLQRQGSLTLPRTLSQKKVDEVWKDIINEHGGAKDGNTVASNLQQRQQTLGEMTLEEFLFRAGVVREDTQVTGNANNGGFFGNNTGFGIGFQRQGKTPENNNYIPIQSSNLSLNVNGVRAHQPQPIFPKQPTVTYGSQLPLPSDGQLASPGIRGGIMGIGDQASSTNLLQGSALQGGRMGVVNLAAGPITVATGSPGNQLSSDGIGKSNGDTSSVSPVPYALNGGIRGRRSNGTVDKVVERRQRRMIKNRESAARSRARKQAYTMELEAEVAKLKEENQELRQKQAVIMEMQKNRALEIMDK…
LabZIP11	Luffa acutangula	Lag0004416.1	S	MASSSGNSSGSIRLQNSGSEEDLQVLMDQRKRKRMQSNRESARRSRMRKQQHLDELMAQVAQLRKDNAQILSNINITSQLYMNVEAENSVLKAQMAELTQRLQSLEEIANCINTGGNNGGFGEAEEEAFQIQTSVAADSFMNPMNFLYVNQPIMAAADIFHY
LabZIP12	Luffa acutangula	Lag0004627.1	H	MQEQATSSAAASSLPSSSERSSSSALHLEVKEGMESDEEIRRVPEIGGESAGTSASGRDTGSVAGPDRVQVSREGQRKRGRSPADKESKRLKRLLRNRVSAQQARERKKAYLNDLEIRVKDLEKKNSELEERLSTLQNENQMLRQILKNTTASRRSGE
LabZIP13	Luffa acutangula	Lag0004803.1	D	MATEGSPRTDISTDGDTDEKSRRSDDRGLALIMASDSSDRSKDKTDQKTLRRLAQNREAARKSRLRKKAYVQQLESSRLKLTQLEQELQRARQQGIFISSSGDQTHSMSGNGALAFDAEYARWLEDHNRQLNELRSAVNSHASDPELRIVVDGILVHYDELFRLKGNAAKADVFHLLSGMWITPAERCFLWLGGFRSSELLKLLVNQLEPLTEQQLVGITNLQQSSQQAEDALSQGMEALQQSLAETLSSGSLGSSGSSGNVANYMGQMAMAMGKLGTLEGFIRQADNLRQQTLQQMHRILTTRQSARALLAIHDYFSRLRALSSLWLARPRE
LabZIP14	Luffa acutangula	Lag0005113.1	C	MKRSASELALEEFLKKAVTITDADADANDDYQNDDVVRSPKRGKNFQDSADACSFFGDIDFSYFLVKNNREIMDAIVNCGGGLAEGPLWAQNLTHKHSSILATVDSQSSIVSSPTSASNLMGREHQRGNNSGSSEDQSDDEIEAASHEQSTDPLALKKFRRMISNRDSARRSRRRKQAHLAELENQVKQLKVENETLFNQLLDASQQYRDANTNNRVLKSDVDAMRAKVKLAEDTLARGSMTCSLNQLLQSHLSTPQPLTTLRRMSNIVSPLGLTGDEVSYSGVTTMSGQNPTTGLANSDMHIKTGMASEAVSCVSGIWPRN
LabZIP15	Luffa acutangula	Lag0006733.1	C	MDRVFSVGEISDQYWSSQPTAAPPPSRPPPPADDSSKMNRSASEWAFQRFLQETSETSPHSSAADHGEVIEIKDSARNQSQKLNANHDGVSNCNSTSISSNAVPPNIPVDSEEYQAFLKSKLHLACAAVAMKRGSFTKTPTSSTSADCGSQASNTLGIQAPKASNIGAGNNSLRSPDKDTNGVLGATSSPVVPIISEVRARPATSGSSRDQSDDEEIEGETETTESKDPADVKRVRRMLSNRESARRSRRRKQAHLTELETQVAQLRVENSTLLKRLADISQKYNEANVDNRVLKANVETLRAKVKMAEETVKQVTGNPMFHAISEISSIGISSFDGSPSDTSTDAAVPLQDDPCRRLYQPASSNHVGAHDIGVNNGLADVSHVDSGQQNSPSPVPPAI…
LabZIP16	Luffa acutangula	Lag0008610.1	S	MLSTSPPDVVSASPFSTFDDGFTPWESSSEFFSIFQFPKSNSELNTGLSDIFFQSVKPVNSSSPNYVDQTRLNCSKESILADSVMDERRLRRMISNRESAKRSRMRKQQQFESLRNQKSDWRMDHGDETGQWIRPRPKGSGFWPDPLLGLGLGPRSGPSPSDSVRSLQPLAVPFRLVCPKTPPNS
LabZIP17	Luffa acutangula	Lag0009198.1	S	MASSSTCSSMEEGELAALMEQRKRKRMLSNRDSARRSRMRKQKHLDDLMAMVAQLRKENQQIVANLGVTAQHYAAVESENSILRAQAAELAHRLQSLMEIVAFLNPCDGVLEDASDSFGGDDGGGAGNSGYFCADPIQVGGGGGGGGVFFNPLQMAFYMSQPLMASADVFEEY
LabZIP18	Luffa acutangula	Lag0009314.1	F	MEDGELESSNPEVFSSSNAVEIPSSCSMDSFFDEILKDTHACTHAHTCNPPGPDYSHTHTCFHVHTKIVSSPTEEKVSTDDTAESVDKKTKKRPLGNREAVRKYREKKKARAASLEDEVVRLRALNQQLLKRLQGQAALEAEISRLKCLLVDIRGRIEGEIGTFPYQKSANSNLPSQNVPGSYVINPCNVQCNDQAYCLHSGADGKSGESVLLDGQSFSACDFENLQCLANQNTGAKELPDCGLGDTISNINCSDLNQKKGET
LabZIP19	Luffa acutangula	Lag0009505.1	E	MAHLPPKIPSMALNWQDFAQQKISSASTSAPAPSWGNDDFHGFSSARRGLHRRSVSDSIAFVEMSMSQSLLGSAGSSNNVLDGFDDGEQFRSMLSDEISLDDEDDQPTSSDHNGDERDVAAANDDPKHQMRNEPKEDVQSECNNVATNVSNDRITDPKRVKRILANRQSARRSRVRKLQYITELERSISSLQAEVSMLSPRVAFLDQQRLLLNVDNSALKQRIATLSQDKIFKDAHQEALKREIERLGQLYHRQQKNHRIESNGPSPVVVTKEPTSPGDQKQKLLYV
LabZIP20	Luffa acutangula	Lag0009814.1	I	MQDPGPSNPIHTPNSNQIPPLNVATPPQKTHKPPPVANATASSSMFANAGAGNGSFVPRAGSHHRRAHSEVSFRLPEDMMDLSGSDPFNGGSSTASLEEIGSEDDLFSTYIDVKKLGGNGGGNFADHNANGGSEGVGGSEGEKTSKPRHRHSVSVDGTTSSSSMFGEVMEAKKAMPPDKLAELWTSDPKRAKRILANRQSAARSKERKARYIQELERKVQTLQTEATTLSAQLTLFQRDTTGLSTENTELKLRLQAMEQQAQLRDALNEALKKEVERLKIATGEMMSPSESFNLGMHHMAYAPSSFIQLSQQPGSMGHQNMQMPPYSHSPSNMSSHPLHPSDSHSLSEVLQSDPLGRLQGLDISSKGSSLVKSEGPSLSASESSTTF
LabZIP21	Luffa acutangula	Lag0009863.1	M	MESYKMRMSQGGGLPAMAAALPPLPPSRFGKPTANGGEKFPLFQSKWTDHTSNMNFNVYGNGKSILSDGEATAAPPLKHDQLQLPDSDKDLNAEAKRLRRVMQSRQYSQKYRLKQLHYITQLESELKALQAEVTITSPRIKFMDRQNSLLRAENYSIKEKLSAYTGELLFKEAQYEELKRERNMLKEIYQAYQVKLLETLKSSNNNTSAAGGSTFQLVENCPQIANKSNPFSMLEN
LabZIP22	Luffa acutangula	Lag0010190.1	D	MASHRVEETGPSSHHLQYNSLLYGINSNNNNPSSTLINNDGQAFDFGELEQAIVLQGHGVKNKHDHPEPKQSFFSGRPAATLEMFPSWPIKFQQTPRGIGLRGREESTDESGSAVNTHTIRKSDDDDDQLELELELPESPMSKKPSSSSSSGHQGFIIQKHLVHQIQPEMMLTDVSTTALSPQHQSPQQKRKGCGSISTSQKQLDAKTLRRLAQNREAARKSRLRKKAYVQQLESSRIKLTQLEQDIQRTRSQGLFLGAGGSIVSSGAAMFDMEYARWLEEDHRHTAELRGGLEARLPDGELRVMVDACVCHYDQIFRLKGEAAKSDVFHLITGIWMSPAERCFLWMGGFRPSDVIKMLMSQLDPITEQQVMEIYKLQHSSQQAEDALSQGLDQLHQSL…
LabZIP23	Luffa acutangula	Lag0010193.1	A	MENSELEQMAIGQMLTEAATQPSDGALRDNFFSSLNKHNSILSLTLDEIQCRSGKNFGGMSMDEFLANIWNVEEIQNHIHLQTNENGAQNHPFMAANHSRPNLSHQGSFSIPIPLCGKTVDEIWSEIHKDQTNPHRQKFINVQQNQCHSQQALGEMTLEDFLVKAGVVQESSSSSMKQLPCSPKQSNSNNIFAGNRSMVDLGFGMGEKLGLSLSYQHSAARNMSGNCFSTYQMLNQSVGEPSDNSSIHKCQSLTDWVEHSNKKRIIDGPPEVVVQRRQRRMIKNRESAARSRARKQAYTVELEAELNQLKEENIKLKQIVAESERNRRQEMMQRNQCEKRQKPTERLRTMRRIASMAW
LabZIP24	Luffa acutangula	Lag0013194.1	S	MLSTFPTGSPIESMLENPFPAFDGASTPWECHDHEILPALFQVPEPAGLDVFQSPKPVISSSSSENRDEPEAMEPGPDEQNQKVQVIDERKRRRMESNRESARRSRMRKQKHLENLRSLVNKLRVENRELSNRLRFTLYHVNRVRMENDHLQTEHTILQQKLLYSRQVLIFRQFQREFAYASPYNYNSFEQQQIPAPNLSQSQYILNNNNNNLINC
LabZIP25	Luffa acutangula	Lag0013384.1	G	MGTGEEGTPSKTSKPPSSSQEIPPTPSFPDWSSSMQAYYGAGATPPFFASTVASPTPHPYIWGSQHHMIPPYGTPVPYPAIYPPGGVYAHPNITVTPGSAPINAEYEGKSPDGKERASKKSKGTPGNTGSGGGRTGESGKVASSSGNDGGSQSAESGTEGSSEGSDENANHQEFTANKKGSFNQMLADGANAQNTTGGPNTKSSVTGKPITSVPATNLNMGMDLWNNTTAASGAAKARANAVSSAIVPAPMVGRDGVMPEQWVQDERELKRQKRKQSNRESARRSRLRKQAECEELQARVQTLNNENRTLRDELQRLSEECEKLTSENSSIKEELTRFCGPEALANFDKGTSATPAALSRGGEGNN
LabZIP26	Luffa acutangula	Lag0013449.1	S	MASSSGVSSGSANSGLRTSGSEEDREVERKRRRMQSNRESARRSRLRKQKHLDDLTEQVSRLRNQNNQMVANMNVAANLCVRLEAENSILRAQMMELIHRLESLNDIVMFMNSMTIFETGDLNGFEDEDNYCNPWGSPFAN
LabZIP27	Luffa acutangula	Lag0014914.1	E	MAQLPPKIPNMAPNWPEFSRQKIPSMETFAPITTNASATATVTHQNPSWVDEFLDFSSARRGSHRRSVSDSITFLEMPMLEEDCRGSAAAPPPGSGSGDRNEFDRFDDEQFMSMFNDEISGAVAPTVSSSNPSTPSDHNSINDEKDGQNDGKKNQNKNESDEVQSQQQSETQTQSNSTAAAASADRITDPKRVKRILANRQSAQRSRVRKLQYISELERSVTSLQAEVSVLSPRVAFLDHQRLLLNVDNSALKQRIAALAQDKIFKDAHQEALKREIERLRQVYHQQNIKKMENNNTAPSPSPPTPSPPAMGTATDVAKLPNIDQTEQVRNVVV
LabZIP28	Luffa acutangula	Lag0017169.1	A	MEEVWKDINLSSLHSRSDHDFSAASLHLHHHHSAANFRHIILQDFLSSPTSKLDSSSSAAAAASAAAPPPTVLSLNSTRELHFPDNAVAAAAHFRHSNAASAVAAFHSPFDQILGPPPFAKKRVPDSESNNPGDRRQKRMIKNRESAARSRARKQAYTNELELEVAHLLEENARLRRQQEELRVAAVAQVPRKHRLQRTSTAPF
LabZIP29	Luffa acutangula	Lag0017263.1	G	MSSSEMEKPPKEKETKTPPPTTQEQTSTTSAGAVNPDWSGFQAYSPIPPHGFLASSPQAHPYMWGVQHIMPPYGTPPHPYVAMYPPGGIYAHPSIPPGSYPFSPFAMASPNGITEASGNTAGSLEGEVKPPEVKEKLPIKRSKGSLGSLNMITGKTNELGKTSGTSANGAYSKSGESASEGTSEGSDANSQNESQPKLGSRQDTLEVEASQNGNSMHGTQNGGSNTQAMAVIPLAAAGAPGVVPGPTTNLNIGMDYWGASSAIPAMRGKVPSTPVAGGLVAPGSRDSVQSQLWLQDERELKRQRRKQSNRESARRSRLRKQAECDELAHRAEALQEENANLRSEVNRIRSEYEQLLSENASLKERLGEVPGNEEVRASRNGQRSSNETTQLTESEAVQV…
LabZIP30	Luffa acutangula	Lag0019104.1	D	MNSSSTKLYNPGRMGLYEPIHQLGMWGETFRSNANLDAPSLIMHPDTKLENQSDDASLGSLGDTHIYDQEDTKRIDKIQRRLAQNREAARKSRLRKKAYIKQLETSRLKLIQLEQELEKARQQGLFAGSRFDNNQLGLSGTTNSGISAFESEYEQWVEEQNRQICDLRTAVHADITDIELRILVENAMRHYFKFFRMKAKAAKADVSYIMSGMWKTSAERLFLWIGGFRPSELLKVLIPQLETLTDQQISETSSLRKSCLQAEDALRQGMEKLQQNLFESVVAGQLGEGSCPLQMTAAMERLEALISFVNQADHLRQETLQQMYKILTTRQSAQGLLTLGEFFQRLRALSSLWANRTGTCEPA
LabZIP31	Luffa acutangula	Lag0019175.1	S	MASPVGSSSGSPSSDEDLRLIVDQRKRKRMISNRESARRSRMRKQKQLDDLTAQVSQIRTENEQIAVNTNFTTQLYLSLEAENSVLRAQMAELRHRLDSLNEIIGFINSSTRNLYDSEDHDEVSGIDGFVDSWGFPFLNQPIMAAGDMFMC
LabZIP32	Luffa acutangula	Lag0019562.1	E	MPRSSLLRPRTPPNPRSPSRYLYPSSPSKKGAENSILNFFLYSLAAHFSDLGIGGGVTYTTPAAILAGLAGHVFPSFYKFIVGVGRMTRCNYLAEEIMEKEFLVFHTMANSKGSSNVRNFMSSGKHALLPPKSPFPSVSPSYTEYVPNTAIGAKAVQRPRDGNSYHQRTSSESILIEEQPSWLDDLLNEPETPVRRVGHRRSSSDSFAYTDAANVNFDSIMQEEFKYTNAIPGHSWLSQEFDHQRDARHASFYTEANVTKQKNRVWESSLSTMNNPMALHSPRENIVIHTSGPLSTPQEADGLPSTASEKQDPIESGSHDPKNSSERKDVSHGKSSVSDTENKRAKQQFAQRSRVRKLQYIAELERKVQALQAEGSEVSAELEFLNQQNLILSMENKAL…
LabZIP33	Luffa acutangula	Lag0020302.1	D	MEENNAFCFPFQLHNSQTQEQFHNHTSIHPSNSRKGAGSTSERQLDPKTLRRLAQNREAARKSRLRKKAYIQQLESSRIKLSQLEQDLHRARSQGLFLGACSGVMGGNISSVAECFALVTPWWGFDPAFVQLYCLFNRPNFYPWLHHGGRSILHIRSFIVYLTAQIFRPNFHGGGSILHIRSFTVYLTAQMFNQTTTWLSG
LabZIP34	Luffa acutangula	Lag0020692.1	G	MGISEEAKAVKSEKPSSPSQDQNNGSNSASIHVFPDWAAMQAYYGPRVAVPPYYNSAVASGHAPHPYMWGPPQMIPPYGTPYAAIYSHGGVYAHPAVSMGPHSHGPGVPSSPAAAATPLSIETPSKVSGNSSQGLMKKLKGFDGLAMSIGNVSTESADGGVEHGPSESMETEGSSDGSDGTTPGANQTKRKRSREGTPTTGKDAKIETQASPVSAAEMNEGSNKLLGSTKTADATGKLGSANSPGMSTALELRNPSSLNTMTGPTGVPPCSVLPSEVWLQNEKELKRERRKQSNRESARRSRLRKQAETEELARKVDSLTAENVAIRSEISRLSENSEKLKQENATLMEKLKNAQSGRTEALDMNEKRMQQPVSTEIKGPVNKSIKEESNICKKNSSSG…
LabZIP35	Luffa acutangula	Lag0021589.1	I	MEKEKPQSHSGGFLPPSSRYSGLSPTGSNFNGKSEATSSSMSLPPMASSSNSDSSQFGRGMSTDSNRFSHDISRMPDNPPRNIGHRRAHSEILTLPDDICFDSDLGVIGSADGPSLSDDTEEDLLSMYLDMDKFNSSTATSAIQVGESSSAFVEARSTPTSAIGAATSKDDASIGLKERPRVRHQHSQSMDGLTTIKPEMLVSGSEEVSAADSKKAMSATKLAELALIDPKRAKRIWANRQSAARSKERKMRYIAELERKVQTLQTEATSLSAQLTLLQRDTNGLTAENSELKLRLQTMEQQVHLQDGKDLYNFIFKLKTGLLLGWTGSLRRTELWCDTCLDVGGKRLDGLSSWHRALALPFIILKTLGYACLRFGGLFEAFGQYKTGVHDSSLCLSPW…
LabZIP36	Luffa acutangula	Lag0021592.1	I	MEKDKPQTHSGGFLPPSSRYSSLSPTSSSFNGKSEAASCSMSLPPMAPSANSDSGQFGRGISSDSNRFSHDVSRMPDNPPRNIGHRRAHSEILTLPDDICFDSDLGVIGGADGPSFSDDTEEDLLSMYLDMDKFNSSTATSAVQAGESSSAVVEARSTPTSAFGAVTSKDDAAVGLKERPRVRHQHSQSMDGLTTIKPEMLVSGSEEVSAADSKKAMSATKLAELALIDPKRAKRIWANRQSAARSKERKMRYIAELERKVQTLQTEATSLSAQLTLLQRDTNGLTAENSELKLRLQTMEQQVHLQDALNEALKEEIQHLKVLTGQAIPNGGSMTNFASFGAGQQFYPNNQAMHTLLTAQQFQQLQIHSQQQQQQQQQHFQYHQLHQLQQPPTGDIKMK…
LabZIP37	Luffa acutangula	Lag0023380.1	M	MEDYNNLHQNHQSCNFQEIMELCSVTVSNGGPDDRRLINNSAAWRRSFPVGGREEEGRAAGEGRRSNGLPPFGKIGGGEMSSGDRADGGDSEKILYGRNVDPNMDPRKLKRIMSNRVSAQKSRLKKVQYVADMERKLKALEAHIAVLSPQVELYRNQQHVLQMEQKKLNQRILCCSRNKLMRDAEIEENRAEVNRLRELHMKQQVEANNAWDTNFQMSPDLHASELSNVVSPPLNQADNGERTVGGNGPGRFNSIARHRTVEYKWMPTPGLRQVSEPTSNHLGQQGMERPN
LabZIP38	Luffa acutangula	Lag0024239.1	S	MEVNEDLGFGENPFDGSLNNNSSMVEKRHSSSHVIMEANMMIRRDQGDDEDEDDHNNNPSNSFHREILFPTMITGQAPTNNNNNNCNVFSPNSASCYSNDTVLDAVEVLDIHRHHHLSVMAERKLRRMISNRESARRSRMRKKKQIEELQYQARLFLNIYFEISIGGTVGGIEPAAVGKADTAVGMQPADPP
LabZIP39	Luffa acutangula	Lag0024449.1	S	MASIPRQSSSGSNGGSQSAIPDERKRKRMQSNRDSARRSRMRKQKQLEDLTGEVSRLQIANNQLLQSISAKEQAFVQVDNMNNVLRAQAIELTDRLRSLNSVLQIVEEVSGLAMDIPEIPDPLLKPWEFSRPVLPVADMFLCLRILLGVRVCVSCNSVFVSASVD
LabZIP40	Luffa acutangula	Lag0025881.1	D	MANPPLHHTALSNSSSFSNFHANSSAPFMNQQGSPFDFGELEEAIVLQGVNLGNHESKSPHFLTGRPAATLEIFPSWPIRFQQTPTLGGGSNSKSGGDSTDDSGSANINNNTLTSKTELELELEPESPISARPCSSTPQGFDQIHHLQIQHLQTDMEDDALTTQPNQSSAKQKRKGAGSTSERQLDPKTLRRLAQNREAARKSRLRKKAYIQQLESSRIKLSQLEQDLHRARSQGLFLGACGGVMGGNISSGAAIFDMEYARWLDDDHRLMAELRTALHGHLPDGDLRAIVDSYISHYDEIFHLKGVAAKSDVFHLITGMWMTPAERCFLWIGGFRPSKLIEMLIPQLDTLTEQQAVGICNLQRSSQETEDALYQGLEQLQHSLIITIAGTTVVDGINH…
LabZIP41	Luffa acutangula	Lag0026281.1	D	MGSRTVKIGADDINKTVNGMPSFVSSMPTANNSMGAEGSSIPSSRISDLRTLEQTLGFHIEDVDLTRNPLYNQIKSNSSALNNNIQFSSLIKPLASTDVNLPTAIMGSQTLPLQKESNPNLVSTSSGPRENWGESNMADTSTRTDTSTDDTDDKSQRLDKDQGNSLVAYDSSNKSKEKSADQKTLRRLAQNREAARKSRLRKKAYVQQLESSRLKLTQLEQELQRARQQGIFISSSGDQAHSMSGNGALAFDVEYSRWLEEHNRLINELRAAVNSHAGDTELRTIVDNVTAQFDDIFRLKGIAAKADVFHILSGMWKTPAERCFLWIGGFRSSEILKLLVNQLEPLTEQQVVGICNLQQLSQQAEDALSQGMDALQQSLAETLASGTPATSGSSGNVAN…
LabZIP42	Luffa acutangula	Lag0026374.1	B	MADPIVVGSPSDQNPNSTTYASEFDSLQIPPLDSLFFSHSNHDVAGHPFIYSSPLDFGFDENEDFELTFDDLDDLYLPSEAEDFLIPENLDQATNSPDSPPDVPPRPDQEASQGAAVRVCSPQGSPGSGSSAVSCEQSPHDSQFLDYRSSKLRTADSECFSTDSGGWDSKDSRIVSCPSPEHGGGSDQEFSGDPASSQGSGSGNCGSGVSEGMNDPSSNGEFYDVIVDQKIKSEEMGKNCMTKRKKELDEGIVDVRSAKYRRSSGPPESANPQLGPCAVNDDEEKRKARLMRNRESAQLSRQRKKHYVEELEDKVRTMHSTIAELNSKISYMMAENAGLRQQLSGSGMCQPPPGMYPHPSMAPMSYPWVPCAPYVVKPQGSQVPLVPIPRLKPQQPAPV…
LabZIP43	Luffa acutangula	Lag0026600.1	D	MASSNIKSSSSISQQANQQEEEKQQQQHHHQLLQTPNFVISKNSSLFNFQNNNFHDHHHHQLPFSMNLPSISPNFISKDGGGDDLGELDQALFLYLDGQEPSTTTTTQDQRQSSGMRPPTLNIFPSQPMHVDPSPTKANTALMKHGDSKIKASEPSKELANQRSCGATASGPAPTPTTTTTTEPHAKPPKREPNKKGLTSSSEQEGPKTPDPKTLRRLAQNREAARKSRLRKKAYVQQLELSRIKLTQLEQELQRARTQGMFLGGGAAILGADQGLPAGLHNLSSDAAVFDIEYGRWQEEHHRLMCELRAAVQEHLPENELRLFVDNCLAHYDEILNLKMMVAKSDVFHLVSGMWKTPAERCFMWMGDFRPSELIKIIMGQVEPLTEHQILNICGLQQS…
LabZIP44	Luffa acutangula	Lag0026911.1	A	MVVTESEMMSHDEVESPLQSEQQLKHHGFSTLGRQSSIYSLTLDEFQHTLCESGKNFGSMNMDEFLTSIWTAEENQAINASQSATAAVAAVAALSNAQAHLPVSGATVEKRNIEKQASLPRQGSLTLPAPLCRKTVDEVWSEIHKGQQGQSQNSNSGNANSQNPESATRQPTFGEMTLEDFLIKAGVVREPCGGAGVSQPLPPPQQYGMYQNSNHTIGAGYVSRPIMGLSTSAAGGGASGSAGGGGITTYQPVPQGGSTIGDTSGYAGNGKRNSVYSSQPPPAVCYGGRVVNGGGGGGGGGGYPPAQPMGMAAPVSPVSPDGMCTNQVDSSNQFGLDMGGLRGRKRIIDGPVEKVVERRQRRMIKNRESAARSRARKQAYTVELEAELNQLREENAHLK…
LabZIP45	Luffa acutangula	Lag0026926.1	J	MASSSKCSEGTSCSGLSSSSSSTCSSSSSSSMSSYTAVAADQMVKVEIEAAEALADLAVLAVRESGGEPKWRSKGKGKRARKKVKSELPTCALVDSLPSRADLDLRIQDRGVVSHQPSEKDCTNQSHPEWETTRKMLKVDKEEAESHKAEKEERRIRRILANRESARQTIRRRQALCEELTKKAADLAWENENLKREKELALKEYQSLETTNKELKEQMAQAVKPKVEEIPGNNRSSHVQMPPLPTNYPLFLFSRPPYSSYFWPSVVQPSGPYHELHNVVVVPSSIHLPANNNVPVSDSSHVQESFTNVNGLRTPFCILPCSWLLPHHDHRNQHGPQISCPTGNNQEDIYSNSQNSAYTSKVVVNAESGHSSLPLAEEKNEAPDLNEAPNLNEALIPKD…
LabZIP46	Luffa acutangula	Lag0028539.1	S	MLLASEIPEESQFEAAPEKYFWTTQTNNNLPNMIPNGILFCCPTTTSNYNNNIISSSGCEQEEEQVKMVEERKQRRMISNRESARRSRMRKQKHLKELWSQLVRLCTENHDLEEKLRRLMDSQHRLLQENATLRQQASGFRQILRDMELDQQLVTQF
LabZIP47	Luffa acutangula	Lag0028785.1	D	MQSFENPEQLYAHSSSSSIFLRGDDSGRIHTRFLPDIEELQQSAAAIAAFHHDDAVDLSPSSVFSLKSTHNAAFPIHLPYASADVGSIGAGYLDTGQQLMRLKRLAPPQTAAVTVAAAASLGNGSFENWGESAMADNSQQTDTSTDIDTDERNQFQGAAHGALMAVDSMDQSKAKSADQKTLRRLAQNREAARKSRLRKKAYVQQLENSRQRLTQLEQELHRARQQGIFVASGAGDHCLSMAGNGALAFDLDYSRWLDEHQRLINDLRASANSQMGDDELRFLVDGVMAHYDELFRLKSVGAKADVFHILSGMWKTPAERCFMWLGGFRSSELLKIVGNHLEPLTDQQLMGICNLQQSSQQAEDALSQGIEALQQSLVETLSTASLGPANSGNVADYMG…
LabZIP48	Luffa acutangula	Lag0029062.1	A	MASSKLLASSNSRNSDLSRGSSSSSSSSSASLLKPQFLSNRPRSNDNPARNRSHSLSSMTVDGLLRNGYDSNPTESILLDAQITLVDSPNPSSFPMNTTTTNTTNSSAVIDSNHNTSSGAPKTVDDVWREIVSGERKELKEEVADELITLEDFLVKTGNVPVEDVKLPQTERLSGGIFSFDPIPASTFQALDKVEGSIIGFGNGVDLIGSGGSGGRGKRGRAALEPLDKAAEQRQRRMIKNRESAARSRERKQAYQVELESLAVRLEEENHRLLREKILSHILTAMHTEKPSV
LabZIP49	Luffa acutangula	Lag0029072.1	I	MMDLNFTARKPPHTAVRMDIEQMPDAPQRAYHHRRSHSDTSFRFANFEDLLLFDPPDLDLSSSLPSPSPSPSPAGARVAVDSFNSKSPEDASASKPRAGNGNSASFGAHCRSFSMDSDFFEGLGMAGDGSDGEVLGGRVVTVGEKKMGRHRHSNSMDGSLTSSFEAESTGVIDCSRKAMAPDKLAELALMDPKRAKRILANRQSAARSKERKIRYTNELEKKVQMLQSEATSLSAQVTVLQRDTTGLTTENRELKLRLQAMEQQAQLRDALNETLREEVQRLKIAAAQLPVANGNSFNIGGGLPPPFPPLQPSLLQFSNSQNHQQQQLLHMSQPDARGGSSPSQLPGA
LabZIP50	Luffa acutangula	Lag0029525.1	S	MFGASPSAQQSPCKPLQVAYNLSMEISGAHFPAPENYGMIQNLNINGLLSYIPVNSTCTSDDGEDHHNQKPGIIIDERKRRRMISNRESARRSRMRKQKHLDELWSLVVRLRTENHNLMEKLNQITESQQQVLQENVKLKEEASDFRRMITDLQMGSPYTTHLRELEEAPCNTFDLIAESSSQSNE
LabZIP51	Luffa acutangula	Lag0029643.1	A	MGIQTMGSQAGGDPNGKQSQFQPLVRQNSLYSLTLDEVQNQLGDLGKPLISMNLDELLKNVWTAEANTVGKDNEENTVLANQTSLQRQASLSLNGALSKKTVDEVWRDIQQSKNSEEKKSRDRQPTLGEMTLEDFLVKAGVVAETSSNKKGSGPIVEIDANISPQFPQQGQWIQYPQPQYQQQAAMMGVYMSGQPIPQPLHVGAGAVMDVPYVDNQLALPTPLMGALSDTQTSGRKRGAPEDMIEKTVERRQKRMIKNRESAARSRARKQAYTNELENKVSRLEEENERLRKRKLSQHGCIILNKTRKNNLLAFPPLSALKGNPCPCINNSRGNFKEFSSSINVALIFQ
LabZIP52	Luffa acutangula	Lag0030174.1	S	MQPGEVTGLQYLIPSNLSPYANHFPMAQNNLPIMQLNQFSNPLYNFQGPSQVQDFNRQSCLSSNSTSDEADEQQQSLINERKQRRMISNRESARRSRMRKQKHLDELWSQVVWLRNENHQLIDKLNQVSDCHDKVVQENARLKEQTSELRRMLTDLQVNSPYPNFRELEDIPPNTPSES
LabZIP53	Luffa acutangula	Lag0030415.1	D	MIGQQSMSSSSTQLYASRMGIYEPFHQINSWGNAFGSRLDTSISPIIKVDDCVDNKPEFIPFESMDHLESSQEMNKPADDKVQRRLAQNREAARKSRMRKKVYVQQLETSRLKLAQLEQELERTKQKGVYTSCVVDTSHLGFGGLVNPGIAAFEMEYNHWVEEQQRQVAELRKALQVHITDIELQILVESSLNHYHNLFCMKANAAKADVFYLMSGVWRTSAERFFLWIGGFRPSELLNVLKPYFEPLNEEQRADIHKLQQSSRQAEDALSQGMEKLHQNLSLSIANDPLGSYISQMGDGMERLEALENFVSQADHLRQQTLKRMSHILTTKQAAQGLLALGEYFHRLRVLSSLWATRPREPA
LabZIP54	Luffa acutangula	Lag0033092.1	G	MLKREEESFKNLTMASFGIANEAEIDEQTKTSGRTNGWCSRSAYGGKKLREAEERLSGLFKVQVVHIFTDMSISSSLYPRQCPDRYAFRKTVKTSATRYVEVRIPDSAPWTIGSPVSASSQGLQASSSSNFCLKKSLYKFSYFLILLSLCMISLAFSQERLKSLNFESDPICISRNATYPFTFGVERPASLVSGVTTRFYLEILLRKIMGGSEMNKSAKEEPKTTPATTQEQSPNTGTGIVNPEWSGFQAYSPIPPPGYLATSPQAHPYMWGVQPIMPPYGTPPHPYVAMYPHGGIYAHPPIPPGSYPYSPFAIASPNGIAEASGNTPGNMEGDGKPSELKEKLPIKRSKGSLGSLNMITGKNNELGKTSGTSANGVYSKSAESESEGSSERSDADSQN…
LabZIP55	Luffa acutangula	Lag0034746.1	A	MGIQTMGSQLNGQQSHLQPAPLIRQNSWYGLTLDEVKNQLGETGKPVGSMNLDELLHNIWTAEANQSMGMENESSSSVSSLQREASFTLARALSGKTVDDVWREIQQGQKKNNREDLRSQNSETTLGDMTLENFLIQAGIYAEASPSPIMALDAIDTMAEQSFSQKMCLLSPSPSLGTLSDSMTPKRRREPSDTLEKTIDRRLRRKIKNRESAARSRARKQAYHNELVNKVSRLEEEILKLKKEKLPGGQTELVMRISLCLSYAYMHSSISIQSQSIDFQRGRDAIVALL
LabZIP56	Luffa acutangula	Lag0035584.1	C	MDRVLSVDGISDKFWSSPPPALPTEAEASSKLNRSASEWSFRQFLQEASVSDSSASPPRPPASPSSAADQSQENAKQVLQKQSDRNDRDRNRDRKMCRSSATSRMEKSKAADSVNFGPPCLPPDSGDYQAFLKSKLNLACAAVALCRGSYMKAQDSCASSPLAHNESQAKASQLPSQPPPKGISSSPCVQKKAGILVSSATVSSSREQTDEDDDIEGDNGTNEQMDPAYVKRVRRMLSNRESARRSRKRKQAHLTELETQVAELKVENSALLKRFSDISQKYNEAAVNNRVLKADLETLRAKVQMAEETVRRITGSKPMFYAMSEVSSMSMQSFDRSPSEISTDAPNNHIADVSSANIQQNSPATVSGSKTARTASLCRVASLESLQKRIRGSSGSCDP…
LabZIP57	Luffa acutangula	Lag0036682.1	I	MEDLQFSEDDIIGQIDWNDFFDGFPEGTNALEMEPPITGESMSPEALSNSSPDSISSWINEIENALMNDDEDKGFSLPGDDCCDSFLADVLVDSHGGASGVDAVIDVDSSASDCGNNFNNSPKDDEDKVSPVLIDDCGGSLMAEVLVDSHGRSSGVDAVADVDSNASDCDINNSQKEKVDAVNIDDSVDEDADDPISKKRRRQLRNRDAAVRSRERKKMYVRDLELKSKFLEGECRRLGRLLQCYCAENQALRFSLQMGGASGALPTKQESAVLLLESLLLGSLLWLVGTVCLFTLPQLPQSTLEPVPRVTMEEESPGSVPPNGGGNNDSSNGIMVIKPPSMDIVCADCGRPPKLPTETKPNNATLGIIGQPVPQPIVFSAYKNGHFEVQPKPLLRQSH…
LabZIP58	Luffa acutangula	Lag0036823.1	S	MGCSSGNSSGSLSQIVLQNQSSGSEEELRQLMDQRKRKRMQSNRESARRSRMRKQQHLDGLMAQVSQLRENKNQMISRINLTTHLFLNVEAENSVLKAQILELTHRLDSLNQILFQINNNNNDEEEDHFLLNFHDFDFDLDFDRNPLFLNSFFLTQQPIVASADHHVLHY
LabZIP59	Luffa acutangula	Lag0037055.1	S	MFFSEEEAVRFHWPVQESGFTPAEIHELWSLFDDRAGSNSGSPDSCQAVSLIDDERRQRRKISNRESAKRSRLRKKRHLENLTVQTDRMKMKNQELKSQLNLVLNRCYMVRRQNEGLWSEFVALHARLSDLYRISVPMQEKEKEKENNNSCMQISFNYYS
LabZIP60	Luffa acutangula	Lag0037258.1	H	MQERAAAAASGSIAAGRLRSSSERSSSSAFQLDVKEGSILIPFVFFTVSCGKIKSNHMAWLLMVFFDHCSFYWPFSTAKMQATLCRIETFFPDLNLYQFDCFSSEESPPVFVCLRENYVMIYFFTEDIGVESDEEEISRVPQICGNSASAAGGTSASGKAPASDGVRSRGRSAADKESKRLKRLLRNRVSAQQARERKKAYLSDLEIRATNLEKRNSELEEKLSTLQNENQMLRHICPRTPTADQDCRCTAVDIAGGDARERLLRASRTSRSGFLRSTANVNAEHAEQIWVTDAANAEQIWVTNAANVLIWVSPAKVDRKRERRARREDLGHERREHRPQTRTPSRSGLLRQPWDLRRVMTVTETPRSGLLRQARDISPYPNLPCFN
LabZIP61	Luffa acutangula	Lag0037521.1	A	MNLDELVLRNVMSVEEAQLVHNPSSSSSPASATASLFLGKRNGDVEPQRDPMAEVSASAEGMDWMQYQRALLIDSKLPVSQGVYNHGNVPDIGVYNLQAMSMPTSASSNSDFQEGNCGRKRRQADDMKEKTIERRQRRMIKNRESAARSRARKQAYTNQLEHEVLCLRKTNSWLRKQEARSRKTVLVKSSSNAQIPTAAHQLFLLLASDIHKQTSLCSLPQVFPS
LabZIP62	Luffa acutangula	Lag0037857.1	E	MFSDDISIPPPASSNPSSPSDQNSNNDEKTAAAPEAPPLHPMKNEPGEVESSSSQLQPQSQPPPPSSAGDNTIDPKRVKRILANRQSAQRSRVRKLQYISELERSVTTLQTEVSALSPRVAFLDHQRLILNVDNSALKQRIAALAQDKIFKDAHQEALKKEIERLRQVYHQQSLKKMGSNNQNGAEAPSSVEAAPPQAAETEKKEQAVS
LabZIP63	Luffa acutangula	Lag0038350.1	I	MLMDPNFSAAKPPHPTAMDIEQMPENPHRGSYHRRSHSDTSFRFPNLDELLFFDPSELDLSILSSPTSSPPGGAAMVVDSSSNSKLSDDAVRPKPEPVNSGPFGGHLRSLSMDSDFFKNLDLGGDSGEIDSLVRKTPVSEQRPVRHRHSLSMDGSSSSFEADSTLVIDGVKKAMDPERLAELALIDPKRAKRILANRQSAARSKERKIRYTNELERKVQTLQSEATTLSAQVTMLQRDTTGLTVENKELKLRLQAMEQQAQLRDALSEALKEEVQRLRIAAGQVPPINGNPFNRPPQYPSSRPPVHHFSSSHAQQGQQQTPPILATNQQQSDPKWTNSSQLLGRNPDDQAKP
LabZIP64	Luffa acutangula	Lag0039826.1	E	MGYILLPHVNFSLLELSVVQWRRIESDNSSLLIVGLYPYIIKFCANETCAVKVMENSKMLSNMRNMMYSGKHALLPPKSPFHGGSSSYAADYFPNPIIGSRAVQNPREGNVQHHRTSSESFLMEEQPSWLDDLLDEPETPVQRGGHRRSSSDSFAYLDAVNISNKNYTQDDSQCKNMSLPSWSSQDFDSRKDPHQASFYMKASWIKQKNRTRELPPTTFTTNQCARPSAKSSILLESSRPISIPQETNGFSSTTEKQDSAETGLQDSKSSERIDSPHVKPAPAETDNKRAKQQFAQRSRVRKLQYIAELERNVKALQAEGSEVSAELEFLSQQNLILGMENKALKQRLETVSQEQLIKYFEHEVLEREIGRLRMLYQQQQQPQPPPSSLKRSKSRDLET…
LabZIP65	Luffa acutangula	Lag0040219.1	S	MLPGEITGIQFFPSENSFQIPSNIGMMQNSFQSLHHFNGFLGNLPMSHVPHPSHEFLAQSSSFSYNSTSDEAEEQQKSIIDERKQRRMISNRESARRSRMRKQKHLDELWSQVLRLRTENHKLIDKLNHVSDSHEKVLLENAKLKEEASDLRQMLSDLQIGSPYTPCLSDLEDIPCNTAHLRAESSSCHSIANSIDNLLH
LabZIP66	Luffa acutangula	Lag0040385.1	E	MSTRQTHLPPRCPIQKKTTAGQINGSIAPTPPVNEFFLYHDNSSSLSPVLEDEPVWLDELLSDREPKSRGQPLRRSASDSVTLLDGLADSFGSLCIEKDVENSVGNETCEQWDPSCIYGPNSPRRKCSSNFSNYSMVSALSEFVHLHHATPGQTDICSVVENSSSNLKGDISESVREVNSDENAAKRHNGQRSRVRKLQYIAELERKVNVLQTVESQLAIRVASLLQERVALSMENSKLKQQVARVRREKLTSEVSARLRKTALFTGCFISVISILKAINFLGIPGPCSHLSFTFRRVLANQQKSKIPTQSGRTKLPPKPSNIVQFCQVKDIEKKRLNGHLLVCTIYKQTPGTQEGSGEIEASVSKTSRQTASEEVILSHLLLRRYSAEKQIFKLPFVN…
LabZIP67	Luffa acutangula	Lag0040565.1	D	MTDVSPRTDISTDVDTDDKNQRLEMVQRNAAVASDSSDRTKDKSDQKTLRRLAQNREAARKSRLRKKAYVQQLESSRLKLTQLEQELQRARQQGIFISSSGDQAHSMAGNGAMAFDVEYARWLEEQNKQINELRAAVNSHASDTELRMVVDGILLHYDEVFRLKGVAAKADVFHLLSGMWKTPAERCFLWLGGFRSSELLKLLVNQLEPLTEQQLMGISNLQQSSQQTEDALSQGMEALQQSLAETLSSGSLGSSNTSGNVANYMGQMATAMGKLGTLEGFIRQADNLRQQTLQQMLRILTTRQSARALLAIHDYFSRLRALSSLWLARPKE
LabZIP68	Luffa acutangula	Lag0041037.1	I	MEIPNPSNQMASSSNPSAPFRPSFHRRAHSEVHFRIPDDLDLVSDPFDGPSSGFGDLGFEDDLLCTFMDIEKIGSKIDSGSSSKSEAAAGGGAAADNVDGEKVVSRPRHRHSNSADGSSIMESIEAKKAMDPDKLAELWTIDPKRAKRILANRQSAARSKERKARYIMELERKVQSLQTEATTLSAQLTLYQRDTTGLSTENTELKLRLQAMEQQAHLRDALNEALKKEVERLKIATGEVMTATDSYNFGMPQVSYPQSCFSHQPQPGRHNPQRTQRPQVHPYHHSSLPNPHQALFVASHQPHALTEMFQQDPISRLQGLDIGSRGAEIKPEGSSISVSESSSTF
LcbZIP1	Luffa cylindrica	Lcy01g011120.1	C	MKRSASELALEEFLKKAVTLTDADADANANDDYQNDDVFKIEHDVVRSPKRGKNFQDSADACSFFGDIDFGYFLVKNNREIMDAIVNCGGGLAEGPLWAQNLTPKHSSISATIDSPSSIVSSPTSASNLMGREHQRGNNSGSSEDQSDDEIEAASHEQSTDPLALKKFRRMISNRDSARRSRRRKQAHLAELENQVKQLKVENETLFNQLLDASQQYRDANTNNRVLKSDVDAMRAKVKLAEDTLARGSMTCSLNQLLQSHLSTPQPLTTLRRMSNIVSPLGLTGDEVSYSGVTTMSGQNPTTGLANSDMHIKTGMASEAVSCVSGIWPRN
LcbZIP2	Luffa cylindrica	Lcy01g013410.1	D	MATEGSPRTDISTDGDTDEKSRRSDDRGQALIMASDSSDRSKDKTDQKTLRRLAQNREAARKSRLRKKAYVQQLESSRLKLTQLEQELQRARQQGIFISSSGDQTHSMSGNGAMAFDAEYARWLEDHNRQLNELRSAVNSHASDPELRIVVDGILVHYDELFRLKGNAAKADVFHLLSGMWITPAERCFLWLGGFRSSELLKLLVNQLEPLTEQQLVGITNLQQSSQQAEDALSQGMEALQQSLAETLSSGSLGSSGSSGNVANYMGQMAMAMGKLGTLEGFIRQADNLRQQTLQQMHRILTTRQSARALLAIHDYFSRLRALSSLWLARPRE
LcbZIP3	Luffa cylindrica	Lcy01g015030.1	H	MQEQATSSAAASSLPSSSERSSSSALHLEVKEGMESDEEIRRVPEIGGESAGTSASGRDTGSVAGPDRVQVSREGQRKRGRSPADKESKRLKRLLRNRVSAQQARERKKAYLNDLEIRVKDLEKKNSELEERLSTLQNENQMLRQILKNTTASRRSGE
LcbZIP4	Luffa cylindrica	Lcy01g016740.1	S	MASSSGNSSGSIRLQNSGSEEDLQVLMDQRKRKRMQSNRESARRSRMRKQQHLDELMAQVAQLRKDNAQILSNINITSQLYMNVEAENSVLKAQMAELTQRLQSLEEIANCINTGGNNGGFGEAEEEAFQIQTNVAADSFMNPMNFLYVNQPIMAAADIFHY
LcbZIP5	Luffa cylindrica	Lcy01g018030.1	A	MNFKDFGNDPSAVNGGGGGRPPANYPLARQSSIYSLTFDEFQNMGSIGKDFGSMNMDELLKNIWSAEEMQTMASSAAAAAAAKEGTGTVGGSGGYLQRQGSLTLPRTLSQKKVDEVWKDIINEHGGAKDGNTVASNLQQRQQTLGEMTLEEFLFRAGVVREDTQVTGNANNGGFFGNNTGFGIGFQRQGKIPENNNYIPIQSSNLSLNVNGVRAHQPQPIFPKQPTVTYGSQLPLPSDGQLASPGIRGGIMGIGDQASSTNLMQGSALQGGRMGVVNLAAGPITVATGSPGNQLSSDGIGKSNGDTSSVSPVPYALNGGIRGRRSNGTVDKVVERRQRRMIKNRESAARSRARKQAYTMELEAEVAKLKEENQELRQKQAVIMEMQKNRALEVMDKQQG…
LcbZIP6	Luffa cylindrica	Lcy01g018670.1	S	MAMLDMGEGEVGFQCEVDPENHEFTATEIEELLSLFVPNDGPPSPGSDSQGSNRTSTTCSTNDDERKLRRMISNRESARRSRWRKKRHLEDLTNEVNRLMIENRDLKDRLGRVLNRRHMVLSENDWLWMESVGLRARLSDLCRILAAMQSPSKNFM
LcbZIP7	Luffa cylindrica	Lcy02g016790.1	G	MGGSEMNKSAKEEPKTTPATTQEQSPNTGTGIVNPEWSGFQAYSPIPPPGYLATSPQAHPYMWGVQPIMPPYGTPPHPYVAMYPHGGIYAHPPIPPGSYPYSPFAIASPNGIAEASGNTPGNMEGDGKPSELKEKLPIKRSKGSLGSLNMITGKNNELGKTSGTSANGVYSKSAESESEGSSERSDADSQNDSQLKSGSGKDSLEGGGTPNGLMHGSQNEGHSLAHSLVNQTMSIIPIQASGAVTGPATNLNIGMDYWGTPTTSAIPLLCGKVPSAPVAGAAAAGSRDSIQSQIWLQDEREMKRQRRKQSNRESARRSRLRKQAECDELSQRAEALKEENASLRSEVDRIRSEYEQLLSENASLKRRLGESDGNEDPRSAKDSQNLNKQAQHTSRTELA…
LcbZIP8	Luffa cylindrica	Lcy03g005280.1	C	MDRVLSVDGISDKFWSSPPPALPTEAEASSKLNRSASEWSFRQFLQEASVSDSSASPPRPPASPSSAADQSQENAKQVLQKQSDRNDRDRNRNRKICRSSATSRMEKSKAADSVNFGPPCLPPDSGDYQAFLKSKLNLACAAVALCRGSYMKAQDSCASSPLAHNESQAKASQLPSQPPPKGISSSPCVQKKAGILVSSATVSSSREQTDEDDDIEGDNGTNEQMDPAYAKRVRRMLSNRESARRSRKRKQAHLTELETQVAELKVENSALLKRFSDISQKYNEAAVNNRVLKADLETLRAKVQMAEETVRRITGSKPMFYAMSEVSSMSMQSFDRSPSEISTDAPNNHIADVSSANIQQNSPATVSGSKTARTASLCRVASLESLQKRIRGSSGSCDP…
LcbZIP9	Luffa cylindrica	Lcy03g010300.1	A	MGIQTMGSQLNGQQSHLQPAPLIRQNSWYGLTLDEVKNQLGETGKPVGSMNLDELLQNIWTAEANQSMGMENESSSSVSSLQREASFTLARALSGKTVDDVWREIQQGQKKKNREDLRSQNSETTLGDMTLENFLIQAGIFAEASPSPIMALDAIDTMAEHSFSQKMCLLSPSPSLGTLSDSMTPKRRRDPSDTLEKTIDRRLRRKIKNRESAARSRARKQAYHNELVNKVSRLEEEILKLKKEKVIDFVTCQLLCDHAPTCLLDLMTFKFQ
LcbZIP10	Luffa cylindrica	Lcy04g015650.1	S	MLSTFPTGSPIESMLENPFPAFDGASTTWECHDHEILPALFQVPEPAGLDVFQSPKPVISSSSSENRDEPEAMEPGPDEQNQKVQVIDERKRRRMESNRESARRSRMRKQKHLENLRSLVNKLRVENRELSNRLRFTLYHVNRVRTENDHLQTEHTILQQKLLYSRQVLIFRQFQRQFAYASPYNYNSFEQQQIPAPNLSQSQYILNNNNNNLINC
LcbZIP11	Luffa cylindrica	Lcy04g017350.1	G	MGTGEEGTPSKTSKPPSSSQEIPQTPSFPDWSSSMQAYYGAGATPPFFASTVASPTPHPYIWGSQHHMIPPYGTPVPYPAIYPPGGVYAHPNITVTPGSAPINAEYEGKSPDGKERASKKSKGTSGNTGSGGGRTGESGKVASSSGNDGGSQSAESGTEGSSEGSDENANHQEFAANKKGSFNQMLADGANAQNTTGGPNTKSSVTGKPITSVPATNLNMGMDLWNNTTAASGAAKARANAVSSAIVPAPMVGRDGVMPEQWVQDERELKRQKRKQSNRESARRSRLRKQAECEELQARVQTLNNENRTLRDELQRLSEECEKLTSENSSIKEELTRFCGPEALANFEKGTAATPAASSRGGEGNN
LcbZIP12	Luffa cylindrica	Lcy04g017930.1	S	MASSSGVSSGSANSGLRTSGSEEDREVERKRRRMQSNRESARRSRLRKQKHLDDLTEQVSRLRNQNNQMVANMNVAANLCVRLEAENSILRTQMTELTYRLESLNDIVMFLNSTAVLETFDLNGFEDEDNYCNPWGSPFAN
LcbZIP13	Luffa cylindrica	Lcy05g005310.1	S	MAAFLGQINISGMESDSRNTMIDERKRKRMESNRESARRSRMKKQKRLEDLANEVSRLQIVNSRLVERINGEEQARIEIGLANNLLRVEAMEMTYRLRAQNLVLQIVDDANANALAADVLDVHDPLLEPWQFNLPMQPSAADYDTFLV
LcbZIP14	Luffa cylindrica	Lcy05g007660.1	C	MHTFFSSEDLSDNSFWTPPPPPPSSSPPSHSPFRSPDPSLKMNRSASEWAFERFLEEVSALPVNSCPSTTSDRVAASPVDVASPASQSSTSKRDEGDDEIVEIKKVDCDHDRSQPIPSLDPSKMVRTNSDRYRVFLKNQLDMACAAVALSRVASSEPKGTVQPADHRGQASGAFQFGLQAQGQGSDRVSSTKESEANGSPLGIPSLPAMPKKLGLQAAQTTSGSSRDESDDDDLEGDIENIENMDPADARRARRMLSNRESARRSRRRKQAHLNELETQVGQLRVEHSTLLKRLTDVNQKYDDAAVDNRILKADIETLRAKVSHCWVPSLSRSLSLSLYGRNG
LcbZIP15	Luffa cylindrica	Lcy05g012160.1	A	MNFRNFEDMPPGEGTMAKAQGNFTLTRQPSIYSLTFDEFQSTWSGLGKDVGSMNMDELLKNIWTAEESQAMTSAAAACGAGSVYGGNLQRQGSLTLPRTISQKTVDEVWKDLSKENTSVQDGSGIEAMPRRQPTLGEVTLEEFLARAGVVREEPQHIERPFNCGFYGGLSREDNNASLALGMLMGNQLPENKNLVSNQNQGAGFLGAGAVRSSQQQQQPLFPKPATVTFASSMNLVNNPQLTTGSGTNMAVASKPPLHDALIQGGGIGAIGLGTRGVTVASRSPTSTISSDVITKNSIETSSFSPVPVPYSFGRGRRSSGALEKVVERRQRRMIKNRESAARSRARKQAYTLELEAEVAKLKEMNQELQKKQREIMETQKNQVLEKMKCQLGGKRLCLR…
LcbZIP16	Luffa cylindrica	Lcy05g014180.1	I	MGDTEDAHTDNIRNLQCSFGTSSSSALKHHFSMDQLKISQMNCSQGRPQHFQSNFLGDNNRRIGIPPCPNSPQIPPISPYSQIPISRPMNQQSYNPVPTHSRSLSQPSFFSLDSLPPLSPSPFRDSPSTSNSDQVSADTSMEDRDASSHALLPPSPYMRTNSHKMGDALPPRTAHRRSNSDIPFGLSSMIHSSPLLPFSGSGGLERSTSSKENAGVFKPASQFVKREVSLEKSIDNNLEGMGERKSEGDTVDDLFSAYMNLDSIDLFNSSGTNDKNGLENREDLDSRGSGTKTGGDSSDNEAESSVNEMPGLTSSTEKREGIKRTAGGDIAPTTRHYRSISMDSFMGKLQFGDESPKMPPTPPGVRPGQLSPNNLVDGNSAPFSLEFGNGEFSGAELKK…
LcbZIP17	Luffa cylindrica	Lcy05g014200.1	I	MGDTEDANTENMRNLQCSYGASSSSAGNLPFSMDQLKISQMNCSQIRPPHFQSNFLGDNSRRVGIPPSPNSPQIPPISPYSQIPISRPMNQQSYNPVPTHSRSLSQPSFFSLDSLPPLSPSPFRESPTTSNSDQVSADTSMEDRDNSSHSLLPPSPYMRANSSKMGDSLPPRKAHRRSSSDIPFGLSSMIQPSPLLPFSGSGGLERSTSSKENAGILKPANQFVKREPILEKSVDNNLEGMGERKSDGDSVDDLFSAYMNLDNIDLFNSSGTNDKNGHENREDLDSRGSGTKTGGDSSDNEAESSVNESGDNTQMPGLISSTEKREGIKRTAGGDIAPTTRHYRSVSMDSFMGKLQFGDESPKMPPTPPGVRPGQLSPNNLVDGNSAPFSLEFGNGEFS…
LcbZIP18	Luffa cylindrica	Lcy05g014710.1	F	MDDGELDFSNQEVFSSPNMELPSSCSMDSFFDDLLKDTHTCTHTHTCNPPGPDYSHTHTCFHVHTKIVPAPNEDKVVTDDTAESTEKKSKKRPLGNREAVRKYREKKKARAASLEDEVVRLRALNQHLMKRLQGQAALEAEVARLKCLLVDIRGRIEGEIGSFPYQKAVNPNLSNPSIPAAYVMNPCNMQCEDQVYCLHPGVDGSRSSEDVVINGQTFGACEFENLQCLANHDSGSKELPGCGIGNAVSNDIYSGATKKKGGRKETWN
LcbZIP19	Luffa cylindrica	Lcy05g016470.1	A	MASSNVEMASTSKTNPDLPRESSVCSISTIIADLQHSDSSRNLVSMSMDDLLKNIYSDGQTHNQLQEENPIIGASIPRQESFPLPKELSTRTVEDVWKEIVAGADQRREAATDQEITLEDFLSKATAAREEDVRVPVISEPRGYDVDSTLNNQFQIPSQQLEGAMVGYAGGIDGRMVGVGRGKRRAVEQPVDKATQQKQRRMIKNRESAARSRERKQAYTLELESLVTQLEEENARLLREEAEHVKERSKQLKEKLIPISEKRRPQRVLRRINSL
LcbZIP20	Luffa cylindrica	Lcy05g018890.1	S	MQPGEIASLHYLLSSNPCLYSSQLNMSQDNTNMMQLNQLCNPLSKFQDMNPPSLSSNSTSDEAEDQQLSLINERKQRRMISNRESARRSRMRKQKHLDELWSQVLWLRNENHQLIDKLNQVSECHDRALQENAQLKEEASELRQMLTDFQLHNPYLP
LcbZIP21	Luffa cylindrica	Lcy06g001490.1	S	MEVNEDLGFGENPFDGSLNNNSSMVEKRHSSSHVIMEANMMIRRDQGDDEDDDDHNNNPSNSFHREILFPTMITGQAPTNNNNNCNVFSPNSASCYSNDTVLDAVEVLDIHRHHHLSVMAERKLRRMISNRESARRSRMRKKKQIEELQYQVGQLEVSNRQLSEKLIQLLECNQQILHENAELKRKVSSLQIILTDFLTPLRNFEDAFGNSNRRAEANSNSSQHLPS
LcbZIP22	Luffa cylindrica	Lcy06g003400.1	S	MASIPRQSSSGSNGGSQSAIPDDRKRKRMQSNRESARRSRMRKQKQLEDLTGEVSRLQIANNQLLQSISAKEQAFVQVDNMNNVLRAQAIELTDRLRSLNSVLQIVEEVSGLAMDIPEIPDPLLKPWEFSRPVLPVADMFLC
LcbZIP23	Luffa cylindrica	Lcy06g013730.1	D	MANPPLDHTALSTSSSFSNFHGIHHNSSAPFMNQQASAFDFGELQEAIVLQGVKLRNHESKSPHFLTGRPAATLEMFPSWPIRFQQTPTLGGGSNSKSGGDSTDDSGSANINNTLTSKIELELELEPESPISARACSSTPQGFDQIHHLPIQHLQTDMEDDALTTQPNQSSPKQKRKGAGSTSERQLDPKTQRRLAQNREAARKSRLRKKAYIQQLESSRIKLSQLEQDLHRARSQGLFLGACGGVMGGNISSGAAIFDMEYARWLDDDHRLMAELRTALHGHLPDGDLRAIVDSYISHYDEIFHLKGVAAKSDVFHLITGMWMTPAERCFLWIGGFRPSKLIEMLIPQLDTLTEQQAVGICNLQRSSQETEDALYQGLEQLQHSLIITIAGTTVVDGI…
LcbZIP24	Luffa cylindrica	Lcy06g015460.1	D	MGSRTVKIGADDINKTVNGMPSFVSSMPTANNSMGAEGSSIPSSRISDLRTLEQTLGFHIEDVDLTRNPLYNQIKSNSSALNNNIQFSSLIKPLASTDVNLPTAIMGSQTLPLQKESNPNLVSTSSGPRENWGESNMADTSTRTDTSTDDTDDKSQRLDKDQGNSLAAYDSSNKSKEKTADQKTLRRLAQNREAARKSRLRKKAYVQQLESSRLKLTQLEQELQRARQQGIFISSSGDQAHSMSGNGALAFDVEYSRWLEEHNRLINELRAAVNSHAGDTELRTIVDNVTAQFDDIFRLKGIAAKADVFHILSGMWKTPAERCFLWIGGFRSSEILKLLVNQLEPLTEQQVVGICNLQQLSQQAEDALSQGMDALQQSLAETLASGTPATSGSSGNVAN…
LcbZIP25	Luffa cylindrica	Lcy06g016350.1	B	MADPIVVGSPSDQNPNSTTYASEFDSLQIPPLDSLFFSDSSHDVAGDPFIYSSPLDLGFDENDDFELTFDDLDDLYLPSEAEDFLIPENLDQTTNSPDSPPDVPPRPDQEASQGAAVRVCSPQGSPGSGSSAVSCEQSPHDSQFLDYRSSKLRTAVSECFSTDSGGWDSKDSRIVSCPSPEHGGGSDQEFSGGPASSQGSGSGNFGSGVSEGMNDPSSNGEFYDVIVDQNIKSEEMGKNCMTKRKKELDEGIVDVRSAKYRRSSGPAESANPQLGPCAVNDDEEKRKARLMRNRESAQLSRQRKKHYVEELEDKVRTMHSTIAELNSKISYMMAENAGLRQQLSGSGMCQPPPGMYPHPSMAPMSYPWVPCAPYVVKPQGSQVPLVPIPRLKPQQPAPV…
LcbZIP26	Luffa cylindrica	Lcy06g018000.1	D	MASSNIKSSSSISQQANDQQEKEKQQQQQHHQLLQTPNFVISKNSSLFNFQNNNFHDHHHHHHHQLPFSMNLPSISPNFISKDGGGDDLGELDQALFLYLDGQEPSTTTTQDQRQSSGMRPPTLNIFPSQPMHVDPSPTKANTALINHGDSKIKASEPSKELANQRSCGATASGPAPTPTTTTTTEPHAKPPKREPNKKGLTSSSEQEGPKTPDPKTLRRLAQNREAARKSRLRKKAYVQQLELSRIKLTQLEQELQRARTQGMFLGGGAAILGADQGLPAGLHNLSSDAAVFDIEYGRWQEEHHRLMCELRAAVQEHLPENELRLFVDNCLAHYDEILNLKMMVAKSDVFHLVSGMWKTPAERCFMWMGDFRPSELIKIIMGQVEPLTEHQILNICGL…
LcbZIP27	Luffa cylindrica	Lcy06g020150.1	A	MVVTESEMMSHDEVESPLQSEQQLKHHGFSTLGRQSSIYSLTLDEFQHTLCESGKNFGSMNMDEFLTSIWTAEENQAINASQSATTAVAAVAALSNAQAHLPVSGATVEKRNIEKQASLPRQGSLTLPAPLCRKTVDEVWSEIHKGQQGHNQNSNSGNANSQNPESATRQPTFGEMTLEDFLIKAGVVREPCGGAGVSQPLPPPQQYGMYQNSNHTIGAGYVSRPIMGLSTSAAGGGASGSAGGGGITTYQPVPQGGSTIGDTSGYAGNGKINSVYSSQPPPAVCYGGRVVNGGGGGGGGGGYPPAQPMGMAAPVSPVSPDGMCTNQVDSSNQFGLDMGGLRGRKRIIDGPVEKVVERRQRRMIKNRESAARSRARKQAYTVELEAELNQLREENAHLK…
LcbZIP28	Luffa cylindrica	Lcy06g020270.1	J	MASSSKCSEGTSCSGLSSSSSSTCSSSSSSSMSSYTAVAADQMVKVEIEAAEALADLAVLAVRESGGEAKWGSKGKGKRARKKVKSELPTWGLVDSLPSRADLDLRIQDRGVVSHQPSEKECTNQSHPEWETTRKMLKVDKEEAESHKVSPTCTTSYPLFGCRRSRRNLTEAEKEERRIRRILANRESARQTIRRRQALCEELTKKAADLAWENENLKREKELALKEYQSLETTNKELKEQMAQAVKPKVEEIPGNNRSSHVQMPPLPTNYPLFLFSRPPYASYFWPSVVQPSGPYHELHNVVVVPSSIHLPADNNVPVSDSSHVQESFPNVNGLRTPFCILPCSWLLPHHDHRNQHSPQISCPTGNNQEDIYSNSQNSAYTSKVVVNAESRHSSLPST…
LcbZIP29	Luffa cylindrica	Lcy07g005090.1	S	MLSTFPPDVVSGSPFSTFDDGFTPWESSSELFSIFQFPKSNSELNTGLSDIFFQSVKPVNSSSPNYVDQTRLNCSKESSLADPVMDERRLRRMISNRESAKRSRMRKQQQFESLRNQVNCLRNKKVEISNRLQFTLYHCHCVQTENDRLLSEHRVLHRRLVNIRQNLYFRQLSTIIKAIPTYNLLIKKQNHIGLLEK
LcbZIP30	Luffa cylindrica	Lcy07g008960.1	S	MASSSTCSSMEEGELAALMEQRKRKRMLSNRDSARRSRMRKQKHLDDLMAMVAQLRKENQQIVANLGVTAQHYAAVESENSILRAQAAELAHRLQSLMEIVAFLNPCDGVLEDACDSFGGEDGGGAGNGGYFCADPIQVGDGGGGGGGVFFNPLQMAFYMSQPLMASADVFEEY
LcbZIP31	Luffa cylindrica	Lcy07g010060.1	F	MEDGELESSNPEVFSSSNAVEIPSSCSMDSFFDEILKDTHACTHAHTCNPPGPDYSHTHTCFHVHTKIVSSPTEEKVSTDDTAESVDKKTKKRPLGNREAVRKYREKKKARAASLEDEVVRLRALNQQLLKRLQGQAALEAEISRLKCLLVDIRGRIEGEIGTFPYQKSANSNLPSQNVPGSYVINPCNVQCNDQAYCLHSGADGKSGESVLLDGQSFSACDFENLQCLANQNTGAKELPDCGLGDTISNINCSDLNQKKGGVCKKTKNGKS
LcbZIP32	Luffa cylindrica	Lcy07g011520.1	E	MAHLPPKIPNIAPNWQDFAQQKISSASPFFFHGFSSARRALHRRSVSDSIAFVEKSMSQSLLGSAGPSNNVLDGFDDGEQFRSMLSDEIPPDDEDDQPTSSDHNGDEKDATAANDDPKHQMRNEPKEDVQSECNNNVATNVSNHRITDPKRVKRILANRQSARRSRVRKLQYITELERSVSSLQAEVSMLSPRVAFLDQQRLLLNVDNSALKQRIATLSQDKIFKDAHQEALKREIERLGQLYHRQQKNHRMECNGPSPVVVTKETTSPGDQKQKLLYV
LcbZIP33	Luffa cylindrica	Lcy07g014250.1	I	MQDPAPSNPIHTPNSNQIPPLNVATPPQKAHKPPTVANATASSSMFANAGAGNGSFVPRAGSHHRRAHSEVSFRLPEDMMDLSGSDPFNGGSSTASLEEIGSEDDLFSTYIDVKKLGGNGGGNFADHNANGGSEGAGGSEGEKTSKPRHRHSVSVDGTTSSSSMFGEIMEAKKAMPPDKLAELWTSDPKRAKRILANRQSAARSKERKARYIQELERKVQTLQTEATTLSAQLTLFQRDTTGLSTENTELKLRLQAMEQQAQLRDALNEALKKEVERLKIATGEMMSPSESFNLGMHHMAYAPSSFIQLSQQPGSIGHQNMQMPPYSHSPSNMSSHPLHPSDSHSLSEVLQSDPLGRLQGLDISSKGSSLVKSEGPSLSASESSTTF
LcbZIP34	Luffa cylindrica	Lcy07g014650.1	M	MESYKMRMSQGGGLPAMAAALPPLPPSRLGKPTVNGGEKFPLFQSKWTDHTSNMNFNVYGNGKSILSDGEATAAPPLKHDQLQLPDSDKDLNAEAKRLRRVMQSRQYSQKYRLKQLHYITQLESELKALQAEVTITSPRIKFMDRQNSLLRAENYSIKEKLSAYTGELLFKEAQYEELKRERNMLKEIYEAYQVKLRETLKSSNNNTSAAGGSTFQLVENCPQIANKSNPFSMLEN
LcbZIP35	Luffa cylindrica	Lcy07g017430.1	D	MASHRVEETGPSSHHLQYNSLLYGINSNNNPSSTLINHDGQAFDFGELEQAIVLQGHGVENKLDHPEPKQSFFSGRPAATLEMFPSWPIKFQQTPRGIGLRGREESTDESGSAVNTHTIRKSDDDHHHHHNQLELELEPESPMSKKPSSSSSSGHQGFIQKHLVHQIQPEMMLSDVSTTALSPQHQSPQQKRKGCGSISTSQKQLDAKTLRRLAQNREAARKSRLRKKAYVQQLESSRIKLTQLEQDIQRTRSQGLFLGAGGSIVSSGAAIFDMEYARWLEEDHRHTAELRGGLEARLPDGELRMMVDACVCHYDEIFRLKGEAAKSDVFHLITGIWMSPAERCFLWMGGFRPSDVIKMLMSQLDPITEQQVMEIYKLQHSSQQAEDALSQGLDQLHQS…
LcbZIP36	Luffa cylindrica	Lcy07g017450.1	A	MENSELEQMAIGQMLTEAATQPSDGALRDNFFSSLNKHNSILSLTLDEIQCRSGKKFGGMSMDEFLANIWNVEEIQNHIHLQTNENGAQNHPFMAANNSRPNLSHQGSFSIPIPLCGKTVDEIWSEIHKDQTNPHRQKFINVQQNQCHSQQALGEMTLEDFLVKAGVVQESSSSSMKQLPCSPKQSNSNNIFAGNRSMVDLGFGMGEKLGLSLSYQQSAARNMSGNCFSTYQMLTQSVGEPSDNSSIHKCQSLTDWVEHSNKKRIIDGPPEVVVQRRQRRMIKNRESAARSRARKQAYTVELEAELNQLKEENIKLKQIVVKFPLSSNSLHVYYTHSLDFHFLNFITSNVQAESERNRRQEMMQRNQCEKRQKPTERLRTMRRIASMAW
LcbZIP37	Luffa cylindrica	Lcy08g003970.1	A	MRKQKQLEDLTGEVSRLQIANNQLLQSISAKEQAFVQVDNMNNVLKAQAIELTDRLQSLNSVLQIVEEVSGLAMDIPEIPDPLLKPWEFYRPALPVADMFLC
LcbZIP38	Luffa cylindrica	Lcy08g004640.1	E	MAQLPPKIPNMAPNWPEFSRQKIPSMESFAPTTTTAAATTTVTHQNPSWVDEFLDFSSARRGSHRRSVSDSITFLEMPMLEEDCRGSAAAPPPGSGSGDRNEFDRFDDEQFMSMFNDEISGAVAPTVSSSNPSTPSDHNSINDEKDGQNDGKKNQNKNESDEVQSQQQSETQTQSNSTAAAAAASADRITDPKRVKRILANRQSAQRSRVRKLQYISELERSVTSLQAEVSVLSPRVAFLDHQRLLLNVDNSALKQRIAALAQDKIFKDAHQEALKREIERLRQVYHQQNIKKMENNTAPSPSPPTPSPPVTATATATDVAKLPNVDQTEQVLNVVV
LcbZIP39	Luffa cylindrica	Lcy08g016190.1	C	MDRVFSVGEISDQYWSSQPTAAPPLSRPPPPPADEVSKMNRSASEWAFQRFLQETSETSPHSSAADHGQVIEIKDSARNQSQKLNANHDGVSNCNSTSISSNAVPPNIPVDSEEYQAFLKSKLHLACAAVAMKRGSFTKTPTSSTSADCGSQASNTLGIQAPKASNIGAGNNSLRSPDKDINGVLGATSSPVVPIISEVRARPATSGSSRDQSDDEEIEGETETTESKDPADVKRVRRMLSNRESARRSRRRKQAHLTELETQVAQLRVENSTLLKRLADISQKYNEANVDNRVLKANVETLRAKVKMAEETVKRVTGNPMFHAMSEISSIGISSFDGSPSDTSTDAAVPLQDDPCRRLYQPASSNPVGAHDIGVNNGLADVSHVDSGQQNSPSLVPPA…
LcbZIP40	Luffa cylindrica	Lcy09g000590.1	D	MIGQQSMSSSSTQLYASRMGIYEPFHQINSWGNAFGSRLDTSISPIIKVDDCVDNKPEFIPFESMDHLESSQEMNKPADDKVQRRLAQNREAARKSRMRKKVYVQQLETSRLKLAQLEQELERTKQKGVYTSCVVDTSHLGFGGLVNPGIAAFEMEYNHWVEEQQRQVAELRKALQVHITDIELQILVESSLNHYHNLFCMKANAAKTDVFYLMSGVWRTSAERFFLWIGGFRPSELLNVLKPYFEPLNEQQRADIHKLQQSSRQAEDALSQGMEKLHQNLSLSIANDPLGSYISQMGDGMERLEALENFVSQPSVCYSFLEQADHLRQQTLKRMSHILTTKQAAQGLLALGEYFHRLRVLSSLWATRPREPA
LcbZIP41	Luffa cylindrica	Lcy09g002970.1	S	MQPGEVTGLQYLIPSNLSPYANHFPMAQNNLPIMQLNQFSNPLYNFQGPSQVQDFNRQPCLSSNSTSDEADEQQQSLINERKQRRMISNRESARRSRMRKQKHLDELWSQVVWLRNENHQLIDKLNQVSDCHDKVVQENARLKEQTSELRRMLTDLQVNSPYPNFKELEDIPPNTPSES
LcbZIP42	Luffa cylindrica	Lcy09g007470.1	A	MGIQTMGSQAGGDPNGKQSQFQPLVRQNSLYSLTLDEVQNQLGDLGKPLISMNLDELLKNVWTAEANTVGKDNEDNTVLANQTSLQRQASLSLNGALSKKTVDEVWRDIQQSKNSEEKKSRDRQPTLGEMTLEDFLVKAGVVAETSSNKKGSGPIVEIDANISPQFPQQGQWMQYPQPQYQQQAAMMGVYMSGQPIPQPLHVGAGAVMDVPYVDNQLALPTPLMGALSDTQTSGRKRGAPEDMIEKTVERRQKRMIKNRESAARSRARKQAYTNELENKVSRLEEENERLRKRKELEKMLPLVPSPEPKYQLRRTSSAPF
LcbZIP43	Luffa cylindrica	Lcy09g008480.1	S	MEISGAHFPAPENYGMIQNLNINGLLSYIPVNLTCTSDDGEDHQNQKPGIIIDERKRRRMISNRESARRSRMRKQKHLDELWSMVVRLRTENHNLMEKLNQITESQQQVLQENVKLKEEASDFRRMITDLQMGSPYTTHLRELEEAPCNTFDLIAESSSQSNQ
LcbZIP44	Luffa cylindrica	Lcy09g010190.1	A	MASSKLLASSNSRNSDLSRGSSSSSSSSASLLKPQFLSNRPRSNDNPARNRSHSLSSMTVDGLLRNGYDSNPTESILLDAQITLVDSPNPSSFPMNTTTTNTTNSSAVIDSNHNTSSGAPKTVDDVWREIVSGERKELKEEVADELITLEDFLVKTGNVPVEDVKLPQTERLSGGIFSFDPIPASTFQALDKVEGSIIGFGNGVDLIGSGGSGGRGKRGRAALEPLDKAAEQRQRRMIKNRESAARSRERKQAYQVELESLAVRLEEENHRLLREKADRTKERLKQLMERVIPVVEKRRPPRGIRRVNSMKW
LcbZIP45	Luffa cylindrica	Lcy09g010300.1	I	MDLNFTARKPPQTAVRMDIEQMPEAPQRAYHHRRSHSDTSFRFANFEDLLLFDPPDLDLSSSLPSPSPSPAGARVAVDSFNSKSPEDASASKPRAGNGNSASFGAHCRSFSMDSDFFEGLGMAGDGSEGEVLGGRVTVGEKKMGRHRHSNSMDGSLTSSFEAESTDVIDCSRKAMAPDKLAELALMDPKRAKRILANRQSAARSKERKIRYTNELEKKVQMLQSEATSLSAQVTVLQRDTTGLTTENRELKLRLQAMEQQAQLRDALNETLREEVQRLKIAAAQLPVANGNSFNIGGGLPPPFPPLQPSLLQFSNSQNHQQQQLLHMSQPDA
LcbZIP46	Luffa cylindrica	Lcy09g014310.1	D	MQSFENPEQLYAHSSSSSIFLRGDDSGRIHTRFLPDIEELQQSAAAIAAFHHDDAVDLSPSSVFGLKSTHNAAFPIHLPYASADVGSIGAGYLDTGQQLMRLKRLAPPQTAAVTVAAAASLGNGSFENWGESAMADNSQQTDTSTDIDTDERNQFQGAAHGALMAVDSMDQSKAKSADQKTLRRLAQNREAARKSRLRKKAYVQQLENSRQRLTQLEQELHRARQQGIFVASGAGDHCLSMAGNGALAFDLDYSRWLDEHQRLINDLRASANSQMGDDELRFLVDGVMAHYDELFRLKSVGAKADVFHILSGMWKTPAERCFMWLGGFRSSELLKIVGNHLEPLTDQQLMGICNLQQSSQQAEDALSQGIEALQQSLVETLSTASLGPANSGNVADYMG…
LcbZIP47	Luffa cylindrica	Lcy09g015460.1	S	MLLASEIPEAAQFEAAPEKYFWTTQTINNLPNMIPNGILFCCPTSNYNNTIISSSGCEEEEQVKMVDERKQRRMISNRESARRSRMRKQKHLNELWSQLVRLCTENHDLEEKLSRLMESQHRLLQENASLRQQASGFRQILRDMELDQQLVTQF
LcbZIP48	Luffa cylindrica	Lcy10g000570.1	M	MEDYNNLHQNHQPCNFQEIMELCSVTVSNGGPDDRRLINTSAASSAWRRSFLVGGREEEARSGGRAAGEGRRSNGLPPFGKIIGGGEMSSGDRADGGDSEKILYGRNVDPNMDPRKLKRIMSNRVSAQKSRLKKVQYVADMERKLKALEAHIAVLSPQVELYRNQQHVLQMEQKRLNQKILCCSRNKLMRDAEIEENRAEVNRLRELHMKQQQAEANNAWDTNFQMSSDLHASELSNVVSPPLNQDSGERTVGGNGPGRFNSIARHRTVEYKWMPTPGLRQVSEPTSNHLGQQGMGRPN
LcbZIP49	Luffa cylindrica	Lcy10g009910.1	I	MEKDKPQTHSGGFLPPSSRYSSLSPTASSFNGKSEAASCSMSLPPMAPSANSDSGQFGRGISSDSNRFSHDVSRMPDNPPRNIGHRRAHSEILTLPDDICFDSDLGVIGSADGPSFSDDTEEDLLSMYLDMDKFNSSTATSAVQVGESSSAVVEARSTPTSAFGAVTSKDDAAVGLKERPRVRHQHSQSMDGLTTIKPEMLVSGSEEVSAADSKKAMSATKLAELALIDPKRAKRIWANRQSAARSKERKMRYIAELERKVQTLQTEATSLSAQLTLLQRDTNGLTAENSELKLRLQTMEQQVHLQDALNEALKEEIQHLKVLTGQAIPNGGSMTNFASFGAGQQFYPNNQAMHTLLTAQQFQQLQIHSQQQQQQQQQQHFQYHQLHQLQQQPTGDIKM…
LcbZIP50	Luffa cylindrica	Lcy10g009940.1	I	MEKDKPQSHSGGFLPPSSRYSGLSPTGSNFNGKSEATSSSMSLPPMASSANSDSSQYGRGMSTDSNRFSHDISRMPDNPPRNIGHRRAHSEILTLPDDICFDSDLGVIGSADGPSLSDDTEEDLLSMYLDMDKFNSSTATSAIQVGESSSAMVEARSTPTSAIGAATSKDDASIGLKERPRVRHQHSQSMDGLTTIKPEMLVSGSEEVSAADSKKAMSATKLAELALIDPKRAKRIWANRQSAARSKERKMRYIAELERKVQTLQTEATSLSAQLTLLQRDTNGLTAENSELKLRLQTMEQQVHLQDALNEALKEEIQHLKVLTGQSIPNGGSMTNFASFGAGQQFYPNNQAMHTLLTAQQFQQLHIHSQQQQQHFQYHQMHQLQQQPTGDVKMKGSTS…
LcbZIP51	Luffa cylindrica	Lcy10g017470.1	G	MGTSEEVKAVKSEKPSSPSQDQNNGSNSASIHVFPDWAAMQAYYGPRVAVPPYYNSAVASGHAPHPYMWGPPQMIPPYGTPYAAIYSHGGVYAHPAVSMGPHSHGPGVPSSPAAAATPLSIETPSKVSGNSSQGLMKKLKGFDGLAMSIGNVSTESADGGVEHGPSESMETEGSSDGSDGTTPGANQTKRKRSREGTPTTGKDAKIETQASPVSAAEMNEGSNKLLGSTKTADATGKLGSAISPGMSTALELRNPSSLNTMTGPTGVPPCSVLPSEVWLQNEKELKRERRKQSNRESARRSRLRKQAETEELARKVDSLTAENVAIRSEISRLSENSEKLKQENATLMEKLKNAQSGRTDALDMNEKRMQQPVSTEIKGPVNKSINEESNICKKNSSSG…
LcbZIP52	Luffa cylindrica	Lcy11g005700.1	E	MDFIANPFRFSSSSSPSFGNLFERVREICYYVVSAILGKHLVRDLHFLLRPSGDFAWSHDWSIDWPRNREWSQDLGKRGERERERERERELSILRGGGGNTNPREKEKEFLVFHTMSNSKGSSNVRNFMSSGKHALLPPKSPFPSVSPSYTEYVPNTAIGAKAVQRPRDGNSYHQRTSSESILIEEQPSWLDDLLNEPETPVRRVGHRRSSSDSFAYTDAANVNFDSIMQEEFKYTNAIPGHSWLSQEFDHQRDARHASFYTEANVTKQKNRVWESSLSTMNNPMALHSPRENIVIHSSGPLSTPQEADGLPSTASEKQDPIESGSHDPKNSSERKDVSHGKSSVSDTENKRAKQQFAQRSRVRKLQYIAELERKVQALQAEGSEVSAELEFLNQQNLI…
LcbZIP53	Luffa cylindrica	Lcy11g008880.1	S	MASPVGSSSGSPSSDEDLRLIVDQRKRKRMISNRESARRSRMRKQKQLDDLTAQVSQIRTENEQIAVNINFTTQLYLSLEAENSVLRAQMAELRHRLDSLNEIIGFINSSTRNLYDSEDHDEVSGIDGFVDSWGFPFLNQPIMAAGDMFMC
LcbZIP54	Luffa cylindrica	Lcy11g009420.1	D	MNSSSTKFYNPGRMGLYEPIHQLGMWGETFRSNANLDAPSLIMQADTKLENQSDDASLGSLGDPHIYDQEDTKRIDKIQRRLAQNREAARKSRLRKKAYIKQLETSRLKLIQLEQELEKARQQGLFAGSRFDNNQLGLSGTTNSGISAFESEYEQWVEEQNRQICDLRTAVHADITDIELRILVENAMRHYFKFFRMKAKAAKADVSYIMSGMWKTSAERLFLWIGGFRPSELLKVLIPQLETLTDQQISETSSLRKSCLQAEDALRQGMEKLQQNLFESVVAGQLGEGSCPLQMTAAMERLEALISFVNQADHLRQETLQQMYKILTTRQSAQGLLTLGEFFQRLRALSSLWANRTGTCEPA
LcbZIP55	Luffa cylindrica	Lcy11g019780.1	G	MSSSEMEKPPKEKETKTPPPTTQEQTSTTSAGAVNPDWSGFQAYSPIPPHGFLASSPQAHPYMWGVQHIMPPYGTPPHPYVAMYPPGGIYAHPSIPPGSYPFSPFAMASPNGITEASGNTAGSLEGEVKPLEVKEKLPIKRSKGSLGSLNMITGKTNELGKTSGTSANGAYSKSGESASEGTSEGSDANSQNESQPKLGSRQDTLEVEASQNGNSMHGTQNGGSNTQAMAVIPLAAAGAPGVVPGPTTNLNIGMDYWGASSAIPAMRGKVPSTPVAGGLVAPGSRDSVQSQLWLQDERELKRQRRKQSNRESARRSRLRKQAECDELAHRAEALQEENASLRSEVNRIRSEYEQLLSENASLKERLGEVPGNEEVRASRNGQRSSNETTQLKESEAVQV…
LcbZIP56	Luffa cylindrica	Lcy11g020550.1	A	MEEVWKDINLSSLHSRSDHDFSTASAAATPISLHLHHHHSAANFRHIILQDFLSSPTSKLDSSSAAAAAAASAAFAAAAPPPTVLSLNSTRELHFPDNAVAAAAHFRHSNAASAVAAFHSPFDQVLGPPPFAKKRVPDSDSNNSGDRRQKRMIKNRESAARSRARKQAYTNELELEVAHLLEENARLRRQQEELRVAAVAQVPRKHRLQRTSTAPF
LcbZIP57	Luffa cylindrica	Lcy12g008050.1	I	MLMDPNFSAAKPPHPTAMDIEQMPENPHRGSYHRRSHSDTSFRFPNLDELLFFDPSELDLSILSSPTSPPPGGAAMAVDSSSNSKLSDDAVRPKPEPVNSGPFGGHLRSLSMDSDFFKNLDLGGDSGEIDSLGRKTPVSEQRPVRHRHSLSMDGSSSSFEADSTLVIDGVKKAMDPERLAELALIDPKRAKRILANRQSAARSKERKIRYTNELERKVQTLQSEATTLSAQVTMLQRDTTGLTVENKELKLRLQAMEQQAQLRDALSEALKEEVQRLRIAAGQVPPINGNPFNRPPQYPSSRPPVHHFSSSHAQQGQQQPPPILATNQQQSDPKWTNSSQLLGRNPDGQAKP
LcbZIP58	Luffa cylindrica	Lcy12g011850.1	E	MAQLPPKIPSFPQNWPHFPPPSMPNLSPSPPPPPPPSSAPHNPSWVDDFLDFSTARRGLHRRSISDSIAFLETPFPDECRNSSAAALHLHAPPRFDRLDDDQLMSMFSDDISMAPPASSNPSSPSDQNSNNDEKTAAPEAPPLHPMKNEPGEVESSSCQLQPQSQPPPPSSSAGDNTIDPKRVKRILANRQSAQRSRVRKLQYISELERSVTTLQTEVSALSPRVAFLDHQRLILNVDNSALKQRIAALAQDKIFKDGNSLFFQTHFLFFLIQLEKNDNLMGFFFKKTKIKFSAHQEALKKEIERLRQVYHQQSLKKMGSNQNGAEAASSVEAAPPQVGRSPPQAAETEKEQAVS
LcbZIP59	Luffa cylindrica	Lcy12g014370.1	A	MNLDELVLRNVMSVEEAQLVHNPSSSSSPASATASLFLGKRNGDVEPQPDPMAEVSASAEGMDWLQYQRALLIDSKLPVSQGVYSHGNVPDIGVYNLQAMSMPTSASSNSDFQEGNCGRKRRQADDMKEKTIERRQRRMIKNRESAARSRARKQAYTNQLEHEVLCLRKTNSWLRKQEEVERLFSSNPVPMPRYQLRRTSSAFF
LcbZIP60	Luffa cylindrica	Lcy12g016830.1	H	MQERAAAAAATASVSIAAGRLRSSSERSSSSAFQLDVKEDIGVESDEEEISRVPQICGNSASAAGGTSASGKAPASDGVRSRGRSAADKESKRLKRLLRNRVSAQQARERKKAYLSDLEIRATNLERRNSELEEKLSTLQNENQMLRHVRQPTLVGTSFSFTHHMIITFSFLHNYIIFLSIISSFMFTHFLS
LcbZIP61	Luffa cylindrica	Lcy12g018900.1	S	MFLSEEEAVRFHWPVQESGFTPAEIHELWSLFEDRAGSNSGSPDSCQAVSLIDDERRQRRKISNRESAKRSRLRKKRHLENLTVQTDRMKMKNQELKSQLNLVLNRCFMVRRQNEGLWSEFVALHARLSDLYRISVPMQEKEKENNNSRMQISFNYYS
LcbZIP62	Luffa cylindrica	Lcy12g020980.1	S	MGCSSGNSSGSLSQIVLQNQSSGSEEELRQLMDQRKRKRMQSNRESARRSRMRKQQHLDGLMAQVSQLRENKNQMISRINLTTHLFLNVEAENSVLKAQILELTHRLDSLNQILFQINNNNNNEEEDHFLLNFHDFDFDLDFDHNPLFLNSFFLTQQPIVASADHHVLHY
LcbZIP63	Luffa cylindrica	Lcy12g022410.1	K	MEDLQFSEDDIIGQIDWNDFFDGFPEATNALEMEPPITGESTSPEALSNSSPDSISSWINEIENALMNDDEDKGFSLPGDDCCDSFLADVLVDSHGGASGVDAVIDVDSTASDCGNNLNNSPKDDEDKVSPVLIDDCGGSLMAEVLVDSHGRSSGVDAVADIDSNASDCDINNSQKEKVDAVNIDDSVDEDADDPISKKRRRQLRNRDAAVRSRERKKMYVRDLELKSKFLEGECRRLGRLLQCYYAENQALRFSLQMGGASGALLTKQESAVLLLESLLLGSLLWLVGTVCLFTLPQLPQSTLEPVPRVAMEEESPGSAHPNGGGNNDSRYSYSSLQTRRCRATRTRMKQSMWEAIPEPSAALISI
LcbZIP64	Luffa cylindrica	Lcy13g000240.1	E	MENSKMLSNMRNMMYSGKHALLPPKSPFHGGSSSYAADYFPNPIIGSRAVQNPREGNVQHHRTSSESLLMEEQPSWLDDLLDEPETPVQRGGHRRSSSDSFAYLDAVNISNKNYTQDDSQCKNMSLPSWSSQDFDSRKDPHQASFYMKASWIKQKNRTRELPPTTFTTNQCARPSVKSSILLESSRPISIPQETNGFSPTTEKQDSAETGLQDSKSSERIDSPHVKPAPAETDNKRAKQQFAQRSRVRKLQYIAELERNVKALQAEGSEVSAELEFLSQQNLILGMENKALKQRLETVSQEQLIKYFEHEVLEREIGRLRMLYQQQQQPQPPPSSLKRSKSRDLETQFAKLSLRQKDGHSGPESVAGPVQI
LcbZIP65	Luffa cylindrica	Lcy13g003910.1	S	MLPGEITGIQFFPSENSFPIPSNIGMMQNSFQSLHHFNGFLGNLPMSHVPHPSHEFLAQSSSFSYNSTSDEAEEQQKSIIDERKQRRMISNRESARRSRMRKQKHLDELWSQVLRLRTENHKLIDKLNHVSDSHEKVLLENAKLKEEASDLRQMLSDLQIGSPYTPCLSDLEDIPCNTAHLRAESSSCHSIANSIDNLLH
LcbZIP66	Luffa cylindrica	Lcy13g005520.1	E	MSTRQTHLPPRCPIQKKTTAGQINGYIAPTPPVNEFFLHHDNSSSLSPVLEDEPVWLDELLSDREPNSRGQPLRRSASDSVTLLDGLADSFGSLCIEKDVEISVGNETCEQWDPSCIYGPNSPRRKCGSDFSNYSMVSALSEFVHLHHAAPGHTDICSVVENSSSNLKGDISESVREVNSDENAAKRHNGQRSRVRKLQYIAELERKVNVLQTVESQLAIRVASLLQERVALSMENSKLKQQVARVRREKLTSEGRHQALKKEVEKLKLLLAKLPDRQQVKKSF
LcbZIP67	Luffa cylindrica	Lcy13g007100.1	D	MVNEEEWTRNEKKVASGMPGFASEISICNQLIIENLKVYVMTDVSPRTDISTDVDTDDKNQRLEMVQRNAAVASDSSDRTKDKSDQKTLRRLAQNREAARKSRLRKKAYVQQLESSRLKLTQLEQELQRARQQGIFISSSGDQAHSMAGNGAMAFDVEYARWLEEQNKQINELRAAVNSHASDTELRMVVDGILLHYDEVFRLKGVAAKADVFHLLSGMWKTPAERCFLWLGGFRSSELLKLLVNQLEPLTEQQLMGISNLQQSSQQTEDALSQGMEALQQSLAETLSSGSLGSSNTSGNVANYMGQMATAMGKLGTLEGFIRQADNLRQQTLQQMLRILTTRQSARALLAIHDYFSRLRALSSLWLARPKE
LcbZIP68	Luffa cylindrica	Lcy13g010540.1	I	MEIPNPSNQMASSSNPSAPFRPSFHRRAHSEVHFRIPDDLDLVSDPFDGPSSGFGDLGFEDDLLCTFMDIEKIGSKIDSGSSSKSEAAAGGGAAAENVDGEKVVSRPRHRHSNSADGSSIMESIEAKKAMDPDKLAELWTIDPKRAKRILANRQSAARSKERKARYIMELERKVQSLQTEATTLSAQLTLYQRDTTGLSTENTELKLRLQAMEQQAHLRDALNEALKKEVERLKIATGEVMTATDSYNFGMPQVSYPQSCFSHQPQPGRHNPQRTQRPQVHPYHHSSLPNPHQALFVASHQPHALTEMFQQDPISRLQGLDIGSRGAEIKPEGSSISVSESSSTF
McbZIP1	Momordica charantia	Moc01g26400.1	S	MLSTFPTFESMLGNPFPAFDTATTPWESHELFPTALQLPEPAGSDVFQSPKPVISSSSSDNQGPNQDETEAMNPGPFEPDRKADIIDERKRRRMDSNRESARRSRMRKQKHLENLRNLATKLRVENRDLSNRLRFTVYQLNRAARKGSLSSSGRIPLAEGFVLGRRHGGGGIVETKSWAMEEELKESGALEIPGFSSQEKGTFPWERTFLWLIIE
McbZIP2	Momordica charantia	Moc01g28080.1	G	MAGRSEEEEDESSCSNSFKTIGGAFGWFVGDDDFEDLGSEFVFKIEPSLLIDPTGLKIGQVIGEGSCSIVYEGLYDYRPVAVKVIQPSRTSAISFERKERFQREVILLSRVNHENVIQFIGATLEPTLMIITELMRGGTLQKYLWSIRPDTPDPKLSLSFALDLSRVMAYLHANGIIHRDLKPSNLLLTEDKQRVKLADFGLAREEISGEMTTEAGTYRWMAPELFSIDPLPVGGKKCYDHKADVYSFSIILWELLTNKTPYKGRNNVMVAYATAKKIRPSLEEIPEDIAPLLQSCWAEDPSGRPEFTEVTDSLCNLLQTFVLRESGFPNMVEQTEEVECASDTSSSLTVLVGRGRFSGGAIPYHRRTVDLSRHRSSPATDNSPTERLGEEGTPSKTSK…
McbZIP3	Momordica charantia	Moc01g28660.1	S	MASSSGGSSGSGNGGRRSSGSEEDQEAERKRRRMQSNRESARRSRLRKQKHLDDLTAQITRLMNHKNQIVANMNAAANLCVSLETENSILRAQMTELTHRLQYLNDIVTFVESMTAGGDFGNNGFDEEDYYPWDSPFANEY
McbZIP4	Momordica charantia	Moc02g02460.1	A	MDNSELQDMGIGQMLSEAAATQPSDGALRDYLFSSLNKHNNILSLTFDEIQCKSGKNFGGMSMDEFLANVWNVEETQTQFQSQPNENEPQQNYPYMAPNSRPTLARQPSFSIPVPLCGKTVDEIWSEIHREQHANRQNFTSVPCQSQPALGEMTLEDFLVRAGVVQESSCSSMKQLPCSPKESNSNTFYGNNRPMVDLGYGMGDKLGLSLSYQQNAARNMPGICFPTYQILSHHSVGEPSDSNSIHKCHSMTDWVEHSNKRRIIDGPPEIVVQRRQRRMIKNRESAARSRARKQAYTVELEAELNHLKEENLKLKQILAESERKRMQESLWNISMADGAEEGDCEEAEAYREAEDNKEGGEHVLVKEERG
McbZIP5	Momordica charantia	Moc02g02490.1	D	MWSHEEKRIDLEWGLGDVDTSHLQGNDLKEDLCMASHRVEETEPSSHHLPYNLYGIHNNNPPSTLINQDGPAFDFGELEQAIVVQGQAFSSGRPAMTLEMFPSWPIKFQQTLTGISLRWGEGGGEERSDESGSGVDAHTIPMSKKASSSSSSSSSGRHHDQSSFQKNLQLQTQITQLTDGLSPHHHHSPQQKRKGCGSTSTSHKQLDAKTLRRLAQNREAARKSRLRKKAYVQQLESSRIKLTQLEQDLQRARSQGLFLGAAGANLTSGAAMFDMEYARWLEDDHRNTAELRAALDTHLPDGDLRVMVDACVCHYDEIFRLKGEAAKSDVFHLITGMWMTPAERCFVWIGGYRPSDLMKMLLSQLEPITEQQLMEIYKLQHSSQQAEDALSQGLDQLHH…
McbZIP6	Momordica charantia	Moc02g05000.1	E	MPHLPPKIPNLATPPNWPHSIATSPALHRDSIAFLEMSMLSRASLASAAPGYAFDRSDDEQFRSMLSDDQPTSSDYNRDHEKEAAAKCEKLHPCQNAATNISSKDRIFDPKRVKRILANRQSARRSRVRKLQYITELERSVTSLQAEVSMLSPRVAFLDQQRLLLNVDNTALKQRIATLSQDKIFKDADEEELKREIERLGQLYHRQQIKTKEPTSPADQNQNQKLLYDQQNPNPLRVYIRRILDHRMGLMLYYSGSRPSRHRLDLHGVGNHLRGSRPMGRALLGAEVLVAKHGSEGGEDDAALDFWGNPVDKSKTGGWLAAGLILGTELSERICVMGISMNLVTYLVGDLHLSSAKSANIVTNFLGALNLLGLLGGFLADARLGRYLTVAIFASITAV…
McbZIP7	Momordica charantia	Moc02g07600.1	I	MQDPASSNPIHTPNSNPIPPLNVALSPAVAPPPPKTHKPPPVANATASSSMFGNSNSPNGSFVLRAGSHHRRAHSEVSFRLPEDMMDLSGSDPFNGGSSTASLEEIGSEDDLFSTYIDVKKLGGNGGGNYADHNANGGSEGAGGSEGEKTSKPRHRHSVSVDGTTSSSSMFGEIMEAKKAMPPDKLAELWTSDPKRAKRILANRQSAARSKERKARYIQELERKVQTLQTEATTLSAQLTLFQRDTTGLSTENTELKLRLQAMEQQAQLRDALNEALKKEVERLRIATGEIMSPSESFNLGMHHMAYAPSSFIQLPPQPGSAGPQNMQMPPYSHSLSNMSSHPLHQSDSHSLSEVLQSDPIGRLQGLDISSKGPSLVKSEGPSLSASESSTTF
McbZIP8	Momordica charantia	Moc02g09470.1	F	MEDGELDSSNPEVFSSSNAVELPSSCSMDSFFDEILKDTHACTHAHTCNPPGPDYSHTHTCFHVHTKIVSSPAEDKVSTDDTAESVDKKNKKRPLGNREAVRKYREKKKARAASLEDEVVRLRALNQQLLKRLQGQAALEAEISRLKCLLVDIRGRIEGEIGTFPYQKSATSNMPGQNVPGSYMMNPCNVQCNDQAYCLHPGADGKSGESVLLNGQSFNACDFENLECLANQNTGGAKELPDCGLGDTTSNVNYSELNQKKGGGVCKATENGKS
McbZIP9	Momordica charantia	Moc02g10430.1	S	MGSSSGTCSNSSVVQSCGSEEEMQAAALMEQRKRKRMVSNRESARRSRLRKQKHLDDLMAQVAHLTKDNHQILATLGATAQQFAAVEAENSILRAQAAELDHRLQSLAEIIHFLNPTNGILESGCGGPDSTAAAAAAGYFSPDPFDICGGGGGSGGGGGGSFNPLQMAFYMNHPLMASADIFEDY
McbZIP10	Momordica charantia	Moc02g10810.1	G	MRKANQNSNPIKGEQAYSSDDSSTSEEQISSLTSLDENVSSSQDDRSHDDLKFQKFKLSLRSNVILEDYEEIRNEKRKQANRAKRSRLRKQKEMKELEAITNTLREEISILTMQMKTLLEDCVALMEENASLMDELEKQCGPEAVDDLETANSYRGDK
McbZIP11	Momordica charantia	Moc03g22680.1	D	MANHRLGDSGLSNSAPFAAFHGIPHNPSPKIKKAQLLIWGARRSHSSAGDFLTGRPAATLEMFPSWPIRFQQTPRLGGSKSGGESTDSGSGNMNKLEMEMEAESPVSRRACSSSTQGFDQIHQHHLQLQNLQTEMEDDDALRTEPSSQSPAKEKRKGAGSSSERQLDAKTLRRLAQNREAARKSRLRKKAYIQQLESSRIKLSQLEQDLHRARSQGLFLGACGGVMGGNISSGAAIFDMEYARWLDDDHRLMAELRAALQGQLPDGDMRAIVDSYISHYDEIFQLKGVAAKSDVFHLITGMWMTPAERCFLWIGGFRPSKLIEMLIPQLDTLTDQQAMGICSLQRSSHETEDALYQGLEQLQHSLIITIAGGAVLDGINQMAAAAGKLANLEGFIRQAD…
McbZIP12	Momordica charantia	Moc03g32500.1	S	MEVNEMKGVDDLAFGENPFDGSLKNNSSMVKIRRHYSFPEMMIRREDGIHEYGDHDHDGDGDEMSLNNNNNNNDPSNDSCGGFHGEIFPTIITRQTAPTAVFSPNTASCYSNDAVFDPDGHRRHHQLTIMAERKLRRMISNRESARRSRMRKKKQIEELQYQVGQLEVSNRQLSEKLIQLLECNQQILHENAELKRKVSSLQIILTDFLTPLRNFEEAFCNSNNRARAEANSNSSHHLPS
McbZIP13	Momordica charantia	Moc04g02760.1	E	MEAGRPPKSTSFVSMISICFFFASVRSVPSLIGVHPLDEKYYSSEVIKCKDGSRSFTIDRLNDDFCDCVDGTDEPGTSACARGKFYCRNMGSTPQFIFSSHVNDRICDCCDGSDEYDGNIFCPNTCVMGGNIAYKSNNYISTTQDVHIVNRKVKEEITKEDLFQKLMGLKLVIVLQVALTSFAVFIWLPPKIPNMAPNWPEFSRQKIPSMDNFAPAAAATAGHQNPSWVDEFLDFSSARRGSHRRSVSDSITFLEMPMLEEECRGGSGGAAAPGSGSGARNEFDRFDDEQFMSMFNDEISAAVAPTVSSSNPSTPSDHNSINDEKDGRNDGKQNQSKNESDEAQSQQQSETQTQSNSAAAASSNRITDPKRVKRILANRQSAQRSRVRKLQYISELERS…
McbZIP14	Momordica charantia	Moc04g04810.1	F	MDDGELDFSNQEVFSSPNMELPSSCSMDSFFDELLKDTHTCTHTHTCNPPGPDYSHTHTCFHVHTKIVPAPTDDKVVTDDTAESTEKKSKKRPTGNREAVRKYREKKKARAASLEDEVVRLRALNQHLMKRLQGQAALEAEVARLKCLLVDIRGRIEGEIGSFPYQKAVNPNLSNPSIPGAYVMNPCNMQCGDQVYCLHPDVDGSRSGEGAVINGQSFGACEFENLQCLANQDSGLKELPGCEIGNVIPNDISSAATKKKGGSRKETWT
McbZIP15	Momordica charantia	Moc04g05210.1	I	MGDTEDARTDRNLQCSFGASSSSAVKHHFSMDQLKLSQMNCSQVRPQHFQSNFLGENNRRIGIPPSPNSTQIPPISPYSQIPISRPMNQQSFNPVPTHSRSLSQPSFFSLDSLPPLSPSPFRDSPSTSNSDQVSADTSMEDRDASSHSLLPPSPYMRANSSKIGDALPPRKAHRRSNSDIPFGLSSMIQSSPLLPFSGSGGLERSTSNKENAGMLRPASQFVKREPSLEKSVDNNLEGMGERKSEGETVDDLFSAYMNLDNIDLFNSSGTNDKNGHESREDLDSRGSGTKTNGGDSSDNEAESSVNESGDNSQIPGLYSSAEKREGIKRTAGGDIAPTTRHYRSVSMDSFMGKLQFGDESPKMPPTPPGIRSGQISSNNLVDGNSTPFSLEFGNGEFSG…
McbZIP16	Momordica charantia	Moc04g06700.1	A	MNFRSLEDMPPGDGTLAKAQASFTLTRQPSIYSLTFDEFQNTWSGLGKDVGSMNMDELLKNIWTAEESQAMTSAATTTAGGAGAGSAYSGNGNLQRQGSLTLPRTISQKTVDEVWKNLSEENTSVKDGCGVQGNLPRRQPTLGEVTLEEFLARAGVVREEPQHIERPFNCGFYGGLSRDDNNASLALGMLMGNQIAENKNMVSNQNQNAVFLGAGGVRSSQQQQQQPLFPKPATVTFASMNLANNHQLATPGSGTTLVAAPKPPLHDTLQGGSIGAVGLGSRGVTVASRSPTSTTSSDLITNINIETPSYSPVPFSFGRGRRSSGTLERVVERRQRRMIKNRESAARSRARKQAYTLELEAEVAKLKEMNQELQKKQREIMEMQKNQILEKMKCQLGVR…
McbZIP17	Momordica charantia	Moc04g13840.1	A	MASSNVEMASTSKTNPDLPRESSVCSISTIIADLHHSDSSRNLVSMSMDDLLKNIYSDGQSHNQVQVQVQDETTIIGASIARQESFPLPKDLSTRTVEEVWKEIVAGSDQRREAATDQEITLEDFLSKAGAVREDVRVPVISKPGGYAVDSTALNNQFQMPSQQLEGAMVAYGSGIEGRMVGVGRGKRRAVEEPVDKATQQKQRRMIKNRESAARSRERKQAYTLELESLVAQLEEENARLLREEAEHVKERSKQLKEKLIPVIEKRRPQRVLRRVNSL
McbZIP18	Momordica charantia	Moc04g26330.1	D	MNPRNLLFTPGHAREPLTGTPGSANAHSNPGQSILNSSDQRCGCLFLLSDFEKPCFGGKLLCHVEDSEPPTSVKLENRSFRRVSSSVFGLKSTHAGALPIHLPYASSDLASSGTGYLDTGQQLMRLKRVAPPHTTAVTVAAASSLGNGSFENWGESAMADNSQQTDTSTDIDTDERNQGAANGALMAVDSLDHSKMKSADQKTLRRLAQNREAARKSRLRKKAYVQQLENSRLRLTQLEQELHRARQQGIFLATGAGDHCLSMAGNGALAFDLDYARWLDEHQRLINDLRTSANSQMGDDELRFLVDGVMAHYDELFRLKRVGAKADVFHILSGMWKTPAERCFMWLGGFRSSELLKIVGNHLEPLTDQQLMGICNLQQSSQQAEDALSQGIEALQQSL…
McbZIP19	Momordica charantia	Moc04g29020.1	S	MEISGALFPAAENYGYGMIQNLNINGLLSYIPVNSTSTSDEGDYQTQKHGIIVDERKRRRMISNRESARRSRMRKQKHLDELWSLVVRLRTENQSLMEKLNQLTESQEQLLQENAKLKGEASDFFRMLTGLQMGSPYTTHMRELEEVPCNTFDLIAESSTQSNE
McbZIP20	Momordica charantia	Moc04g32260.1	I	MDLNFTARKPPQTAARMDIEQMPEAPQRGYHHRRSHSDTSFRFANFDDLLFDPPDLDLSSSLRSPSPSPSPSPVGACVAVDSFSSKSPEDASASKPRAGNSGSFYGGHCRSLSMDSDFFEGLGIAGDGSDGEVLGGRVGVGEKKMGRHRHSNSMDGSFTSSFEAESTVVIDNSKKALAPDKLAELALMDPKRAKRILANRQSAARSKERKIRYTNELEKKVQTLQSEATSLSAQLTVLQRDTTGLSAENRELKLRLQAMEQQAQLRDALNDTLREEVQRLKIAAAQLPAANGSNSFNTGGGLPPQFPTALHPSLLQFGDSPNHRHQQLLHMPQPDAQGVSSLSQLPGG
McbZIP21	Momordica charantia	Moc04g32410.1	A	MASSKLLASSNSRNSDLSRGSSSSSSSSSSLLKGQFLSNRARNNDRGTLSLSSMTVDGLLRNGYDSNPTESILLDAQITLVDSPNPSSFPMNATATNSSAVIDTNHTASSAAPKTVDDVWREIVSGERKELKEEVADELITLEDFLVKTGAVPVEDVKLPQTERLSGGIYSFDPIPPTQFQALDKVEGSIIGFGSGVDLIGSGGSGGRGKRGRAALEPLDKAAEQRQRRMIKNRESAARSRERKQAYQVELESLAVRLEEENERLLREKAERTKERFKQLMEKVIPVVEKRRPPRVIRRVHSMTW
McbZIP22	Momordica charantia	Moc04g32930.1	G	MRRTKNESEDNIPSKDQILSPLADEDSGGNANGIVLKKGPWTSAEDAILVDYVKKHGEGNWNAVQKHSGLSRCGKSCRLRWANHLRPNLKKGAFTAEEEQLIIELHAKMGNKWARMAAHLPGRTDNEIKNYWNTRIKRRQRAGLPLYPPEVCLRAWQASQQTQDTGGSNIGDKDRHDLLRANSYDIIPDVTFQSLKHQAVPTFSYLNELPDISSCMMKRGLDSSQYCNFMQSTAHRQKRFRESTSLFPGPDGSVKTPFHQFEDNSYDQVAQSYGSPFPLDPNPTSKNAMSFGSFEGSHSLTNGNSSASQHSKETEKLELPSLQYTETDLSSWDPPIPPGMFEPVDPFIQSPPTFMLGSDCPSPRNSGLLEALIYESKTIGCPKNHPSDKNSNSCSVTPG…
McbZIP23	Momordica charantia	Moc04g37220.1	S	MQPGEVTGLQYLVPPNLSPYATHFPMAQNNLPTMQLNQFSSPLYNFQVPSQVQEFNRQPCLSSNSTSDEADEQQQSLINERKQRRMISNRESARRSRMRKQKHLDELWSQVVWLRNENHQLIDKLNQVSDCHDRVIQENARLKEQTSELRRMLTDLQVNSPYPNFRELEDIPPNTTSES
McbZIP24	Momordica charantia	Moc04g39570.1	D	MATSPEREEYVHFTLMIGQQSMSSSSTQLCASRMGIYEPFHQFSSWGNAFGSRLESSVSPIIKVDDCVDNKPEFIPSESMDHLESSQEMNKPINDKVQRRLAQNREAARKSRMRKKVYVQQLETSRLKLAQLEQELERTRQKGVYSSCVIDTGHLGFGGSVNPGIAAFETEYNHWVEEQQRQIIELRKALQLHITDIELQILVESSLKHYYNLFCMKQNAARADVFYLMSGVWRTSAERFFLWIGGFRPSELLNVLKAYLEPLNEQQRADIHNLQQSSRQAEDALSQGMEKLHQNLSHSIANDPLGSYISQMGDGMEKLEVLKSFISQPSDCYNFLEQADHLRQETLKRMSHILTTKQAAQGLLALGEYFHRLRVLSSLWSARPREPS
McbZIP25	Momordica charantia	Moc05g04350.1	G	MGSGRSGFLHFPDTRQRAPDMESCYPRRIESPADCNWCLRSVILLVKVPGLSYSCTMGNSEQAKSVKSEKPSSPTPDQKNMSNSASIHVYPEWAAMQAYYGPGVTVPPYYNSAAVASGHAPHPYMWGPPQMIPPYGTPYAAIYSHGGVYAHPAVSIGPHSHGPGVTSSPATAVTPLSIETPSKVSGNGSQGLMKKLKGFDGLAMSIGNARTESADGGVEHGPSESMETEGSSDGSDGTTAGANQTKRKRSREGTPTTGKDAKVESQASPVSAAEVNEGSKKLLGATKAADVTGKLVGSVISPGMSTALELMNPSSINAMTSPTSVPQPCPVLPSEAWLQNEKELKRERRKQSNRESARRSRLRKQAETEELSRKVESLTAENVAIRSEIGRLSENSEKL…
McbZIP26	Momordica charantia	Moc05g08140.1	I	MDTEKKQGFAGGFLHQSSRYSGFSSNESSFNGKSEVPSSSMSFPPLAPSGNSDWGQSGRGISTDSSRFSHDISRMPDNPRRNAGHRRAHSEILTLPDDICFDSDLGIIGGADGPSLSDDTEEDLLSMYLEMDKFNSSTATSASQMGDSSSAGVEAAATSTDDIAVGLKERPRVRHQHSQSMDGFTNIKPEMLVSGSEEVPAADAKKAMSAAKLAELALIDPKRAKRIWANRQSAARSKERKMRYIGELERKVQTLQTEATSLSTQLTLLQRDASGLNAENGELKMRLQTMEQQVHLQDAGQQFYPNNQTAHTLLTAQQFQQLQIHSQQQQQQHFQYHQLHQLQQQQIGGIKKKGSVSSQSSEDNMSDSKPPTTC
McbZIP27	Momordica charantia	Moc05g08150.1	I	MDKEIPQSHAGGFLPPSFYSGISPNGGSFNGKSETDLSSMSLPPMAPNANSDSGHRFSHDISRMPDNPPRNIGHRRAHSEILTLPDDIYFDSDLGIIGGSAGPSLSDDTEEDLLSMYLDMDKLNSSSATSAIPMGESSTAIAEVAVTHASATGSATSVDDSAVGLKERPRVRHQHSQSMDGLSTIKPEMLVSGSEEVSAADTKKAMSATKLAELALIDPKRAKRIWANRQSAARSKERKMRYIGELERKVQTLQTEATSLSAQLTLLQRDTNGLAAENSEMKLRLQTMEQQVHLQDALNEALKEEIQHLKALTGQAMQSGGPISNFASFGGGGQQFYQNNQAMHTLLTAQQFQQLKINSQKQQQQQHFQYHQLHQFQQQQAGDMKMKGSMSSSSLKDNS…
McbZIP28	Momordica charantia	Moc05g08160.1	I	MEKDKPQSHSGGFLPPSSRYSGLSPTGSSFNGKSEAATSSMSFPPMAPSANSDSGQFGRGMSSDSNRFSHDISRMPDNPPRNIGHRRAHSEILTLPDDICFDSDLGVVGGADGPSFSDDTEEDLFSMYLDMDKFNSSTATSAVQVGESSSGVVEARSTHASGIGAATSKDDASVGLKERPRVRHQHSQSMDGLTTIKPEMLVSGSEEVSAADAKKAMSATKLAELALIDPKRAKRIWANRQSAARSKERKMRYIAELERKVQTLQTEATSLSAQLTLLQRDTNGLSAENSELKLRLQTMEQQVHLQDALNEALKEEIQHLKVLTGQPIPNGGSMTSFASYGTSQQQQFYQNNQAVHTLLTAQQFQQLQIHSQQQQQQNFQYHQLHQLQQQPTGDIKMKG…
McbZIP29	Momordica charantia	Moc05g26710.1	D	MGSRTVKIGADDINKTVNGMPSFVSSMPTSNNSMGAEGSSIPSSRIPDLRTLEQTLGFHIEDVDLTRNPLYNQIKSNSSTLNNNIQFGGLIKPLTSTDVNLPTAIMGSQTLPLQKESNPNLVSTSSGPRENWGESNMPDTSTRTDTSTDDTDDKSQRLDKDQGNSLGAYDSGNKSKEKTADQKTLRRLAQNREAARKSRLRKKAYVQQLESSRLKLTQLEQELQRARQQGIFISSSGDQAHSMSGNGALAFDVEYSRWLEEHNRLINELRAAVNSHAGDTELRTIVDNVTAQFDDIFRLKGIAAKADVFHILSGMWKTPAERCFLWIGGFRSSEILKLLVNQLEPLTEQQLMGICNLQQLSQQAEDALSQGMDALQQSLAETLASGSPATSGSSGNVAN…
McbZIP30	Momordica charantia	Moc05g27210.1	B	MADPIAEDQNPNPNPYASEFDSLQIPPLDSLFFSDPNHNVPGEEEPFIYASGSAFDFGFDENSDFELTFDDLEDLYLPSEADDFLISENSPESAPHVPPQGSPGSGSSAVSGDQSPDDCKFLDNYQSSKLRTMDSECLSAHSGGWDSKASRVLNCSSPQHGGSDQEFSGGPASSQGSGSGNCGSGVSEGINCPSRDAEYYDDTVDQKIKSEEMEKNCMAKRKKEHDEGNADSRSAKYRKASGPADSINPQLGSIAINEDEEKKKARLMRNRESAQLSRQRKKHYVEELEDKVRTMHSTIAELNGKISYMMAENAGLRQQLSGSGMCQPPPPGMYPHPSMAPMTYPWVPCAPYVVKPQGSQVPLVPIPRLKSQQPAPVARGKKNESKKAEGRTKKVASVS…
McbZIP31	Momordica charantia	Moc05g28220.1	D	MASPNTKSSHLQQQQQNQPVLHHHQQQQILQTPSSSSFNFQNHHLHFHDHHPNIGINLPSISPNFITKDGAGDDLGELDDQALFLYLDGQEPSTATTTPQDQRQSSGMRPPTLNIFPSQPMHVDPSPTKGNTALIGHGDSKIKASEPSKELANQRSSGATASGPTTEPPAKPPKREANRKGLTSSSEQEGPKTPDPKTLRRLAQNREAARKSRLRKKAYVQQLELSRIKLTQLEQELQRARTQGMFLGGGAAILGGDQGLPAGLHSLSSDAAVFDIEYGRWQEEHHRLMCELRAAVQEHLPENELRLFVDNCLAHYDEVMNLKTMVAKSDVFHLVSGTWKTPAERCFMWMGDFRPSELIKIVMGQIEPLTEHQILNICGLQQSTQESEEALSQGLDALN…
McbZIP32	Momordica charantia	Moc05g30230.1	A	MQLQALSRSRKKKMVVTESEMMSHDEVDSPLQSEQQQIKHHGFSSLGRQSSIYSLTLDEFQHTLCESGKNFGSMNMDEFLTSIWTAEENQAINAGQSQTAVAGLGNAQAHFPVAGASAEKRNIEKQVSLPRQGSLTLPAPLCRKTVDEVWSEIHKAQQGQNQNGNDGNANSQNPKSAPRQPTFGEMTLEDFLVKAGIVREHRGAEVGMSQSLLPPQQYGVYQNSNHTIGAGYVSGSIMGLSTSAASGGASGGATGSGGGGGITTYQPVPQGGSAIGDTSGYAGNSKRNSVYSSQPPPAVCYGGRVVNGGRGGGGGGGYPPAQPMGMAGPVSPVSPDGMCTNQVDSSNQFGLDMGGLRGRKRIIDGPVEKVVERRQRRMIKNRESAARSRARKQAYTVEL…
McbZIP33	Momordica charantia	Moc05g30360.1	J	MAADQMVKVEIEAAEALADLAALAVRESGAQPSDKKWRTKLKGKRARKDVKSESPTNDFLDSLPSRSDLDRRIEDRGVVSQQPSEKECTNQSRSDCETTRKMLKTEKEVELSKAEKEERRVRRILANRESARQTIRRRQALCEELTKKAADLAWENENLKREKELALKEYHSLETTNKELKEQMAQAVKPKVEEIPGNNRSSHLQIPPLPTNYPLFLYGRPPFASYFWPSSPYQHELPNVVVIPSSIHLPTNSNVSDSSHVHENFTNSNGPSTPFCLLPCSWLLPHHDRRNQQGPQVSCSTGNNQEDICLNSQNSCHTSKVAVRAESRHSSLPSTEEKKEATDSTEALNPKNHIQNPVGVAVGGFETDAKAQVRRMISPVRFKCIESTSAVKQDNRSKD…
McbZIP34	Momordica charantia	Moc06g10220.1	A	MGIQTMGSQLNGQQSHLQPSPLIRQNSWYSLTLDEVNNQLGEMGKPIGSMNLDELLHNIWTAEANQFIGMENESSSSVSSLQRQASFTLARAFSGKTVDDVWRAIQQGQKKRYGEDLRSQNSEVTPGDMTLEDFLVQAGLFAEASPTATMGLVAIDAMAQQNFSQKMCLLSSSPSLGTLSDTTTPKWKRDPSDTLEKTMDRRLKRKIKNRESAARSRARKQAYHNELVNKVSRLEEENVKLKKEKEFENMVQMEQTSEPKYQLRRTSSASF
McbZIP35	Momordica charantia	Moc06g23520.1	C	MFELEIDELRCNVDRNVRDELRPVAQHLPRTLLRPAKQRISCSPSVQRKAGILVNSENVSSSREQTDEEDDVEGENDMNDQTDPAYAKRVRRMLSNRESARRSRKRKQAHLTELETQVAELRVENSALLKRFSDISQKYSEAAVNNRVLKADLETLRAKVQMAEETVKRITGTKLMFYAMSEASSISMQSSFDGSPSEISTDVPNNHIADISSSNIQQSSPATTMVSPNKSARTASLSRVARLEHLQKRIRGSSSSCDPSEKGDQQ
McbZIP36	Momordica charantia	Moc06g36270.1	G	MGGSETNKSVKEESKTTPATIQEQSSNTSTGTVNPEWSGFQAYSPIPPPGYLATSPQAHPYMWGVQHIMPPYGTPPHPYVAMYPHGGIYAHPPMPPGSYPYSPFAIASPNGIAEASGNTPGNMEGEGKPSELKEKLPIKRSKGSLGSLSMITGKNNELGKPSGTSANGVYSKSAESESEGTSERSDADSQSDSQLKSGSGKDSLEGGANPNGLIHGSQNEGHSLAHPLVNQTMSILPVQASAAVTGPATNLNIGMDYWGAPTTSVVPSMCGKVPSGPITGGVAAGSRDSVQSQLWLQDERELKRQRRKQSNRESARRSRLRKQAECDELSQRAEALKEENASLRSEVDRIRSEYEQLLSENASLKRRLGESDGNEDTRSAKNGQNSIKEDQYTARAEPT…
McbZIP37	Momordica charantia	Moc08g01730.1	D	MSDLVARTGRHQQRYDAGCRLIAGCIPFRYRSSDDESSDKVVEVLMIDTPSGPGLLFPKGGWENDETVEEAAVREAIEEAGVRGELMGFLGDYHFKSKTQQDEFSPDGLCRAAMYALFVNEELESWPEQNTRNRSWVTIPEAVEKCRHAWMTDALVLDWRGLEQPPSPPGPLSHSRNQDPAALSSSLVTQVSFEASSVALLYSTELQNSADSGECQTYMCSDRLILDSGHLEKEQMDEKLSYLNIYFRALLAHGIDNCIAQEEGPFLLHFWFGTCEKSIGYPLEEAIRPTGSPTVRGDMFNEEASMADASPRTDISTDGDTDEKNQRSDRGQALIMASDSSDRSKDKTDQKTLRRLAQNREAARKSRLRKKAYVQQLESSRLKLTQLEQELQRARQQGI…
McbZIP38	Momordica charantia	Moc08g03530.1	C	MFPSSGDGMKRSASELALEEYLKKAVASPEVTDADDDLQNDDVFKIEREVRSPTTADACFFRDIDFSFFLKNRERGIIRENGKLQEIVDALVNCGGGLAEAPFWTQNLTPKHSTISATMDSQSSIVSSPTSGSNLMGREQQRGNNNSGSSQDQSDDEIDAASCELSTHDPLALKRIRRMISNRDSARRSRKRKQAHLAELETQVKQLKGENETLFNQLLDASQQYRDANTNNRVLKSDVDALRAKVKLAEDTLARGSMTCSLNQLLQSHLSTPQPQTALRRVSNIASLPPGLPGDEVSYSSMTMSGQNPTATGLGNSDMHMKTGMASEAVSCVSGVWHRN
McbZIP39	Momordica charantia	Moc08g04420.1	H	MIRKKKMRDAIDERFLTQPLDVVDVDDGVGGAIVDDLRKEKKEQATSSAAASSLPSSSERSSSSALHLEVKEGMESDEEIRRVPEIGGESAGTSASGRDTGSVAGPDRVQVSREGQRKRGRSPADKESKRLKRLLRNRVSAQQARERKKAYLNDLEIRVKDLEKKNSELEERLSTLQNENQMLRQILKNTTASRRSGE
McbZIP40	Momordica charantia	Moc08g06630.1	A	MNFKDFGSDPSAGNGGGGGRPPANYPLARQSSIYSLTFDEFQSMGSIGKDFGSMNMDELLKNIWSAEEMQTMASSAAAAAAKEGAGSVGGTGGYLQRQGSLTLPRTLSQKKVDEVWKDIINEHAGAKESNTVASNLQQRQQTLGEVTLEEFLFRAGVVREDTQVTGNTNNGVFFGNNTGFGIGLQRQAKIPENNNHLPIQSSNLSLNVNGVRAHQPQPIFPKQTTAVTYGSQLPLPSDGQLASPGIRGGIMGISDQGLTSNLMQGSALQSGRMGVVSLAAGPIPVGTGSPANQLSSDGIGKSNGDTSSVSPVPYSLNGGLRGRRSNGTVDKVVERRQRRMIKNRESAARSRARKQAYTMELEAEVAKLKEENQELRQKQALELMDKQQGIKKRCLRRTQ…
McbZIP41	Momordica charantia	Moc08g07710.1	S	MDQRKRKRMQSNRESARRSRMRKQQHLDELMAQVTQLRKENAQIHSNINITSQLYMNIEAENSVLRAQMAELTQRLQSLEEIGDCINSNGGFGEADQEEVFQIQTNAAADCFMNPLNLLYVNQPIIAAADIFHY
McbZIP42	Momordica charantia	Moc08g34570.1	S	MASIQREGSLGSNGRSQSGIPDERKRKRMQSNRESARRSRMRKQKQLEDLASEVGRLEIANNQLLQSISAKEQAFIQVDNMNNVLRAQAMELTDRLRSLNSVLHIVEEVSGLAMDIPEIPDPLLKPWELSRPVPPVVADMFLCVRILLWVGVCMSYCRVIVSIAFCKCGSSKKMSRVRISVVNVDSSPNSYIFCWIESNSSLGENGICFILCSAVTAG
McbZIP43	Momordica charantia	Moc08g37240.1	S	MSQDNTNMMHLNQFSNPLSKFQYPSQVQDMNLPSFSSNSTSDEAEDQQLSLINERKQRRMISNRESARRSRMRKQKHLDELWSQVIWLRNENHQLIDKLNQVSESHDRALQENAQLKEEASELRQMITDFQLHNPYQP
McbZIP44	Momordica charantia	Moc08g42840.1	C	MDRVFSVGEISDQYWSSQTAAAPPPPSRPPAMAADVGSKMNRSASEWAFQRFLQETSASPPHSSAPDHGEVIEIKDSALNQSQKLNANHDRISNCNSGSIYTNAAPTTTADNGAAAPPNIPIDSEEYQAFLKSKLHLACAAVALKRGSFTKSQTSSTSADCGSQASTTLGIQASNIGAENNSLRSPDKDINGVLGVTSSPLVPKISEVRARSATSGSSRDQSDDEEIEGETETTENKDPADVKRVRRMLSNRESARRSRRRKQAHLTELETQVAQLRVENSTLLKRLADISQKYNDASVDNRVLKANVETLRAKVKMAEETVKQVTGNPMFHAMSSISSIDISSFNGSRSETSTDAAVPVQDDPCRIYQPASNNPVGARDIRVNNGLAGISQVDSGQQS…
McbZIP45	Momordica charantia	Moc09g08830.1	C	MHTFFSSEDLPDNSFWQIPPPPPSSPPSHSPFRSADPSLTMNRSPSEWAFERFLEEVSSLPVNSCPSTTSDRVAVSPVDVASPASQSSTSKRDEADDEIVEIKKADCDHDRPHPIPSLDPSKMARKNSDQYRTFLKNQLDMACAAVALSRAASSEPKGPVHAADHRGQTSNGFQFGSHAQGQGSDRGFSTKESEANGSPLGIPSLPAVPKKLGLQAAQTTSGSSRDESDDDELEGDIENIENMDPTDARRARRMLSNRESARRSRRRKQAHLNELETQVGQLRVEHSTLLKRLTDVNQKYDVAAVDNRILKADIETLRAKVKMAEETVKRVTGVNPLLVAMSQSHMPFVNSQMPMQSNTQFFHQNVSAFASTTPPHHHNLEAPPLVGNSQNDVASKMTD…
McbZIP46	Momordica charantia	Moc09g32090.1	I	MEMQDPTNPNPGSHLQNHVSSNSPMPSSSNPTPFRGSFHRRAHSEVHFRIPDDLDLVSDPFDAPSSGFGDLGFEDDLLCTFMDIENIGSRIENGPSKPEAAGVGGPPVENVEGEKISRPRHRHSNSADGSSIMESIEAKKAMDPDKLAELWTIDPKRAKRILANRQSAARSKERKARYIMELERKVQSLQTEATTLSAQLTLYQRDTTGLSTENTELKLRLQAMEQQAHLRDALNEALKKEVERLKVATGEVMTATDSYNFGMPQVSYPRSCFPHQPQSVQHNPHRTQRTQVHPFQSSFPNPHQAMFVTSHQPHALTEMFHQDPISRLQGLDIGSRGAEIKSEGSSISSQIDVGTSQGRVETRRNWWSQTVVERVRDALGRRGMKTNEEMELHARMQSR…
McbZIP47	Momordica charantia	Moc09g35490.1	D	MAFLGRWGSGTGDWGRNEKKVASGIPSFTPEISICDQLIAENLKVYAMTDVSPRTDISTDVDTDDKNQRLDMGQRNAVMASDSSDRTKDKSDQKTLRRLAQNREAARKSRLRKKAYVQQLESSRLKLTQLEQELQRARQQGIFISSSGDQAHSMTGNGAMTFDVEYARWLEEQNKQINELRAAVNSHASDTELRMIVDGVLAHYDEVFRLKGVAAKADVFHLLSGMWKTPAERCFLWLGGFRSSELLKLLVSQLEPLTEQQLMGISNLQQSSQQTEDALSQGMEALQQSLAETLSSGSLGSSNASGNVANYMGQMATAMGKLGTLEGFIRQADNLRQQTLQQMHRILTTRQSARALLAIHDYFSRLRALSSLWLARPKE
McbZIP48	Momordica charantia	Moc09g36920.1	E	MSTRQTHLPPRPRCPIQKKTTAGSINGPIVPTPPVNEFFLHHDNSSSLSSGLEEEPTWLNELLSDRESNSRGQPLRRSASDSVTILDGLADSLGSLCIVKDVENSVGNETCEQWDPSCIYGPNSPRRKCSSDFSNYSMVSALSEFVHLHHGAPVHRDICSVAENSSTNLKGDVNESVREINSDENAAKRHSGQRSRVRKLQYIAELERKVNVLQTVESQLAIRVASLLQERVALSIENSKLKQQVTRVRREKLTAEGTHQALKKEVEKLKLVLAKLPDRDRQQVNKSFWTNHLLPAE
McbZIP49	Momordica charantia	Moc09g38390.1	S	MVNGRAWPNNRLRYSCKGRAMVVLAVQAALRLQYAYGRAMLYAWACNALGRIISILSSSLVPIIPPAVIACLSISNLLDKPPEATIKKIPDMIPGEITGLQFFPPENSFQIPSNIGMMQNSFQTLHHFNGLLGNLPLSHIPYPGHEFLAQSSSISYNSTSDEAEEQQKSIIDERRQRRMISNRESARRSRMRKQKHLDELWSQVVRLRTENHKLIDKLNHLSDCHEKVLLENARLKEEASDLRQMLGDLQIGSPYTACLSELEDIPCNTAHLRAESSSYQSITNFIDNLLH
McbZIP50	Momordica charantia	Moc09g41780.1	E	MASVVQPPSLKKRESSATREEDQLIITPLGAGNEVGRSCVYMSYKGKIVLFDCGIHPAYSGMAALPYFDEIDPSTIDVLLITHFHLDHAASLPYFLEKTTFKGRVFMTYATKAIYKLLLSDFVKVSKVSVEDMLYDEQDINRSMDKIEVIDFHQTVEVNGIRFWCYTAGHVLGAAMFMVDIAGVRVLYTGDYSREEDRHLRAAEMPQFSPDVCIIESTYGVQLHQPRHIREKRFTDVVHSTISQGGRVLIPAFALGRAQELLLILDEYWANHPELHNIPIYYASPLAKRCLTVYETYTLSMNDRIQNAKSNPFRFKYISPLKSIEVFKDVGPSVVMASPGGLQSGLSRQLFDMWCSDKKNACVLPGYVVEGTLAKTIINEPKEVTLMNGLMAPLNMQVH…
McbZIP51	Momordica charantia	Moc10g05300.1	E	MGKGPFSFRRSSSRRRPKKAAQLSPSPQPPPIGVSSPPINNNSSAMVSGGGGAVGKVKKKAGGARLWMRLDRWGQSELVEWDKSAIIRRAAIPARDLRILGPVFSHSSNILAREKAMVVNLEFIKALVTAEEVLLLDPLRQEVIPFVDQLRKLLAKNSSSQTQGHGDGTVDERENDVNVSRGGKWLPVSEAVEGEQYELPFEFQVLENALEVVCMYLDSSVADLERDAYPVLDELARNVSTKNLEHVRSLKSNLTRILARVQKVRDEIEHLLDDNEDMAQLYLTRKWMQNQQYDALLGGMASNSTTAIVPNLRRLSSTKSGSVVTSNYLDDNDVEDLEMLLEAYFMQLDGTRNRILSVREYIDDTEDYVNIQLDNQRNELIQFQLTLTIASFAIAVETL…
McbZIP52	Momordica charantia	Moc10g06860.1	D	MNSSSTKFYNPGRMGLYEPIHQIGMWGETFKINANLDTPPSLVIQAETKLENQSDDASLGSLGDPHMYDQEDTRRIDKIQRRLAQNREAARKSRLRKKAYIKQLETSRLKLIQLEQELEKARHQGLFSGSRFDANQLGFSGTTNSGISAFESEYEQWVEEQNRQISDLKTAVHANITDIELRILVENAMRHYFKFFRMKTKAAKADVSYIMSGMWKSSAERLFLWIGGFRPSELLKVLIPQLDTLTEQQISETGSLRKSCLQAEDALRQGMEKLQQNLFESVVAGQLAEGSYPLQMTAAMERLEALVSFVNQADHLRQETLQQMYKILTTRQSAQGLLTLGEFFQRLRALSSLWGNRPCEPA
McbZIP53	Momordica charantia	Moc10g07350.1	S	MASPVGSSLGSPSSDEDLRQIVDQRKRKRMISNRESARRSRMRKQKQLDDLTVQVAQIRSENEQIPVNINFTTQLYRNLEAENSVLRAQMAELRHRLDSLNEITSFINSSTRNLFETEQDHDEICGIDGFVDSWGFPFLNQPIMAAGDMFMC
McbZIP54	Momordica charantia	Moc10g29130.1	G	MNRIEAIDSLLLSCSDWGKHKHRRFINNMDLDFPVTELVQEPALVMVAEEGPTMATGDILPWKMRNRSKSVKATMQEEEKKSSVKSKRVQAKMAKKESESRKLELRLSKSEIEEDFLKMLGKKPPSRPKVVQKHLDFLSPGFCLPNIPLTRIYDVPKSKATKKAFEAHPIESRIFPPSGFEVSEFRTMSSSEMEKPPKDKETKTTPPTTQEQTSTTSAGTVNPDWSGFQAYSPIPPHGFLASSPQAPHPYMWGVQHIMPPYGTPPHPYVAMYPPGGIYAHPSIPPGSYPFSPFAMPSPNGITEASGNTAGSLEGEVKPPEVKEKLPIKRSKGSLGSLNMITGNNNELGKTSGTSANGAYSKSGESASEGTSEGSDANSQNDSQPELGSRQRTLEAEASQ…
McbZIP55	Momordica charantia	Moc10g29940.1	A	MEEVWKDITLSSLHSRSDQDFSAAATPISLHLHHHHASSASNFRGIILQDFLSSSTSKNDSSAAAAATAAAAPPTVLTLNSAGELHFPDNVNPAAHFRPHCHPMIPSSFHGPFDQVLGPPPFAKKRVPDSDCHANSGDRRQKRMIKNRESAARSRARKQAYTNELELEVAHLMEENAKLRRQQEELRAAAAAQVPRKHRLQRTSTAPF
McbZIP56	Momordica charantia	Moc11g00230.1	K	MDDLEFSEDGIIGHIDWMNFFDELPAALEMEPPIVLGESPSAETLSNLSPDSISLWINEIENVLMQDDEDKGFSLPSDDCCDTFLADVLVDSHAGASGADAIVDVDSNASDCGNDFNNYKKDDEDKVSSIPTGDYCGSLTAEELVDSHGRSSGVDAAIDVDSNASDCGDNLNNSQKEKVDAASTDDNVDEDADDSISKKRRRQLRNRDAAVRSRERKKMYVRDLEMKSKFLEGECRRLGRLLQCYCAENQALRFSLEMRCASGASLTKQESAVLLLESLLLGSLLWLMGTVCLFTLPRPPQSTLEPPVPRVRVVEEGPGSAPLNGGGNDDSRYSYASLQTRRCRAARTRMKPSMLEVRAAPSVGLIFI
McbZIP57	Momordica charantia	Moc11g01620.1	S	MGCSSGNSSGSGSGSGSLSQIVLQNQSSGSEEELRQLMDQRKRKRMQSNRESARRSRMRKQQHLDGLMGQVANLRENKNQIVSRINLTTHLFLNVEAENSVLRAQIMELSHRLESLNQILFHINNTAAEEQEDDDFLPSFDDDSYFDIHNPFANSFFLAQHQPIMASADHHHVLHY
McbZIP58	Momordica charantia	Moc11g03710.1	S	MFLSGEQDVRFCRPVLESGFTPSEIQELWSLFEDPAGSSRAVDDERRRKRMMSNRESARRSRLRKKKHLENLTVQMDRLKVKNQELKRQLNVVMNRYFMVRRQNDRLWSEYVALHARLSDLYRISMQQKIKNNDNSNSCMQILF
McbZIP59	Momordica charantia	Moc11g05580.1	H	MQERSAAAAANPIAAGRLRSSSERSSSSAFQLEREIKEDIGVDSDEEEISRVPQICGNSASAGGTSASGKARAQSAGSDGPRSRGRSAADKESKRLKRLLRNRVSAQQARERKKAYLNELEIRATNLEKRNSELEEKLSTLQNENQMLRQILKNTTTNKRSDGDAANANESI
McbZIP60	Momordica charantia	Moc11g07690.1	A	MNLDELVLRNVMSVEEAEAELAHDSSSSSPAAAAATASLFLRKRNGDNHVEPPQPDPMADVLVSAEGMDWVHYQRALLIDSKLPVSQTVYNHGSVPDIGVYNLQTMSMPTPTSASSNSDFQAGNSGRKRRQLDDMKEKTIERRQRRMIKNRESAARSRARKQAYTNQLEHEVLCLRKTNSWLRKQEARSRKNVLVKSNSNA
McbZIP61	Momordica charantia	Moc11g10040.1	E	MAQLPPKIPSFPQNWPLFPPPPPPPSSSSSAAQPHHGSSWVDDFLDFSTARRGLHRRSISDSIAFLETPFSDECRNSSAAAVLHGPPNSFDRLDDDQLMSMFSDDISMAIPASSNPSSPSDQNSNNDDDKTLPSSEPPSSAALHHPKNEPGEVQSSHSQPPTPPSSAAADSTIDPKRVKRILANRQSAQRSRVRKLQYISELERSVTTLQTEVSALSPRVAFLDHQRLILNVDNSALKQRIAALAQDKIFKDAHQEALKKEIERLRQVYHQQSLKKMSGLPAQPCSGEGHPPEVGESPPRAAETAEKEEAVS
McbZIP62	Momordica charantia	Moc11g13890.1	I	MLMEIPKFSARKPPQAAAMDIDQMPENPHRGSHHRRSHSDSSFRFPNLDDLLFFDPSELDLSILSSPSPPRAGGAPMAVDSSNPKASDDAVRPKPEPVVSGPFGGHLRSLSMDSDFFKNLDLGGDCGEIDSLGRKTPVSEQRPVRHRHSLSMDGSSSSFEADSTLIDGVKKAMDPERLAELALIDPKRAKRILANRQSAARSKERKIRYTNELERKVQTLQSEATTLSAQVTILQRDTTGLTVENKELKLRLQAMEQQAQLRDALSEALKEEVQRLRIAAGQVPSINGNPFNRPPQYSSSRPPLHHFSSAHAQQGQQQPQPILATNQQQSDPKWTSSSQLLGRNPDGQPKP
McbZIP63	Momordica charantia	Moctig00073g100.1	E	MPHLPPKIPNLATPPNWPHSIATSPALHRDSIAFLEMSMLSRASLASAAPGYAFDRSDDEQFRSMLSDDQPTSSDYNRDHEKEAAAKCEKLHPCQNAATNISSKDRIFDPKRVKRILANRQSARRSRVRKLQYITELERSVTSLQAEVSMLSPRVAFLDQQRLLLNVDNTALKQRIATLSQDKIFKDADEEELKREIERLGQLYHRQQIKTKEPTSPADQNQNQKLLYDQQNPNPLRVYIRRILDHRMGLMLYYSGSRPSRHRLDLHGVGNHLRGSRPMGRALLGAEVW
SebZIP1	Sechium edule	Sed0000104.1	E	MENSKVLLNMRNMTYSGKQHALLPPKSPFHSGSSSYSADYFPNPIIGSRAALNPREGNVQHHRTSSESFLMEEQPSWLNELLDEPETPVQRGGHRRSSSDSFAYLDAANVSNKNYTQDDSQCKNISLPSWASQDFDFHKDPHQASFHMKANWMQQKNRTRELPPTTFTTNACARPSAKSSILLESLGSVSTPQETNGFSSTTTEKQDSGETGLQDPKSSQRIDSPHVKQAPADTDIKRAKQQFAQRSRVRKLQYIAELERNVQALQEEGSEVSAELEFLSQQNLILGMENKALKQRLESLSHERFIKSFEHEVLKREIGRLQMLYQQQQQPQPPPSSLKRTKSRDLETQFAKLSLRQKDERSGPESVAGPVQI
SebZIP2t1	Sechium edule	Sed0000125.1	F	MEDGELESSNPEVFSGSNAVELPTSCSMESFFDEILKDTHACTHAHTCNPPGPDYSHTHTCFHVHTKIVSSPMEEKVSTDDTADSVDKKTKKRPIGNREAVRKYREKKKARAASLEDEVVRLRALNQQLLKRLQGQAALEAEISRLKCLLVDIRGRIEGEIGSFPYQTPANSNLPNQNVSGSYMINPCNVQCTDQAYCFHPGDGGKSGESVLLNGQSFSGCDFENLQCFANHNAGAQELPDCGLGDTISNINCSELNQKKGGRVCKKTKNMKS
SebZIP2t2	Sechium edule	Sed0000125.2	F	MEDGELESSNPEVFSGSNAVELPTSCSMESFFDEILKDTHACTHAHTCNPPGPDYSHTHTCFHVHTKIVSSPMEEKVSTDDTADSVDKKTKKRPIGNREAVRKYREKKKARAASLEDEVVRLRALNQQLLKRLQGQAALEAEISRLKCLLVDIRGRIEGEIGSFPYQTPANSNLPNQNVSGSYMINPCNVQCTDQAYCFHPGDGGKSGESVLLNGQSFSGCDFENLQCFANHNAGAQELPDCGLGDTISNINCSELNQKKGVYERFCPSYVL
SebZIP2t3	Sechium edule	Sed0000125.3	F	MEDGELESSNPEVFSGSNAVELPTSCSMESFFDEILKDTHACTHAHTCNPPGPDYSHTHTCFHVHTKIVSSPMEEKVSTDDTADSVDKKTKKRPIGNREAVRKYREKKKARAASLEDEVVRLRALNQQLLKRLQGQAALEAEISRLKCLLVDIRGRIEGEIGSFPYQTPANSNLPNQNVSGSYMINPCNVQCTDQAYCFHPGDGGKSGESVLLNGQSFSGCDFENLQCFANHNAGAQELPDCGLGDTISNINCSELNQKKGVYERFCPSYVL
SebZIP2t4	Sechium edule	Sed0000125.4	F	MEDGELESSNPEVFSGSNAVELPTSCSMESFFDEILKDTHACTHAHTCNPPGPDYSHTHTCFHVHTKIVSSPMEEKVSTDDTADSVDKKTKKRPIGNREAVRKYREKKKARAASLEDEVVRLRALNQQLLKRLQGQAALEAEISRLKCLLVDIRGRIEGEIGSFPYQTPANSNLPNQNVSGSYMINPCNVQCTDQAYCFHPGDGGKSGESVLLNGQSFSGCDFENLQCFANHNAGAQELPDCGLGDTISNINCSELNQKKGGRVCKKTKNMKS
SebZIP3t1	Sechium edule	Sed0000327.1	A	MNFKDFGSDPSAGNGGGGGRAPANSPLARQSSIYSLTFDEFQSMGSIGKDLGSMNMDELLKNIWSAEETQTMASSTSAKEVAAGSGGYLQRQGSLTLPRTLSLKKVDEVWKDIVNEHVGAKNESNVGSSLQQRQQTLGEMTLEEFLFRAGVVREDSQLPANPNNGGFFGHNAGFGIGFQRQGKLPENNNHIPIQSSNLSLSVNGVRAHQPQPIFPKQPTMTYGSQLPLPSDGQLLASPGIRGGVIGISDQGLGTNLMQASALHGGRMGVVSLAPGPIPVATGSPANQLSSDGIGKSSGNTSSVSPVPYALNGVRGRRSNGIVEKVVERRQRRMIKNRESAARSRARKQAHTMELEAEVEKLKKENHELRKKQAEILEMQKDRALEVMDKHHGIKKRCLR…
SebZIP3t2	Sechium edule	Sed0000327.2	A	MNFKDFGSDPSAGNGGGGGRAPANSPLARQSSIYSLTFDEFQSMGSIGKDLGSMNMDELLKNIWSAEETQTMASSTSAKEVAAGSGGYLQRQGSLTLPRTLSLKKVDEVWKDIVNEHVGAKNESNVGSSLQQRQQTLGEMTLEEFLFRAGVVREDSQLPANPNNGGFFGHNAGFGIGFQRQGKLPENNNHIPIQSSNLSLSVNGVRAHQPQPIFPKQPTMTYGSQLPLPSDGQLLASPGIRGGVIGISDQGLGTNLMQASALHGGRMGVVSLAPGPIPVATGSPANQLSSDGIGKSSGNTSSVSPVPYALNGVRGRRSNGIVEKVVERRQRRMIKNRESAARSRARKQAHTMELEAEVEKLKKENHELRKKQVNK
SebZIP3t3	Sechium edule	Sed0000327.3	A	MNFKDFGSDPSAGNGGGGGRAPANSPLARQSSIYSLTFDEFQSMGSIGKDLGSMNMDELLKNIWSAEETQTMASSTSAKEVAAGSGGYLQRQGSLTLPRTLSLKKVDEVWKDIVNEHVGAKNESNVGSSLQQRQQTLGEMTLEEFLFRAGVVREDSQLPANPNNGGFFGHNAGFGIGFQRQGKLPENNNHIPIQSSNLSLSVNGVRAHQPQPIFPKQPTMTYGSQLPLPSDGQLLASPGIRGGVIGISDQGLGTNLMQASALHGGRMGVVSLAPGPIPVATGSPANQLSSDGIGKSSGNTSSVSPVPYALNGVRGRRSNGIVEKVVERRQRRMIKNRESAARSRARKQAHTMELEAEVEKLKKENHELRKKQAEILEMQKDRALEVMDKHHGIKKRCLR…
SebZIP3t4	Sechium edule	Sed0000327.4	A	MNFKDFGSDPSAGNGGGGGRAPANSPLARQSSIYSLTFDEFQSMGSIGKDLGSMNMDELLKNIWSAEETQTMASSTSAKEVAAGSGGYLQRQGSLTLPRTLSLKKVDEVWKDIVNEHVGAKNESNVGSSLQQRQQTLGEMTLEEFLFRAGVVREDSQLPANPNNGGFFGHNAGFGIGFQRQGKLPENNNHIPIQSSNLSLSVNGVRAHQPQPIFPKQPTMTYGSQLPLPSDGQLLASPGIRGGVIGISDQGLGTNLMQASALHGGRMGVVSLAPGPIPVATGSPANQLSSDGIGKSSGNTSSVSPVPYALNGVRGRRSNGIVEKVVERRQRRMIKNRESAARSRARKQAHTMELEAEVEKLKKENHELRKKQVNK
SebZIP3t5	Sechium edule	Sed0000327.5	A	MNFKDFGSDPSAGNGGGGGRAPANSPLARQSSIYSLTFDEFQSMGSIGKDLGSMNMDELLKNIWSAEETQTMASSTSAKEVAAGSGGYLQRQGSLTLPRTLSLKKVDEVWKDIVNEHVGAKNESNVGSSLQQRQQTLGEMTLEEFLFRAGVVREDSQLPANPNNGGFFGHNAGFGIGFQRQGKLPENNNHIPIQSSNLSLSVNGVRAHQPQPIFPKQPTMTYGSQLPLPSDGQLLASPGIRGGVIGISDQGLGTNLMQASALHGGRMGVVSLAPGPIPVATGSPANQLSSDGIGKSSGNTSSVSPVPYALNGVRGRRSNGIVEKVVERRQRRMIKNRESAARSRARKQAHTMELEAEVEKLKKENHELRKKQVNK
SebZIP4	Sechium edule	Sed0000386.1	S	MQPSEIASLHHLLLSTPSLYSSQFNMSQDNTNMNHLNQFCNPLSRFQCPSQVQDMNPPSLCSNSTSDEAEDRQLSLINERKRRRMISNRESARRSRMRKQKHLDELWSQVLWLQNENHQLIDKVNQVSECHDRARQENEELKKEVSELRQMLTDFQLHHPYLP
SebZIP5t1	Sechium edule	Sed0000931.1	E	MAQLPPKIPSFPQNWPHNFPPSMPNLSHSPPPPSSAVSNPSWVDDFLDFSTARRGLHRRSISDSIAFLETPSFSDECRNSSSAVAAAVLRAPPTFDRLDDDQLMSMFTDDISLAVSPSSNPSTPSDQNSNDDEKTMTVPSEPPPPPPPYQLKKEPGEVECSSSQLLHQSQPPPPSSATDAGDNSNLDPKRVKRILANRQSAQRSRVRKLQYISELERSVTTLQTEVSALSPRVAFLDHQRLILNVDNSALKQRIAALTQDKIFKDAHQEALKKEIERLKQVYHQQGLKQMGRNQNGAAPPSSGDGSPPRAAEMENELAVS
SebZIP5t2	Sechium edule	Sed0000931.2	E	MAQLPPKIPSFPQNWPHNFPPSMPNLSHSPPPPSSAVSNPSWVDDFLDFSTARRGLHRRSISDSIAFLETPSFSDECRNSSSAVAAAVLRAPPTFDRLDDDQLMSMFTDDISLAVSPSSNPSTPSDQNSNDDEKTMTVPSEPPPPPPPYQLKKEPGEVECSSSQLLHQSQPPPPSSATDAGDNSNLDPKRVKRILANRQSAQRSRVRKLQYISELERSVTTLQRIAALTQDKIFKDAHQEALKKEIERLKQVYHQQGLKQMGRNQNGAAPPSSGDGSPPRAAEMENELAVS
SebZIP5t3	Sechium edule	Sed0000931.3	E	MAQLPPKIPSFPQNWPHNFPPSMPNLSHSPPPPSSAVSNPSWVDDFLDFSTARRGLHRRSISDSIAFLETPSFSDECRNSSSAVAAAVLRAPPTFDRLDDDQLMSMFTDDISLAVSPSSNPSTPSDQNSNDDEKTMTVPSEPPPPPPPYQLKKEPGEVECSSSQLLHQSQPPPPSSATDAGDNSNLDPKRVKRILANRQSAQRSRVRKLQYISELERSVTTLQCS
SebZIP6	Sechium edule	Sed0000970.1	M	MELCSVTAASNLPIMSPDNRHMMNDNMVSTWRRSFVLGSQNEAVSNVGRVAEVRWSNGLPPFSKMGGGEMSLGVGKRSVDGGTEQIVYGRNVDPNTDPRKLKRIMSNRVSAQKSRLKKVQYVADMERKLKSLEAHIAILSPQVELFRNQQHLLQMEQKNLNQRILCCSRNKLIRDAEIEENRAELNRLKELLRKLKQAHEANVWEYSSNFQMQQTDLHLSELNNVISPPPNQD
SebZIP7t1	Sechium edule	Sed0002448.1	I	MNPKHVAVTEREKPVFRKHNTEKNRERERALKLGAKEMQDPASPNPIHTPISNPIPPFNVSRPPALAPAPPNSNKPRPVANANAGNASFLPTPGSHHRRSHSEVTFRLTEDMMDLSGSDPFNGCSEIGSEDDDLFSTYIDVKKLGGNLVDDLNANEVGEKTSKPRHRHSVSVDGATSSSSSMFGEIMEAKKAMPPQQLAELWTSDPKRAKRILANRQSAARSKERKTRYIQELERKVQTLQTEATTLSAQLTLFQRDTTGLSTENTELKFRLQAMEQQAQLRDALNEALKKEVERLKIATGETISSSKSFNLGMHNMAYTPSSFIQFSQQMGAVGPQNMPMPPFSYSPSNMSNHPMHPSDSHSFSEVLQSDSLGRLQGLDISSKGSSLMKSECLSLSAS…
SebZIP7t2	Sechium edule	Sed0002448.2	I	MNPKHVAVTEREKPVFRKHNTEKNRERERALKLGAKEMQDPASPNPIHTPISNPIPPFNVSRPPALAPAPPNSNKPRPVANANAGNASFLPTPGSHHRRSHSEVTFRLTEDMMDLSGSDPFNGCSEIGSEDDDLFSTYIDVKKLGGNLVDDLNANEVGEKTSKPRHRHSVSVDGATSSSSSMFGEIMEAKKAMPPQQLAELWTSDPKRAKRILANRQSAARSKERKTRYIQELERKVQTLQTEATTLSAQLTLFQVFLSI
SebZIP8t1	Sechium edule	Sed0002682.1	G	MGTSEEAKAVKPEKVASPTQDQNNVSNSANVHVFPDWAAMQAYYGPRVAVPPYYNPAVASGHAPHPYMWGPPQMIPPYGTPYAAIYSHGGVYAHPAVSMGPHSHGPGVPSSPAAAITPLSIETPSKVSGNSSQGLMKKLKGFDGLAMSIGNVSTGSADGGAEQRPSESMETEGSSGGSDGTTAGANQNKTKRSREGTPTTVKDAKIETQGSPVSAPEMNEGCTKLMGTTKAADAIGKLGSVISPRMSTTLELRNPSSINTISGPTSILPGSILSPEVWLQNEKELKRERRKLSNRESARRSRLRKQAETEELARKVDSLTAENVSIRSELSRLAENSEKLKQENTTLMEKLKSAQSGRTEALDMNEKRMQQPVNKSINEESNVCKKSSSSGAKLRQLLD…
SebZIP8t2	Sechium edule	Sed0002682.2	G	MWGPPQMIPPYGTPYAAIYSHGGVYAHPAVSMGPHSHGPGVPSSPAAAITPLSIETPSKVSGNSSQGLMKKLKGFDGLAMSIGNVSTGSADGGAEQRPSESMETEGSSGGSDGTTAGANQNKTKRSREGTPTTVKDAKIETQGSPVSAPEMNEGCTKLMGTTKAADAIGKLGSVISPRMSTTLELRNPSSINTISGPTSILPGSILSPEVWLQNEKELKRERRKLSNRESARRSRLRKQAETEELARKVDSLTAENVSIRSELSRLAENSEKLKQENTTLMEKLKSAQSGRTEALDMNEKRMQQPVNKSINEESNVCKKSSSSGAKLRQLLDTSPRADAVAAS
SebZIP9t1	Sechium edule	Sed0002751.1	F	MDDGELDFSNQEVFSSPMELPSSCSMDSFFDDLLKDTHTCTHTHTCNPPGPDYSHTHTCFHVHTKIVNAPTEEDKVVTDDTAESTDKKSKKRPFGNREAVRKYREKKKARTASLEDEVVRLKTLNQHLMKRLQGQAALEAEVSRLKCLLVDIRGRIEGEIGSFPYQKVVNPNLSNPNISDAYVMNPCNMQCEDQVYCLHPGVDGSRSGEGAVINGQSLGACEFENLQCLANHDLGSEDLPGCGIGSAVSNDISSGVTKKKGGSQKETWTW
SebZIP9t2	Sechium edule	Sed0002751.2	F	MDDGELDFSNQEVFSSPMELPSSCSMDSFFDDLLKDTHTCTHTHTCNPPGPDYSHTHTCFHVHTKIVNAPTEEDKVVTDDTAESTDKKSKKRPFGNREAVRKYREKKKARTASLEDEVVRLKTLNQHLMKRLQGQAALEAEVSRLKCLLVDIRGRIEGEIGSFPYQKVVNPNLSNPNISDAYVMNPCNMQCEDQVYCLHPGVDGSRSGEGAVINGQSLGACEFENLQCLANHDLGSEDLPGCGIGSAVSNDISSGVTKKKGLSFAACKFCNLIGKLFRKKYGE
SebZIP10t1	Sechium edule	Sed0003305.1	D	MPLISISCSITENFKVYAMADGSPRTDISTDADTDDKNQRLDMALRNAAMASDSSDRTKDKSDQKTLRRLAQNREAARKSRLRKKAYVQQLESSRLKLTQLEQELQRARQQGIFISGSGDQAHSMAGNGAMAFDVEYARWLEEQNKQINELRAAVNSHASDTELRMVVDGVLLHYDEVFRLKGVAAKADVFHLLSGMWKTPAERCFLWLGGFRSSELLKLLANQLEPLTEQQLLGISNLQQSSQQTEDALSQGMEALQQSLAETLSNGSLGSSNTPGNVANYMGQMATAMGKLGTLEGFIRQADNLRQQTLQQMHRILTTRQSARALLAIHDYFSRLRALSSLWLARPKE
SebZIP10t2	Sechium edule	Sed0003305.2	D	MPLISISCSITENFKVYAMADGSPRTDISTDADTDDKNQRLDMALRNAAMASDSSDRTKDKSDQKTLRRLAQNREAARKSRLRKKAYVQQLESSRLKLTQLEQELQRARQQGIFISGSGDQAHSMAGNGAMAFDVEYARWLEEQNKQINELRAAVNSHASDTELRMVVDGVLLHYDEVFRLKGVAAKADVFHLLSGMWKTPAERCFLWLGGFRSSELLKLLANQLEPLTEQQLLGISNLQQSSQQTEDALSQGMEALQQSLAETLSNGSLGSSNTPGNVANYMGQMATAMGKLGTLEGFIRQADNLRQQTLQQMHRILTTRQSARALLAIHDYFSRLRALSSLWLARPKE
SebZIP10t3	Sechium edule	Sed0003305.3	D	MADGSPRTDISTDADTDDKNQRLDMALRNAAMASDSSDRTKDKSDQKTLRRLAQNREAARKSRLRKKAYVQQLESSRLKLTQLEQELQRARQQGIFISGSGDQAHSMAGNGAMAFDVEYARWLEEQNKQINELRAAVNSHASDTELRMVVDGVLLHYDEVFRLKGVAAKADVFHLLSGMWKTPAERCFLWLGGFRSSELLKLLANQLEPLTEQQLLGISNLQQSSQQTEDALSQGMEALQQSLAETLSNGSLGSSNTPGNVANYMGQMATAMGKLGTLEGFIRQADNLRQQTLQQMHRILTTRQSARALLAIHDYFSRLRALSSLWLARPKE
SebZIP10t4	Sechium edule	Sed0003305.4	D	MADGSPRTDISTDADTDDKNQRLDMALRNAAMASDSSDRTKDKSDQKTLRRLAQNREAARKSRLRKKAYVQQLESSRLKLTQLEQELQRARQQGIFISGSGDQAHSMAGNGAMAFDVEYARWLEEQNKQINELRAAVNSHASDTELRMVVDGVLLHYDEVFRLKGVAAKADVFHLLSGMWKTPAERCFLWLGGFRSSELLKLLANQLEPLTEQQLLGISNLQQSSQQTEDALSQGMEALQQSLAETLSNGSLGSSNTPGNVANYMGQMATAMGKLGTLEGFIRQADNLRQQTLQQMHRILTTRQSARALLAIHDYFSRLRALSSLWLARPKE
SebZIP10t5	Sechium edule	Sed0003305.5	D	MPLISISCSITENFKVYAMADGSPRTDISTDADTDDKNQRLDMALRNAAMASDSSDRTKDKSDQKTLRRLAQNREAARKSRLRKKAYVQQLESSRLKLTQLEQELQRARQQGIFISGSGDQAHSMAGNGAMAFDVEYARWLEEQNKQINELRAAVNSHASDTELRMVVDGVLLHYDEVFRLKGVAAKADVFHLLSGMWKTPAERCFLWLGGFRSSELLKLLANQLEPLTEQQLLGISNLQQSSQQTEDALSQGMEALQQSLAETLSNGSLGSSNTPGNVANYMGQMATAMGKLGTLEGFIRQADNLRQQTLQQMHRILTTRQSARALLAIHDYFSRLRALSSLWLARPKE
SebZIP11	Sechium edule	Sed0003325.1	C	MHTFFSAEDLSDSTFWSPPPPPPPSSSPPSHSPFRSPDPSLTMNRSASEWAFERFLEEVSALPVDTSNRAMAPSVDVASPASQSSTSKRDEDDEIVEIKKVDCDRDRSLPIPSLDPSKMVRSSSDQYRVFLKNQLDMACAAVAFSRAASTEPKVSVLPADHRGQTSSAFQFGSQAQGQGSDRGTSAKESEANGSPLGVPSLPAMPKKLVLQAAQTTSGSSRDESDDDDLEGDFENIENMDPADARRARRMLSNRESARRSRRRKQAHLTELETQVGQLRVEHSTLLKRLTDVNQKYDDAAVDNRILKADIETLRAKVKMAEETVKTVTGVNPLLVAMSQNQMPFVNNTQMPIQQSNSQFFHQNMSAFGNSPPHHHNLERPNPPSLPHVGRSQNDVATKM…
SebZIP12	Sechium edule	Sed0003599.1	S	MASGSKGASPSAIPDDRKRKRMQSNRDSARRSRMRKQKQLEDFTGEVSRLQIVNNQLLQSIGAKEQAFVQVDNINNVLRAQAMELTDRLRSLNSVLQMVEEVSGLAMDIPEIPDPLLKPWEFSRPLPDMFFC
SebZIP13	Sechium edule	Sed0003818.1	C	MKRSASELVLDELLEKTTVGGLKTEPDEEAPIPISPKRTKSFQDSADACSFFRDIDFNFFFTNNREIMDAIVNCGGGLAEGPLWAQNLTPKLSTISATIDSQSSFVSSPTSGSNMMSRDQHQRDINNNNNNNSGSSEDQSDDEIEAASYHQTTDPLSLKKIRRMISNRDSARRSRRRKQAHLTELESQMNQLKVENEALFNQLLDASQQYRDANTNNRVLKSDVNAMRAKVKLAEDTLARGSMNCNLNQLLQSHLSTPQPLTALPRMSNIALPLDLPGDDASYSCVTTMSGRNPTTGLTNSNMHIKSGMASEAVSCVSGIWPRN
SebZIP14t1	Sechium edule	Sed0003829.1	D	MNSSSTKFYNPGRMGLYEPIYPLGMWGETFRSHANLDASTSFIIDHDTKLENQSDDVSIDSLGNPHICDQEDSKRIDKIQRRLAQNREAARKSRIRKKAYIKQLETSRLKLVQLEQELVKARQQGLFAGSRSDDNQLGFSATKNSAISAFESEYELWVEEQNRQICDLRTAVHADITDIELRILVENAMRHYFTFFRMKAKAAKADVSYMMSGMWKTSAERLFLWIGGFRPSELLKVLIPQLKTLTDQQISDTGSLRKSCLQAEDALRQGMEKLQQNLFESVVAGQLSEGSCPLQMTAAMESLEALISFVNQADHLRQETLQQMYKILTTRQSAQGLLILGEFFQRLRALSSLWTNRPCEPA
SebZIP14t2	Sechium edule	Sed0003829.2	D	MNSSSTKFYNPGRMGLYEPIYPLGMWGETFRSHANLDASTSFIIDHDTKLENQSDDVSIDSLGNPHICDQEDSKRIDKIQRRLAQNREAARKSRIRKKAYIKQLETSRLKLVQLEQELVKARQQGLFAGSRSDDNQLGFSATKNSAISAFESEYELWVEEQNRQICDLRTAVHADITDIELRILVENAMRHYFTFFRMKAKAAKADVSYMMSGMWKTSAERLFLWIGGFRPSELLKVLIPQLKTLTDQQISDTGSLRKSCLQAEDALRQGMEKLQQNLFESVVAGQLSEGSCPLQMTAAMESLEALISFVNQMYKILTTRQSAQGLLILGEFFQRLRALSSLWTNRPCEPA
SebZIP14t3	Sechium edule	Sed0003829.3	D	MGLYEPIYPLGMWGETFRSHANLDASTSFIIDHDTKLENQSDDVSIDSLGNPHICDQEDSKRIDKIQRRLAQNREAARKSRIRKKAYIKQLETSRLKLVQLEQELVKARQQGLFAGSRSDDNQLGFSATKNSAISAFESEYELWVEEQNRQICDLRTAVHADITDIELRILVENAMRHYFTFFRMKAKAAKADVSYMMSGMWKTSAERLFLWIGGFRPSELLKVLIPQLKTLTDQQISDTGSLRKSCLQAEDALRQGMEKLQQNLFESVVAGQLSEGSCPLQMTAAMESLEALISFVNQADHLRQETLQQMYKILTTRQSAQGLLILGEFFQRLRALSSLWTNRPCEPA
SebZIP14t4	Sechium edule	Sed0003829.4	D	MNSSSTKFYNPGRMGLYEPIYPLGMWGETFRSHANLDASTSFIIDHDTKLENQSDDVSIDSLGNPHICDQEDSKRIDKIQRRLAQNREAARKSRIRKKAYIKQLETSRLKLVQLEQELVKARQQGLFAGSRSDDNQLGFSATKNSAISAFESEYELWVEEQNRQICDLRTAVHADITDIELRILVENAMRHYFTFFRMKAKAAKADVSYMMSGMWKTSAERLFLWIGGFRPSELLKVLIPQLKTLTDQQISDTGSLRKSCLQAEDALRQGMEKLQQNLFESVVAGQLSEGSCPLQMTAAMESLEALISFVNQETLQQMYKILTTRQSAQGLLILGEFFQRLRALSSLWTNRPCEPA
SebZIP14t5	Sechium edule	Sed0003829.5	D	MNSSSTKFYNPGRMGLYEPIYPLGMWGETFRSHANLDASTSFIIDHDTKLENQSDDVSIDSLGNPHICDQEDSKRIDKIQRRLAQNREAARKSRIRKKAYIKQLETSRLKLVQLEQELVKARQQGLFAGSRSDDNQLGFSATKNSAISAFESEYELWVEEQNRQICDLRTAVHADITDIELRILVENAMRHYFTFFRMKAKAAKADVSYMMSGMWKTSAERLFLWIGGFRPSELLKIISKVKEYKISQVLIGLGTSPLKRIS
SebZIP15	Sechium edule	Sed0004678.1	G	MSSADMDKPPKAKDANTPPPTSQMNPDWSGFESHHMAYSPMPPHAFLASSPQAPHPYVWGLQVHTAFLVVIDAMHIYLNVGFQLQHIMSPYGTPPHPYVTIYPPGGIYAHPSIPPGLYPFSPFAMPSPNGITEASGNTAGSLDGEIKPPEVKEKLPSKRSKGSLGSLNMIIGKNNELGKTSGTSANGAYSKRLSNFSGMLSMLTNNSESQPKLGSRQDSLEGNDLVRTPFGSGRYIPGPTTNLNIGMDYWGASPTVPAIRGKDGRELKRQRRKQSNRESARRSRLRMATLQQENASLRSEVNRIRKRLGEVPGNGNARTSSRNGQRSSNETT
SebZIP16t1	Sechium edule	Sed0004767.1	D	MNSSSTKFYNLGKMGLYEPVHHQLGMWGEAFRTHANLDAPQSLIIHPDTKLENQSDDASLGSLGDAHIYDPRDTKRIDKIQRRLAQNREAARKSRLRKKAYIKQLETSRLKLIQLEQEVDKARQQGLRAGSQFDNNQLGLSGTTNSGISAFESEYEQWIEEQNRQICDLRTAVHADITDIELRILVENSMRHYFKFFHIKAEAAKADVSYIMSGMWKTAAERLFLWIGGFRPSELLKVLIPQLETLTEQQISDTSSLRKSCVQAEDALRQGMEKLQQNLFESVVAGQLGEEGTYPLQMTAAMERLEALVSFVNQADHLRQETLQQMYKILTTRQSAQGLLTLGEFFQRLRALSSLWANRPCDPA
SebZIP16t2	Sechium edule	Sed0004767.2	D	MGLYEPVHHQLGMWGEAFRTHANLDAPQSLIIHPDTKLENQSDDASLGSLGDAHIYDPRDTKRIDKIQRRLAQNREAARKSRLRKKAYIKQLETSRLKLIQLEQEVDKARQQGLRAGSQFDNNQLGLSGTTNSGISAFESEYEQWIEEQNRQICDLRTAVHADITDIELRILVENSMRHYFKFFHIKAEAAKADVSYIMSGMWKTAAERLFLWIGGFRPSELLKVLIPQLETLTEQQISDTSSLRKSCVQAEDALRQGMEKLQQNLFESVVAGQLGEEGTYPLQMTAAMERLEALVSFVNQETLQQMYKILTTRQSAQGLLTLGEFFQRLRALSSLWANRPCDPA
SebZIP16t3	Sechium edule	Sed0004767.3	D	MGLYEPVHHQLGMWGEAFRTHANLDAPQSLIIHPDTKLENQSDDASLGSLGDAHIYDPRDTKRIDKIQRRLAQNREAARKSRLRKKAYIKQLETSRLKLIQLEQEVDKARQQGLRAGSQFDNNQLGLSGTTNSGISAFESEYEQWIEEQNRQICDLRTAVHADITDIELRILVENSMRHYFKFFHIKAEAAKADVSYIMSGMWKTAAERLFLWIGGFRPSELLKVLIPQLETLTEQQISDTSSLRKSCVQAEDALRQGMEKLQQNLFESVVAGQLGEEGTYPLQMTAAMERLEALVSFVNQADHLRQETLQQMYKILTTRQSAQGLLTLGEFFQRLRALSSLWANRPCDPA
SebZIP16t4	Sechium edule	Sed0004767.4	D	MNSSSTKFYNLGKMGLYEPVHHQLGMWGEAFRTHANLDAPQSLIIHPDTKLENQSDDASLGSLGDAHIYDPRDTKRIDKIQRRLAQNREAARKSRLRKKAYIKQLETSRLKLIQLEQEVDKARQQGLRAGSQFDNNQLGLSGTTNSGISAFESEYEQWIEEQNRQICDLRTAVHADITDIELRILVENSMRHYFKFFHIKAEAAKADVSYIMSGMWKTAAERLFLWIGGFRPSELLKVLIPQLETLTEQQISDTSSLRKSCVQAEDALRQGMEKLQQNLFESVVAGQLGEEGTYPLQMTAAMERLEALVSFVNQETLQQMYKILTTRQSAQGLLTLGEFFQRLRALSSLWANRPCDPA
SebZIP16t5	Sechium edule	Sed0004767.5	D	MNSSSTKFYNLGKMGLYEPVHHQLGMWGEAFRTHANLDAPQSLIIHPDTKLENQSDDASLGSLGDAHIYDPRDTKRIDKIQRRLAQNREAARKSRLRKKAYIKQLETSRLKLIQLEQEVDKARQQGLRAGSQFDNNQLGLSGTTNSGISAFESEYEQWIEEQNRQICDLRTAVHADITDIELRILVENSMRHYFKFFHIKAEAAKADVSYIMSGMWKTAAERLFLWIGGFRPSELLKVLIPQLETLTEQQISDTSSLRKSCVQAEDALRQGMEKLQQNLFESVVAGQLGEEGTYPLQMTAAMERLEALVSFVNQVSYFLGSTALLKIRYDVFL
SebZIP16t6	Sechium edule	Sed0004767.6	D	MGLYEPVHHQLGMWGEAFRTHANLDAPQSLIIHPDTKLENQSDDASLGSLGDAHIYDPRDTKRIDKIQRRLAQNREAARKSRLRKKAYIKQLETSRLKLIQLEQEVDKARQQGLRAGSQFDNNQLGLSGTTNSGISAFESEYEQWIEEQNRQICDLRTAVHADITDIELRILVENSMRHYFKFFHIKAEAAKADVSYIMSGMWKTAAERLFLWIGGFRPSELLKVLIPQLETLTEQQISDTSSLRKSCVQAEDALRQGMEKLQQNLFESVVAGQLGEEGTYPLQMTAAMERLEALVSFVNQVSYFLGSTALLKIRYDVFL
[truncated: 345 more rows]

## Sheet: Table S5
Table S5 The conserved motifs to all LsbZIP sequences identified by MEME software
Motif	Width/aa	Best possible match	e-value
1	21	RRMJSNRESARRSRERKQAYL	3.6e-728
[truncated: 9 more rows]

## Sheet: Table S6
Table S6 Orthologous gene pairs
[truncated: 288 more rows]

## Sheet: Table S7
Table S7 Cis-elements analysis of LsbZIP genes
[truncated: 66 more rows]

[truncated: 3 more sheets: Table S8, Table S9, Table S10]
